# Supplementary material for: Comparative Gene Co-expression Network Analysis of Proviral and Antiviral Responses to Dengue Virus-2 (DENV-2) and Zika Virus (ZIKV) Infection in Human Neural Progenitor Cells (hNPCs)
Source: PLoS One. 2026 Apr 30;21(4):e0347540. doi: 10.1371/journal.pone.0347540 (PMC13132211; doi:10.1371/journal.pone.0347540)
Supplement: S1 Table — (XLSX) [file pone.0347540.s001.xlsx]

## Sheet: S1 Table. SRA accessions of RNA
S1_Table. SRA accessions of RNA.
Number	NCBI BioProject	SRA Accession	Donor	Infection status
1	PRJNA854905	SRR19918473	A	DENV2 Infected (72hpi)
2	PRJNA854905	SRR19918474	A	DENV2 Infected (72hpi)
3	PRJNA854905	SRR19918475	A	DENV2 Infected (72hpi)
4	PRJNA854905	SRR19918476	A	DENV2 Infected (72hpi)
5	PRJNA854905	SRR19918477	A	DENV2 Infected (72hpi)
6	PRJNA854905	SRR19918478	A	DENV2 Infected (72hpi)
7	PRJNA854905	SRR19918479	A	DENV2 Infected (72hpi)
8	PRJNA854905	SRR19918480	A	DENV2 Infected (72hpi)
9	PRJNA854905	SRR19918465	B	DENV2 Infected (72hpi)
10	PRJNA854905	SRR19918466	B	DENV2 Infected (72hpi)
11	PRJNA854905	SRR19918467	B	DENV2 Infected (72hpi)
12	PRJNA854905	SRR19918468	B	DENV2 Infected (72hpi)
13	PRJNA854905	SRR1991869	B	DENV2 Infected (72hpi)
14	PRJNA854905	SRR19918470	B	DENV2 Infected (72hpi)
15	PRJNA854905	SRR19918471	B	DENV2 Infected (72hpi)
16	PRJNA854905	SRR19918493	A	ZIKV Infected(72hpi)
17	PRJNA854905	SRR19918494	A	ZIKV Infected(72hpi)
18	PRJNA854905	SRR19918495	A	ZIKV Infected(72hpi)
19	PRJNA854905	SRR19918496	A	ZIKV Infected(72hpi)
20	PRJNA854905	SRR19918497	A	ZIKV Infected(72hpi)
21	PRJNA854905	SRR19918498	A	ZIKV Infected(72hpi)
22	PRJNA854905	SRR19918499	A	ZIKV Infected(72hpi)
23	PRJNA854905	SRR19918500	A	ZIKV Infected(72hpi)
24	PRJNA854905	SRR19918481	B	ZIKV Infected(72hpi)
25	PRJNA854905	SRR19918482	B	ZIKV Infected(72hpi)
26	PRJNA854905	SRR19918483	B	ZIKV Infected(72hpi)
27	PRJNA854905	SRR19918484	B	ZIKV Infected(72hpi)
28	PRJNA854905	SRR19918485	B	ZIKV Infected(72hpi)
29	PRJNA854905	SRR19918486	B	ZIKV Infected(72hpi)
30	PRJNA854905	SRR19918501	B	ZIKV Infected(72hpi)
