# Supplementary material for: Comparative Gene Co-expression Network Analysis of Proviral and Antiviral Responses to Dengue Virus-2 (DENV-2) and Zika Virus (ZIKV) Infection in Human Neural Progenitor Cells (hNPCs)
Source: PLoS One. 2026 Apr 30;21(4):e0347540. doi: 10.1371/journal.pone.0347540 (PMC13132211; doi:10.1371/journal.pone.0347540)
Supplement: S2 Table — (XLSX) [file pone.0347540.s004.xlsx]

## Sheet: a) Torquoise module (DENV2)
	a) Turquoise module (Infected with DENV2).
ID	Description	GeneRatio	BgRatio	pvalue	p.adjust	qvalue	geneID	Count	Ontology
GO:0002181	cytoplasmic translation	34/833	178/21261	1.34256e-14	6.72621e-11	5.61471e-11	RPS8/RPL5/RPL22/RPS7/EIF4G1/EIF4A2/RPSA/RPL24/NCK1/RPL34/RACK1/PAIP1/SYNCRIP/FMR1/RPL30/RPL7/RPL8/EIF3H/RPL35/RPS6/RPL27A/RPL6/EIF5/AARS1/RPL27/RPL23A/RPS16/EIF3G/RPS28/RPS11/RPS9/RPS19/RPS5/EIF3D	34	BP
GO:0034728	nucleosome organization	28/833	160/21261	2.61737e-11	6.55652e-08	5.47306e-08	RBBP4/SMARCC1/H1-10/SMARCA5/MACROH2A1/H3C2/H1-4/H4C4/H1-5/H1-3/H3C7/H4C3/H4C8/H3C6/H2BC8/H3C8/H4C5/H2BC11/H1-2/SMARCD3/KAT6A/SET/ANP32B/SSRP1/NAP1L4/CHD2/H3-3B/SUPT6H	28	BP
GO:0006334	nucleosome assembly	24/833	138/21261	7.827e-10	1.30711e-06	1.09111e-06	RBBP4/H1-10/SMARCA5/MACROH2A1/H3C2/H1-4/H4C4/H1-5/H1-3/H3C7/H4C3/H4C8/H3C6/H2BC8/H3C8/H4C5/H2BC11/H1-2/KAT6A/SET/ANP32B/SSRP1/NAP1L4/H3-3B	24	BP
GO:0051656	establishment of organelle localization	49/833	495/21261	2.84132e-09	3.55875e-06	2.97067e-06	SYT11/DCTN1/CUL3/RAB1A/XPO1/NMD3/CHMP2B/COPG1/MAP4/RAB7A/SPRY1/HTT/MAP1B/AP3B1/EXOC2/EZR/MDN1/GJA1/COPG2/YKT6/STARD3NL/SDCBP/CBL/PICALM/ATM/KIF5B/PARD3/SAR1A/DCTN2/PPFIA2/LIN7A/RAN/RACGAP1/TUBA1A/TMED10/DYNC1H1/PSEN1/AP1G1/KIF22/KPNB1/BIRC5/TANC2/RHOT1/ATP9A/MAPRE1/NSFL1C/AP3D1/ACTN4/ARFGAP3	49	BP
GO:0071826	protein-RNA complex organization	33/833	274/21261	1.0838e-08	1.08597e-05	9.06514e-06	DDX20/RPL5/SRSF10/PRPF3/USP39/RUVBL1/USP4/RPSA/RPL24/YTHDC1/SLU7/MDN1/SRPK2/HTATSF1/EIF3H/SETX/SF3B2/ATM/KIF5B/CELF2/STRAP/RPL6/KLC1/EIF5/RPL23A/SNRPB/NOP53/EIF3G/RPS28/XAB2/RPS19/RPS5/EIF3D	33	BP
GO:0000377	RNA splicing, via transesterification reactions with bulged adenosine as nucleophile	39/833	379/21261	4.24592e-08	2.96859e-05	2.47803e-05	SDE2/DDX20/KDM1A/SRSF10/PRPF3/PRDX6/SRSF7/USP39/HNRNPA3/USP4/TRA2B/YTHDC1/LSM6/SLU7/WTAP/SYNCRIP/QKI/BUD31/SRPK2/HTATSF1/FMR1/SETX/HNRNPK/SF3B2/CWC15/HSPA8/HNRNPF/CELF2/STRAP/ZCCHC8/SRRM2/DDX5/SNRPB/XAB2/HNRNPL/DDX39A/CIRBP/RBFOX2/DDX17	39	BP
GO:0000398	mRNA splicing, via spliceosome	39/833	379/21261	4.24592e-08	2.96859e-05	2.47803e-05	SDE2/DDX20/KDM1A/SRSF10/PRPF3/PRDX6/SRSF7/USP39/HNRNPA3/USP4/TRA2B/YTHDC1/LSM6/SLU7/WTAP/SYNCRIP/QKI/BUD31/SRPK2/HTATSF1/FMR1/SETX/HNRNPK/SF3B2/CWC15/HSPA8/HNRNPF/CELF2/STRAP/ZCCHC8/SRRM2/DDX5/SNRPB/XAB2/HNRNPL/DDX39A/CIRBP/RBFOX2/DDX17	39	BP
GO:0072594	establishment of protein localization to organelle	46/833	494/21261	5.6205e-08	2.96859e-05	2.47803e-05	NUP133/RAB3GAP2/SORT1/EDEM1/KPNA4/KPNA1/RAB7A/SPCS3/TNPO1/MACROH2A1/SGTB/AP3B1/AKIRIN2/H1-5/MTCH1/CCT6A/FLNA/VPS13A/HSPA5/UBAP1/SRPRA/CBL/HSPA8/NCOA4/RAN/IPO5/NUP58/PSEN1/CHP1/NEDD4/VPS13C/SRP68/KPNB1/TRIM37/STAT3/NF1/LMAN1/CSE1L/MAVS/TIMM44/TGFB1/TNPO2/SAE1/AP3D1/PEX26/SREBF2	46	BP
GO:0000375	RNA splicing, via transesterification reactions	39/833	383/21261	5.62988e-08	2.96859e-05	2.47803e-05	SDE2/DDX20/KDM1A/SRSF10/PRPF3/PRDX6/SRSF7/USP39/HNRNPA3/USP4/TRA2B/YTHDC1/LSM6/SLU7/WTAP/SYNCRIP/QKI/BUD31/SRPK2/HTATSF1/FMR1/SETX/HNRNPK/SF3B2/CWC15/HSPA8/HNRNPF/CELF2/STRAP/ZCCHC8/SRRM2/DDX5/SNRPB/XAB2/HNRNPL/DDX39A/CIRBP/RBFOX2/DDX17	39	BP
GO:0022618	protein-RNA complex assembly	31/833	266/21261	6.45843e-08	2.96859e-05	2.47803e-05	DDX20/RPL5/SRSF10/PRPF3/USP39/RUVBL1/USP4/RPSA/RPL24/YTHDC1/SLU7/MDN1/SRPK2/HTATSF1/EIF3H/SETX/SF3B2/ATM/CELF2/STRAP/RPL6/EIF5/RPL23A/SNRPB/NOP53/EIF3G/RPS28/XAB2/RPS19/RPS5/EIF3D	31	BP
GO:0071560	cellular response to transforming growth factor beta stimulus	34/833	310/21261	6.75817e-08	2.96859e-05	2.47803e-05	ARID4B/RBBP4/JUN/SOX11/COL3A1/SPRED2/SPRY1/FBN2/HDAC2/FYN/CITED2/ITGB8/HIPK2/OGT/FNTA/ADAM9/SDCBP/HSPA5/TGFBR1/SOX6/STRAP/USP15/COL4A2/ARID4A/ZFP36L1/IGF1R/SIN3A/THBS1/CRK/COL1A1/MTMR4/STAT3/FKBP1A/TGFB1	34	BP
GO:0007163	establishment or maintenance of cell polarity	29/833	239/21261	7.11039e-08	2.96859e-05	2.47803e-05	CLIC4/DCTN1/ACTR3/MAP4/SPRY1/HTT/FAT1/WDR1/MAP1B/CTNNA1/RACK1/RICTOR/RIPOR2/DST/GJA1/ACTB/RAC1/AMOTL1/CKAP5/PARD3/FRMD4A/ATN1/LIN7A/ARF6/IGF1R/MYO9A/CRK/MAPRE1/NSFL1C	29	BP
GO:0010975	regulation of neuron projection development	45/833	484/21261	8.20215e-08	3.16098e-05	2.63863e-05	KDM1A/MACF1/BMPR2/CCDC88A/RTN4/NFE2L2/EPHA3/TNIK/NCK1/PAQR3/SPP1/MAP1B/SEMA6A/FBXO38/HDAC2/FYN/SEMA3A/LIMK1/EZH2/NRCAM/FLNA/PRAG1/SETX/NCS1/NTRK2/PTPRD/FAT3/DENND5A/MDK/PPFIA2/TWF1/ARF6/BAG5/PSEN1/NIN/IGF1R/NEDD4/CRK/GFAP/TANC2/CDH2/CBFA2T2/MEGF8/MAP2K2/AP2A1	45	BP
GO:0071559	response to transforming growth factor beta	34/833	316/21261	1.07609e-07	3.30022e-05	2.75486e-05	ARID4B/RBBP4/JUN/SOX11/COL3A1/SPRED2/SPRY1/FBN2/HDAC2/FYN/CITED2/ITGB8/HIPK2/OGT/FNTA/ADAM9/SDCBP/HSPA5/TGFBR1/SOX6/STRAP/USP15/COL4A2/ARID4A/ZFP36L1/IGF1R/SIN3A/THBS1/CRK/COL1A1/MTMR4/STAT3/FKBP1A/TGFB1	34	BP
GO:0006913	nucleocytoplasmic transport	37/833	362/21261	1.11983e-07	3.30022e-05	2.75486e-05	NUP133/XPO1/NMD3/KPNA4/KPNA1/YTHDC1/HSPA9/TNPO1/AKIRIN2/ATXN1/MDN1/FLNA/FMR1/ANP32B/NXF1/LZTS2/PPP1CC/RAN/IPO5/NUP58/PSEN1/CHP1/NEDD4/SMG1/UBE2I/SUPT6H/KPNB1/STAT3/NF1/THOC1/CSE1L/MAVS/TGFB1/CALR/AKAP8L/TNPO2/DDX39A	37	BP
GO:0032386	regulation of intracellular transport	37/833	362/21261	1.11983e-07	3.30022e-05	2.75486e-05	PGAP1/TTC21B/XPO1/EDEM1/SEC24B/MAP1B/EZR/FYN/FLNA/TENM1/ANP32B/MTMR2/SAR1A/CEP290/PPP1CC/RAN/OS9/IPO5/NUP58/DYNC1H1/PSEN1/CHP1/NEDD4/VPS35/SUPT6H/ERBB2/NF1/LMAN1/ATP9A/MAVS/TGFB1/AKAP8L/MAP2K2/SAE1/OAZ1/MLC1/SREBF2	37	BP
GO:0051169	nuclear transport	37/833	362/21261	1.11983e-07	3.30022e-05	2.75486e-05	NUP133/XPO1/NMD3/KPNA4/KPNA1/YTHDC1/HSPA9/TNPO1/AKIRIN2/ATXN1/MDN1/FLNA/FMR1/ANP32B/NXF1/LZTS2/PPP1CC/RAN/IPO5/NUP58/PSEN1/CHP1/NEDD4/SMG1/UBE2I/SUPT6H/KPNB1/STAT3/NF1/THOC1/CSE1L/MAVS/TGFB1/CALR/AKAP8L/TNPO2/DDX39A	37	BP
GO:0016482	cytosolic transport	26/833	205/21261	1.38732e-07	3.86137e-05	3.22329e-05	SRSF10/SORT1/PREPL/DCTN1/RAB5A/RAB7A/SNX2/RHOBTB3/EZR/DENND2A/YKT6/FLNA/VPS13A/MTMR2/DENND5A/KIF5B/ARL1/PPFIA2/VPS13C/AP1G1/VPS35/TANC2/CLTC/ATP9A/MAP2K2/AP2A1	26	BP
GO:0009060	aerobic respiration	27/833	222/21261	1.90468e-07	5.02233e-05	4.1924e-05	ATP5PB/SDHB/SUCLG1/IDH1/NDUFA10/UQCRC1/MACROH2A1/NIPSNAP2/OGDH/UQCRB/CYC1/ACO1/DLAT/ATP5F1C/SHMT2/UQCRC2/ATP5F1A/NOP53/ACO2/ND2/ATP8/ATP6/COX3/ND4L/ND5/ND6/CYTB	27	BP
GO:0051495	positive regulation of cytoskeleton organization	26/833	213/21261	2.97613e-07	7.10101e-05	5.92758e-05	PFDN2/NES/KIRREL1/DCTN1/CCDC88A/ARPC2/NCKAP1/BIN1/NCK1/WDR1/LIMCH1/MAP1B/RICTOR/CCN2/LIMK1/RAC1/FLNA/TENM1/TGFBR1/CKAP5/CLIP1/SLAIN1/DYNC1H1/ARF6/PFN1/MAPRE1	26	BP
GO:0021987	cerebral cortex development	21/833	147/21261	2.97647e-07	7.10101e-05	5.92758e-05	KDM1A/RTN4/COL3A1/POU3F3/TRA2B/SRD5A1/AKIRIN2/TUBB2A/FLNA/NTRK2/MDK/TUBA1A/SLC38A2/PSEN1/CRK/PPP1R9B/NF1/CDH2/NARS1/BTBD3/GART	21	BP
GO:0051648	vesicle localization	27/833	230/21261	3.90688e-07	8.89702e-05	7.4268e-05	SYT11/DCTN1/CUL3/RAB1A/RAB7A/HTT/AP3B1/EXOC2/YKT6/STARD3NL/SDCBP/PICALM/KIF5B/SAR1A/DCTN2/PPFIA2/LIN7A/TMED10/PSEN1/AP1G1/NLGN2/TANC2/CDH2/ATP9A/AP3D1/ACTN4/ARFGAP3	27	BP
GO:0030900	forebrain development	41/833	448/21261	4.69356e-07	0.000102238	8.53433e-05	KDM1A/PGAP1/TTC21B/RTN4/ERBB4/COL3A1/POU3F3/TRA2B/SOX2/NDST1/SRD5A1/ID4/AKIRIN2/TUBB2A/FYN/SEMA3A/EZH2/OGDH/FLNA/NTRK2/NFIB/DYNC2H1/MDK/FRS2/RAN/TUBA1A/SLC38A2/DCLK1/PCDH9/PSEN1/NIN/IGF1R/SIN3A/CRK/PPP1R9B/NF1/CDH2/NARS1/BTBD3/DNAJB1/GART	41	BP
GO:1901873	regulation of post-translational protein modification	33/833	323/21261	5.45774e-07	0.00011354	9.47775e-05	RPL5/KDM1A/MAD2L2/RPS7/TANK/PELI1/CUL3/USP4/GNL3/NELFA/SMARCA5/MAPK9/FYN/LIMK1/HCFC1/OGT/PLAA/HSPA5/TOPORS/SET/TGFBR1/TRIM44/WBP1L/NDFIP2/BAG5/CHP1/UBE2I/N4BP1/PHF23/UBA2/NOP53/FZR1/SAE1	33	BP
GO:0034504	protein localization to nucleus	34/833	339/21261	5.66566e-07	0.00011354	9.47775e-05	NUP133/SESN2/EIF2AK3/XPO1/NMD3/KPNA4/KPNA1/TFRC/CTNNA1/TNPO1/AKIRIN2/FYN/CCT6A/FLNA/TOPORS/LZTS2/RAN/IPO5/NUP58/DCLK1/PSEN1/CHP1/SIN3A/KPNB1/COL1A1/STAT3/NF1/CSE1L/MAVS/NOP53/TGFB1/CALR/TNPO2/TYK2	34	BP
GO:0021543	pallium development	26/833	221/21261	6.12501e-07	0.000118024	9.85209e-05	KDM1A/RTN4/COL3A1/POU3F3/TRA2B/SRD5A1/ID4/AKIRIN2/TUBB2A/EZH2/OGDH/FLNA/NTRK2/MDK/RAN/TUBA1A/SLC38A2/PSEN1/IGF1R/CRK/PPP1R9B/NF1/CDH2/NARS1/BTBD3/GART	26	BP
GO:0051650	establishment of vesicle localization	25/833	209/21261	7.35061e-07	0.000136395	0.000113856	SYT11/DCTN1/CUL3/RAB1A/RAB7A/HTT/AP3B1/EXOC2/YKT6/STARD3NL/SDCBP/PICALM/KIF5B/SAR1A/DCTN2/PPFIA2/LIN7A/TMED10/PSEN1/AP1G1/TANC2/ATP9A/AP3D1/ACTN4/ARFGAP3	25	BP
GO:1903320	regulation of protein modification by small protein conjugation or removal	29/833	268/21261	8.17138e-07	0.000146209	0.000122048	RPL5/KDM1A/MAD2L2/RPS7/TANK/PELI1/CUL3/USP4/GNL3/MAPK9/FYN/LIMK1/OGT/PLAA/HSPA5/TOPORS/TGFBR1/TRIM44/WBP1L/NDFIP2/BAG5/CHP1/UBE2I/N4BP1/PHF23/UBA2/NOP53/FZR1/SAE1	29	BP
GO:0050684	regulation of mRNA processing	19/833	133/21261	1.08259e-06	0.000185641	0.000154964	SRSF10/PRDX6/SRSF7/TRA2B/YTHDC1/WTAP/QKI/SRPK2/FMR1/HNRNPK/HSPA8/CELF2/ZFP36L1/SUPT6H/DDX5/HNRNPL/CIRBP/RBFOX2/DDX17	19	BP
GO:0042254	ribosome biogenesis	35/833	365/21261	1.11162e-06	0.000185641	0.000154964	RPS8/SDE2/RPL5/UTP11/RPS7/XPO1/NMD3/RPSA/RPL24/LSM6/RRP36/MDN1/SBDS/RPL7/RPL35/RPS6/PA2G4/RPL6/RAN/EIF5/RSL24D1/UTP4/RSL1D1/RPL27/RPL23A/NOP56/RPS16/NOP53/RPS28/RPS11/RPS9/RPS19/RPS5/RPS19BP1/DDX17	35	BP
GO:0048024	regulation of mRNA splicing, via spliceosome	17/833	110/21261	1.29923e-06	0.000209972	0.000175274	SRSF10/PRDX6/SRSF7/TRA2B/YTHDC1/WTAP/QKI/SRPK2/FMR1/HNRNPK/HSPA8/CELF2/DDX5/HNRNPL/CIRBP/RBFOX2/DDX17	17	BP
GO:0035966	response to topologically incorrect protein	23/833	189/21261	1.4995e-06	0.000228714	0.000190919	ATF6/DNAJC10/EIF2AK3/CUL3/NFE2L2/UGGT1/EDEM1/MANF/STT3B/NCK1/DNAJB14/RACK1/CREBRF/AKIRIN2/RHBDD2/HSPA5/SERPINH1/HSPA8/OS9/DNAJC3/THBS1/MBTPS1/DNAJB1	23	BP
GO:0031346	positive regulation of cell projection organization	36/833	386/21261	1.5065e-06	0.000228714	0.000190919	AKIRIN1/KDM1A/MACF1/BMPR2/CCDC88A/ARPC2/NFE2L2/NCKAP1/ACTR3/EPHA3/DVL3/NCK1/HTT/MAP1B/FBXO38/RIPOR2/FYN/LIMK1/EZH2/RAC1/FLNA/FMR1/TENM1/SETX/NTRK2/TGFBR1/PTPRD/MDK/TWF1/NIN/IGF1R/PFN1/CBFA2T2/MEGF8/MAP2K2/AP2A1	36	BP
GO:0031400	negative regulation of protein modification process	42/833	491/21261	1.99958e-06	0.000294643	0.000245954	ENSA/RPL5/GADD45A/ERRFI1/KIRREL1/MAD2L2/RPS7/MGAT5/DNAJC10/TRIB2/SOCS5/SPRED2/EIF4G1/USP4/NCK1/SPRY1/PAQR3/RACK1/MACROH2A1/PDE4D/HDAC2/FYN/LIMK1/OGT/DMD/PLAA/SET/TRIM44/CBL/PARD3/DUSP6/IPO5/DNAJC3/BAG5/PSEN1/CHP1/N4BP1/NF1/FKBP1A/YWHAB/TGFB1/PKN1	42	BP
GO:0007179	transforming growth factor beta receptor signaling pathway	27/833	251/21261	2.17643e-06	0.00031154	0.000260058	ARID4B/RBBP4/JUN/SOX11/COL3A1/SPRED2/SPRY1/FBN2/HDAC2/CITED2/ITGB8/HIPK2/OGT/FNTA/ADAM9/SDCBP/HSPA5/TGFBR1/STRAP/USP15/ARID4A/SIN3A/THBS1/MTMR4/STAT3/FKBP1A/TGFB1	27	BP
GO:0043484	regulation of RNA splicing	23/833	194/21261	2.35918e-06	0.000328319	0.000274065	SRSF10/PRDX6/SRSF7/CLK1/ZNF638/TRA2B/YTHDC1/WTAP/QKI/SRPK2/FMR1/SETX/HNRNPK/HSPA8/HNRNPF/CELF2/SLC38A2/SUPT20H/DDX5/HNRNPL/CIRBP/RBFOX2/DDX17	23	BP
GO:1902905	positive regulation of supramolecular fiber organization	24/833	210/21261	2.75256e-06	0.000372712	0.000311122	KIRREL1/DCTN1/CCDC88A/ARPC2/NCKAP1/BIN1/NCK1/WDR1/LIMCH1/MAP1B/RICTOR/CCN2/LIMK1/RAC1/FLNA/TENM1/TGFBR1/CKAP5/CLIP1/SLAIN1/ARF6/PSEN1/PFN1/MAPRE1	24	BP
GO:0099003	vesicle-mediated transport in synapse	26/833	241/21261	3.16616e-06	0.000412264	0.000344138	SYT11/PREPL/BIN1/RAB5A/ATP6V1A/BLTP1/CLCN3/ACTB/ATP6AP1/FMR1/ATP6V1H/PLAA/PICALM/PPFIA2/ARF6/PSEN1/AP1G1/VPS35/NLGN2/ACTG1/ARHGDIA/CDH2/SH3GL1/AP3D1/AP2A1/ATP6V1E1	26	BP
GO:0140694	non-membrane-bounded organelle assembly	40/833	466/21261	3.21247e-06	0.000412264	0.000344138	RPL5/CHMP2B/RPSA/RPL24/MAP9/WDR1/MAPK9/PLK2/SENP6/TUBB/EZR/MDN1/SBDS/FLNA/FMR1/DOCK5/DDX6/LZTS2/RPL6/RACGAP1/DYNC1H1/EIF5/AKAP13/STARD9/MEF2A/ATXN2L/POLDIP2/RPL23A/KPNB1/BIRC5/ACTG1/TRIM37/RNF213/MAPRE2/MAPRE1/NOP53/RPS28/RPS19/RPS5/CIRBP	40	BP
GO:0045333	cellular respiration	28/833	272/21261	3.36391e-06	0.000412264	0.000344138	ATP5PB/SDHB/SUCLG1/IDH1/NDUFA10/UQCRC1/MACROH2A1/NIPSNAP2/OGDH/UQCRB/CYC1/ACO1/DLAT/ATP5F1C/SHMT2/UQCRC2/ATP5F1A/NOP53/ACO2/IFNAR1/ND2/ATP8/ATP6/COX3/ND4L/ND5/ND6/CYTB	28	BP
GO:0034976	response to endoplasmic reticulum stress	30/833	303/21261	3.37381e-06	0.000412264	0.000344138	UBE4B/ATF6/JUN/SESN2/DNAJC10/EIF2AK3/PDIA6/NFE2L2/UGGT1/EIF4G1/EDEM1/SELENOK/MANF/STT3B/NCK1/CERT1/RACK1/RHBDD2/PDIA4/PPP2CB/HSPA5/ERP29/OS9/DNAJC3/TMX1/SEL1L/THBS1/MBTPS1/PMAIP1/CALR	30	BP
GO:0032273	positive regulation of protein polymerization	16/833	106/21261	3.63914e-06	0.000430857	0.000359658	KIRREL1/DCTN1/ARPC2/NCKAP1/BIN1/NCK1/MAP1B/RICTOR/RAC1/TENM1/CKAP5/CLIP1/SLAIN1/ARF6/PFN1/MAPRE1	16	BP
GO:0001764	neuron migration	22/833	185/21261	3.69797e-06	0.000430857	0.000359658	COL3A1/CHL1/SH3RF1/MAP1B/SEMA6A/FYN/SEMA3A/RAC1/NRCAM/FLNA/FZD3/ELP3/PLAA/NTRK2/FAT3/MDK/TUBA1A/DCLK1/PSEN1/NDN/CRK/STAT3	22	BP
GO:0043254	regulation of protein-containing complex assembly	40/833	470/21261	3.95452e-06	0.00045002	0.000375655	LMO4/CAPZA1/KIRREL1/TMSB10/DCTN1/ARPC2/NCKAP1/BIN1/EIF4G1/TFRC/NCK1/MAP1B/MAPK9/RACK1/RICTOR/SENP6/RAC1/HCFC1/TMSB4X/TENM1/CAMSAP1/ABCA1/HSPA5/CKAP5/ATM/HSPA8/SAR1A/CLIP1/TWF1/SLAIN1/ARF6/VPS35/H3-3B/GFAP/PFN1/MAPRE1/MAVS/NOP53/TGFB1/CLIP3	40	BP
GO:0051168	nuclear export	22/833	186/21261	4.0421e-06	0.00045002	0.000375655	NUP133/XPO1/NMD3/YTHDC1/HSPA9/ATXN1/MDN1/FMR1/ANP32B/NXF1/LZTS2/RAN/CHP1/SMG1/UBE2I/SUPT6H/THOC1/CSE1L/TGFB1/CALR/AKAP8L/DDX39A	22	BP
GO:0099504	synaptic vesicle cycle	24/833	216/21261	4.50927e-06	0.000491118	0.000409962	SYT11/PREPL/BIN1/RAB5A/ATP6V1A/BLTP1/CLCN3/ACTB/ATP6AP1/FMR1/ATP6V1H/PLAA/PICALM/PPFIA2/ARF6/PSEN1/AP1G1/NLGN2/ACTG1/ARHGDIA/CDH2/SH3GL1/AP3D1/ATP6V1E1	24	BP
GO:0042176	regulation of protein catabolic process	37/833	423/21261	4.86256e-06	0.000518329	0.000432676	MAD2L2/PSMD14/TRIB2/SOCS5/NFE2L2/ODC1/XPO1/SMARCC1/TIPARP/RAB7A/SH3RF1/UBE2K/MAPK9/PLK2/RACK1/RNF14/EZR/FYN/GNA12/FLNA/FMR1/OGT/ADAM9/EIF3H/HECTD1/BAG5/PSEN1/NEDD4/GABARAPL2/VPS35/N4BP1/GFAP/EEF1A2/NOP53/APC2/FZR1/OAZ1	37	BP
GO:1900180	regulation of protein localization to nucleus	20/833	161/21261	5.20497e-06	0.000537169	0.000448403	SESN2/EIF2AK3/NMD3/TFRC/CTNNA1/FYN/CCT6A/FLNA/LZTS2/RAN/IPO5/NUP58/DCLK1/PSEN1/CHP1/SIN3A/NF1/MAVS/TGFB1/TYK2	20	BP
GO:0021537	telencephalon development	30/833	310/21261	5.34301e-06	0.000537169	0.000448403	KDM1A/RTN4/ERBB4/COL3A1/POU3F3/TRA2B/SRD5A1/ID4/AKIRIN2/TUBB2A/SEMA3A/EZH2/OGDH/FLNA/NTRK2/NFIB/MDK/RAN/TUBA1A/SLC38A2/PSEN1/NIN/IGF1R/CRK/PPP1R9B/NF1/CDH2/NARS1/BTBD3/GART	30	BP
GO:0048193	Golgi vesicle transport	31/833	326/21261	5.36097e-06	0.000537169	0.000448403	MACF1/SORT1/COPA/PREPL/PGAP1/CUL3/RAB1A/COPG1/SEC24B/SEC24D/HTT/SNX2/RACK1/ERGIC1/EXOC2/COPG2/YKT6/VPS13A/UVRAG/SAR1A/GOLGA5/TMED10/VPS13C/GABARAPL2/AP1G1/VAPA/LMAN1/ATP9A/AP3D1/AP2A1/ARFGAP3	31	BP
GO:0032984	protein-containing complex disassembly	27/833	264/21261	5.65716e-06	0.000555732	0.000463898	NES/CAPZA1/SMARCC1/CHMP2B/WDR1/MAP1B/VTA1/TECPR1/SMARCD3/SETX/SET/SSRP1/CKAP5/HSPA8/UVRAG/KIF5B/TWF1/KLC1/IGF1R/HDGFL3/EIF5A/PPP1R9B/PHF23/TAOK1/VMP1/APC2/SH3GL1	27	BP
GO:1902903	regulation of supramolecular fiber organization	38/833	444/21261	6.03305e-06	0.000581261	0.000485209	PFDN2/CAPZA1/KIRREL1/TMSB10/DCTN1/CCDC88A/ARPC2/NCKAP1/BIN1/NCK1/WDR1/LIMCH1/MAP1B/RICTOR/CCN2/LIMK1/RAC1/VBP1/FLNA/TMSB4X/TENM1/CAMSAP1/TGFBR1/CKAP5/HSPA8/CLIP1/TWF1/SLAIN1/ARF6/PSEN1/AKAP13/HDGFL3/ACTG1/PFN1/TAOK1/MAPRE1/APC2/CLIP3	38	BP
GO:0042255	ribosome assembly	12/833	65/21261	7.19439e-06	0.0006783	0.000566212	RPL5/RPSA/RPL24/MDN1/SBDS/RPL6/EIF5/RPL23A/NOP53/RPS28/RPS19/RPS5	12	BP
GO:0048880	sensory system development	38/833	448/21261	7.4185e-06	0.0006783	0.000566212	ATF6/NES/GNB1/CLIC4/SP3/BMPR2/SOX11/SPRED2/MEIS1/ACVR2B/LAMB2/RPL24/SOX2/PROM1/SPRY1/FAT1/FBN2/HDAC2/CITED2/SEMA3A/HIPK2/SMARCD3/NTRK2/NFIB/TGFBR1/FAT3/CEP290/FRS2/FREM2/COL4A1/SALL2/PSEN1/YY1/MEIS2/SOX8/STAT3/NF1/FZR1	38	BP
GO:0001654	eye development	37/833	431/21261	7.44641e-06	0.0006783	0.000566212	ATF6/NES/GNB1/CLIC4/SP3/BMPR2/SOX11/SPRED2/MEIS1/ACVR2B/LAMB2/RPL24/SOX2/PROM1/SPRY1/FAT1/FBN2/HDAC2/CITED2/HIPK2/SMARCD3/NTRK2/NFIB/TGFBR1/FAT3/CEP290/FRS2/FREM2/COL4A1/SALL2/PSEN1/YY1/MEIS2/SOX8/STAT3/NF1/FZR1	37	BP
GO:1902850	microtubule cytoskeleton organization involved in mitosis	21/833	180/21261	8.25362e-06	0.000738404	0.000616384	DCTN1/CHMP2B/MAP4/MAP9/SPRY1/HTT/PLK2/GJA1/SBDS/FLNA/CKAP5/DCTN2/RAN/RACGAP1/DYNC1H1/POLDIP2/KPNB1/BIRC5/CLTC/MAPRE1/NSFL1C	21	BP
GO:0016236	macroautophagy	33/833	367/21261	8.84998e-06	0.000777867	0.000649325	RAB3GAP2/SESN2/RAB1A/RAB5A/CHMP2B/ATP6V1A/RAB7A/HTT/VTA1/TECPR1/OGT/RB1CC1/ATP6V1H/PLAA/EI24/ATM/UVRAG/ATG2B/PSEN1/NEDD4/VPS13C/GABARAPL2/VPS35/POLDIP2/PHF23/PIP4K2B/NBR1/RNF213/VMP1/NSFL1C/TGFB1/CALR/ATP6V1E1	33	BP
GO:0150063	visual system development	37/833	435/21261	9.16675e-06	0.000791817	0.000660971	ATF6/NES/GNB1/CLIC4/SP3/BMPR2/SOX11/SPRED2/MEIS1/ACVR2B/LAMB2/RPL24/SOX2/PROM1/SPRY1/FAT1/FBN2/HDAC2/CITED2/HIPK2/SMARCD3/NTRK2/NFIB/TGFBR1/FAT3/CEP290/FRS2/FREM2/COL4A1/SALL2/PSEN1/YY1/MEIS2/SOX8/STAT3/NF1/FZR1	37	BP
GO:1905475	regulation of protein localization to membrane	22/833	197/21261	1.02794e-05	0.000872874	0.000728633	LYPD1/GPC1/EPHA3/RACK1/EZR/FYN/ACTB/OGT/PICALM/KIF5B/GPC6/ARF6/HECTD1/CHP1/NLGN2/PPP1R9B/CLTC/ERBB2/CDH2/TGFB1/CLIP3/SLC5A3	22	BP
GO:0032388	positive regulation of intracellular transport	23/833	212/21261	1.05263e-05	0.000878949	0.000733704	PGAP1/EDEM1/EZR/FYN/FLNA/TENM1/ANP32B/MTMR2/SAR1A/CEP290/RAN/IPO5/DYNC1H1/PSEN1/CHP1/NEDD4/ERBB2/MAVS/TGFB1/SAE1/OAZ1/MLC1/SREBF2	23	BP
GO:0006986	response to unfolded protein	19/833	155/21261	1.08007e-05	0.000887076	0.000740488	ATF6/DNAJC10/EIF2AK3/NFE2L2/EDEM1/MANF/STT3B/NCK1/RACK1/CREBRF/RHBDD2/HSPA5/SERPINH1/HSPA8/OS9/DNAJC3/THBS1/MBTPS1/DNAJB1	19	BP
GO:0031334	positive regulation of protein-containing complex assembly	24/833	228/21261	1.13881e-05	0.00092023	0.000768164	KIRREL1/DCTN1/ARPC2/NCKAP1/BIN1/EIF4G1/TFRC/NCK1/MAP1B/MAPK9/RACK1/RICTOR/RAC1/TENM1/ABCA1/CKAP5/ATM/CLIP1/SLAIN1/ARF6/PFN1/MAPRE1/MAVS/TGFB1	24	BP
GO:0010001	glial cell differentiation	27/833	276/21261	1.28103e-05	0.00101148	0.000844339	TTC21B/GPC1/BIN1/SOX11/LAMB2/GAP43/SOX2/WDR1/ID4/HDAC2/ADGRG6/MED12/NTRK2/NFIB/SOX6/MDK/PARD3/TUBA1A/EIF2B2/PSEN1/SOX8/GFAP/STAT3/ERBB2/NF1/CDH2/TGFB1	27	BP
GO:0006119	oxidative phosphorylation	20/833	171/21261	1.29632e-05	0.00101148	0.000844339	ATP5PB/SDHB/NDUFA10/UQCRC1/MACROH2A1/NIPSNAP2/UQCRB/CYC1/ATP5F1C/SHMT2/UQCRC2/ATP5F1A/ND2/ATP8/ATP6/COX3/ND4L/ND5/ND6/CYTB	20	BP
GO:0060009	Sertoli cell development	6/833	15/21261	1.31231e-05	0.00101148	0.000844339	ARID4B/HSD17B4/FLNA/FNDC3A/ARID4A/SOX8	6	BP
GO:0032535	regulation of cellular component size	34/833	397/21261	1.8175e-05	0.00136594	0.00114022	KDM1A/CAPZA1/MACF1/KIRREL1/TMSB10/BMPR2/ARPC2/RTN4/NCKAP1/BIN1/RAB5A/NCK1/SPP1/WDR1/CLCN3/MAP1B/SEMA6A/RICTOR/EZR/SEMA3A/LIMK1/RAC1/NRCAM/TMSB4X/TENM1/RB1CC1/PICALM/ANO6/TWF1/ARF6/SIN3A/SLC12A4/PFN1/MEGF8	34	BP
GO:1902600	proton transmembrane transport	20/833	175/21261	1.8267e-05	0.00136594	0.00114022	ATP5PB/ATP1B1/SLC16A1/ATP6V1A/UQCRC1/CLCN3/ATP6AP1/TMSB4X/ATP6V1H/CYC1/ATP5F1C/CHP1/ATP5F1A/ACTN4/ATP6V1E1/ATP8/ATP6/COX3/ND5/CYTB	20	BP
GO:2000058	regulation of ubiquitin-dependent protein catabolic process	22/833	205/21261	1.93051e-05	0.00142233	0.00118729	RPL5/RPS7/TRIB2/SOCS5/NFE2L2/XPO1/SMARCC1/SH3RF1/UBE2K/MAPK9/RACK1/RNF14/HIPK2/GNA12/OGT/EIF3H/HECTD1/BAG5/PSEN1/N4BP1/NOP53/FZR1	22	BP
GO:0017015	regulation of transforming growth factor beta receptor signaling pathway	20/833	176/21261	1.98658e-05	0.00144243	0.00120407	ARID4B/RBBP4/SOX11/SPRED2/SPRY1/FBN2/HDAC2/CITED2/HIPK2/OGT/SDCBP/HSPA5/STRAP/USP15/ARID4A/SIN3A/THBS1/MTMR4/FKBP1A/TGFB1	20	BP
GO:0030010	establishment of cell polarity	19/833	163/21261	2.22242e-05	0.00158231	0.00132084	DCTN1/MAP4/SPRY1/HTT/FAT1/MAP1B/RACK1/RICTOR/RIPOR2/GJA1/AMOTL1/PARD3/FRMD4A/ARF6/IGF1R/MYO9A/CRK/MAPRE1/NSFL1C	19	BP
GO:0007265	Ras protein signal transduction	33/833	384/21261	2.2424e-05	0.00158231	0.00132084	ARHGAP29/PLEKHG5/CDC42SE1/GNB1/RHOB/CUL3/NCKAP1/COL3A1/SPRY1/CCNA2/PLK2/RIPOR2/LIMK1/RAC1/GNA12/OGT/DOCK5/PPP2CB/PRAG1/SDCBP/ABCA1/CBL/RACGAP1/STARD13/ARF6/AKAP13/CRK/KPNB1/GNA13/ARHGDIA/NF1/MAPRE2/CYTH2	33	BP
GO:0007051	spindle organization	24/833	238/21261	2.32887e-05	0.00162051	0.00135272	DCTN1/CHMP2B/MAP4/MAP9/PLK2/SENP6/TUBB/EZR/SBDS/FLNA/CKAP5/UVRAG/LZTS2/DCTN2/RAN/RACGAP1/DYNC1H1/STARD9/POLDIP2/KPNB1/BIRC5/CLTC/MAPRE2/MAPRE1	24	BP
GO:0031396	regulation of protein ubiquitination	23/833	223/21261	2.39216e-05	0.00164174	0.00137045	RPL5/KDM1A/MAD2L2/RPS7/PELI1/CUL3/USP4/MAPK9/FYN/LIMK1/OGT/PLAA/HSPA5/TOPORS/TGFBR1/TRIM44/WBP1L/NDFIP2/BAG5/CHP1/N4BP1/PHF23/FZR1	23	BP
GO:0032886	regulation of microtubule-based process	27/833	288/21261	2.74254e-05	0.00184308	0.00153851	MACF1/DCTN1/TTC21B/XPO1/EPHA3/CHMP2B/MAP9/MAP1B/PLK2/SENP6/RAC1/CAMSAP1/PHLDB1/CKAP5/CLIP1/SLAIN1/DYNC1H1/HDGFL3/CFAP20/TRIM37/TAOK1/CLTC/ERBB2/MAPRE2/MAPRE1/APC2/CLIP3	27	BP
GO:1903844	regulation of cellular response to transforming growth factor beta stimulus	20/833	180/21261	2.7591e-05	0.00184308	0.00153851	ARID4B/RBBP4/SOX11/SPRED2/SPRY1/FBN2/HDAC2/CITED2/HIPK2/OGT/SDCBP/HSPA5/STRAP/USP15/ARID4A/SIN3A/THBS1/MTMR4/FKBP1A/TGFB1	20	BP
GO:0065004	protein-DNA complex assembly	26/833	273/21261	2.93309e-05	0.00193352	0.00161401	RBBP4/DR1/H1-10/SMARCA5/MACROH2A1/SENP6/H3C2/H1-4/H4C4/H1-5/H1-3/H3C7/H4C3/H4C8/H3C6/H2BC8/H3C8/H4C5/H2BC11/H1-2/KAT6A/SET/ANP32B/SSRP1/NAP1L4/H3-3B	26	BP
GO:0000018	regulation of DNA recombination	17/833	139/21261	3.19266e-05	0.00206722	0.00172562	KDM1A/MAD2L2/RIF1/EPC2/RUVBL1/KPNA1/TFRC/H1-10/H1-4/H1-5/H1-3/H1-2/ACTB/KMT5B/SUPT6H/THOC1/TGFB1	17	BP
GO:0070507	regulation of microtubule cytoskeleton organization	20/833	182/21261	3.23814e-05	0.00206722	0.00172562	DCTN1/EPHA3/CHMP2B/MAP9/MAP1B/SENP6/RAC1/CAMSAP1/PHLDB1/CKAP5/CLIP1/SLAIN1/DYNC1H1/HDGFL3/TAOK1/CLTC/MAPRE2/MAPRE1/APC2/CLIP3	20	BP
GO:0000380	alternative mRNA splicing, via spliceosome	12/833	75/21261	3.25969e-05	0.00206722	0.00172562	KDM1A/TRA2B/YTHDC1/SLU7/WTAP/FMR1/CELF2/STRAP/DDX5/HNRNPL/RBFOX2/DDX17	12	BP
GO:0032434	regulation of proteasomal ubiquitin-dependent protein catabolic process	19/833	168/21261	3.3981e-05	0.00210452	0.00175675	TRIB2/SOCS5/NFE2L2/XPO1/SMARCC1/SH3RF1/UBE2K/MAPK9/RACK1/RNF14/GNA12/OGT/EIF3H/HECTD1/BAG5/PSEN1/N4BP1/NOP53/FZR1	19	BP
GO:0030705	cytoskeleton-dependent intracellular transport	23/833	228/21261	3.40252e-05	0.00210452	0.00175675	ARL8A/KIF1B/TTC21B/CCDC88A/RAB1A/COPG1/HTT/MAP1B/AP3B1/TUBB/DST/COPG2/DYNC2H1/HSPA8/KIF5B/PPFIA2/TUBA1A/DYNC1H1/TANC2/RHOT1/CLIP3/AP3D1/ACTN4	23	BP
GO:1901875	positive regulation of post-translational protein modification	19/833	170/21261	4.00581e-05	0.00244745	0.00204302	KDM1A/TANK/PELI1/CUL3/GNL3/NELFA/SMARCA5/MAPK9/HCFC1/OGT/HSPA5/TOPORS/WBP1L/NDFIP2/PHF23/UBA2/NOP53/FZR1/SAE1	19	BP
GO:0042274	ribosomal small subunit biogenesis	16/833	128/21261	4.13351e-05	0.0024693	0.00206125	RPS8/UTP11/RPS7/RPSA/LSM6/RRP36/RPS6/UTP4/NOP56/RPS16/RPS28/RPS11/RPS9/RPS19/RPS5/RPS19BP1	16	BP
GO:0043010	camera-type eye development	32/833	379/21261	4.18943e-05	0.0024693	0.00206125	NES/GNB1/CLIC4/SP3/BMPR2/SOX11/SPRED2/MEIS1/ACVR2B/LAMB2/RPL24/PROM1/SPRY1/FAT1/FBN2/HDAC2/CITED2/HIPK2/SMARCD3/NTRK2/NFIB/TGFBR1/FAT3/CEP290/FRS2/COL4A1/PSEN1/YY1/SOX8/STAT3/NF1/FZR1	32	BP
GO:1990778	protein localization to cell periphery	32/833	379/21261	4.18943e-05	0.0024693	0.00206125	PIP5K1A/MACF1/ATP1B1/LYPD1/PREPL/CCDC88A/ERBB4/EPHA3/TNIK/EIF4G1/RAB7A/TSPAN5/RACK1/EZR/ACTB/FLNA/ATP6AP1/OGT/PICALM/KIF5B/LIN7A/TNFRSF1A/GPC6/ARF6/HECTD1/VPS35/PPP1R9B/CLTC/ERBB2/CDH2/TGFB1/CLIP3	32	BP
GO:0099173	postsynapse organization	22/833	216/21261	4.32448e-05	0.00251926	0.00210296	CHMP2B/GAP43/EZR/FYN/ACTB/NRCAM/FNTA/PTPRD/MTMR2/HSPA8/PPFIA2/ARF6/PSEN1/ACTN1/IGF1R/VPS35/CRK/NLGN2/ACTG1/TANC2/NF1/CDH2	22	BP
GO:0061644	protein localization to CENP-A containing chromatin	6/833	18/21261	4.39971e-05	0.00253363	0.00211495	H4C4/H4C3/H4C8/H4C5/H2BC11/H2AC8	6	BP
GO:0042063	gliogenesis	32/833	384/21261	5.38889e-05	0.00306799	0.00256101	TTC21B/RTN4/GPC1/BIN1/SOX11/COL3A1/LAMB2/GAP43/SOX2/WDR1/ID4/HDAC2/ADGRG6/EZH2/MED12/NTRK2/NFIB/SOX6/MDK/PARD3/PPP1CC/TUBA1A/EIF2B2/PSEN1/NDN/SOX8/GFAP/STAT3/ERBB2/NF1/CDH2/TGFB1	32	BP
GO:1903050	regulation of proteolysis involved in protein catabolic process	25/833	268/21261	5.82939e-05	0.00326048	0.00272169	RPL5/RPS7/PSMD14/TRIB2/SOCS5/NFE2L2/XPO1/SMARCC1/SH3RF1/UBE2K/MAPK9/RACK1/RNF14/HIPK2/GNA12/FMR1/OGT/EIF3H/HECTD1/BAG5/PSEN1/GABARAPL2/N4BP1/NOP53/FZR1	25	BP
GO:0046822	regulation of nucleocytoplasmic transport	15/833	118/21261	5.85714e-05	0.00326048	0.00272169	XPO1/FLNA/ANP32B/PPP1CC/RAN/IPO5/NUP58/PSEN1/CHP1/NEDD4/SUPT6H/NF1/MAVS/TGFB1/AKAP8L	15	BP
GO:0036465	synaptic vesicle recycling	13/833	92/21261	5.96811e-05	0.00328492	0.00274209	SYT11/BIN1/RAB5A/BLTP1/ACTB/PLAA/PICALM/ARF6/AP1G1/NLGN2/ACTG1/SH3GL1/AP3D1	13	BP
GO:0015980	energy derivation by oxidation of organic compounds	31/833	369/21261	6.03219e-05	0.00328492	0.00274209	ATP5PB/SDHB/SUCLG1/IDH1/NDUFA10/UQCRC1/EPM2AIP1/MACROH2A1/NIPSNAP2/OGDH/UQCRB/RB1CC1/CYC1/ACO1/DLAT/ATP5F1C/PPP1CC/SHMT2/UQCRC2/ATP5F1A/NOP53/ACO2/IFNAR1/ND2/ATP8/ATP6/COX3/ND4L/ND5/ND6/CYTB	31	BP
GO:0007409	axonogenesis	37/833	476/21261	6.41406e-05	0.00344491	0.00287564	LMO4/MACF1/BMPR2/RTN4/CHL1/EPHA3/LAMB2/RPL24/GAP43/BOC/SPP1/MAP1B/SEMA6A/TRIO/FYN/SEMA3A/ACTB/LIMK1/RAC1/NRCAM/FZD3/NTRK2/NFIB/PICALM/KIF5B/PARD3/DCLK1/PSEN1/NIN/IGF1R/NDN/SIN3A/ACTG1/ERBB2/CDH2/MEGF8/MAP2K2	37	BP
GO:0006754	ATP biosynthetic process	15/833	119/21261	6.4635e-05	0.00344491	0.00287564	ATP5PB/ENO1/SDHB/NDUFA10/ATP6V1A/TMSB4X/ATP5F1C/ATP5F1A/TGFB1/ND2/ATP8/ATP6/ND4L/ND5/ND6	15	BP
GO:0040029	epigenetic regulation of gene expression	24/833	254/21261	6.64989e-05	0.00350358	0.00292462	ARID4B/KDM1A/IFI16/RIF1/ZDBF2/YTHDC1/SMARCA5/MACROH2A1/HDAC2/H3C2/H3C7/H3C6/H3C8/HIPK2/EZH2/HCFC1/OGT/TASOR2/ARID4A/NDN/SIN3A/H3-3B/TRIM37/HDAC5	24	BP
GO:0051258	protein polymerization	28/833	320/21261	6.71345e-05	0.00350358	0.00292462	CAPZA1/KIRREL1/TMSB10/DCTN1/ARPC2/NCKAP1/BIN1/MAP4/NCK1/UBE2K/MAP1B/RICTOR/RAC1/TMSB4X/TENM1/CAMSAP1/TTC17/CKAP5/CLIP1/TWF1/TUBA1A/SLAIN1/ARF6/NIN/HDGFL3/PFN1/MAPRE1/CLIP3	28	BP
GO:0006403	RNA localization	22/833	224/21261	7.47058e-05	0.00385852	0.0032209	NUP133/SRSF7/XPO1/RUVBL1/YTHDC1/QKI/IGF2BP3/CCT6A/FMR1/NXF1/CKAP5/ATM/RAN/NUP58/YY1/ZFP36L1/SMG1/SUPT6H/KPNB1/THOC1/AKAP8L/DDX39A	22	BP
GO:1904375	regulation of protein localization to cell periphery	17/833	149/21261	7.75697e-05	0.00396555	0.00331025	LYPD1/EPHA3/EIF4G1/RACK1/EZR/ACTB/OGT/PICALM/KIF5B/GPC6/ARF6/HECTD1/VPS35/PPP1R9B/CLTC/TGFB1/CLIP3	17	BP
GO:0032271	regulation of protein polymerization	22/833	225/21261	7.98127e-05	0.004039	0.00337157	CAPZA1/KIRREL1/TMSB10/DCTN1/ARPC2/NCKAP1/BIN1/NCK1/MAP1B/RICTOR/RAC1/TMSB4X/TENM1/CAMSAP1/CKAP5/CLIP1/TWF1/SLAIN1/ARF6/PFN1/MAPRE1/CLIP3	22	BP
GO:0006605	protein targeting	31/833	375/21261	8.1325e-05	0.00407438	0.0034011	SORT1/EDEM1/RAB7A/SPCS3/SGTB/AP3B1/SSR1/MTCH1/FYN/SDCBP/VPS13A/HSPA5/SRPRA/HSPA8/NCOA4/PARD3/OS9/CHP1/NEDD4/VPS13C/SRP68/TRIM37/ERBB2/LMAN1/YWHAB/TIMM44/HOMER3/SAE1/AP3D1/PEX26/SREBF2	31	BP
GO:0061136	regulation of proteasomal protein catabolic process	22/833	226/21261	8.52281e-05	0.00422765	0.00352904	PSMD14/TRIB2/SOCS5/NFE2L2/XPO1/SMARCC1/SH3RF1/UBE2K/MAPK9/RACK1/RNF14/GNA12/FMR1/OGT/EIF3H/HECTD1/BAG5/PSEN1/GABARAPL2/N4BP1/NOP53/FZR1	22	BP
GO:0031102	neuron projection regeneration	10/833	59/21261	8.88752e-05	0.00434908	0.0036304	LAMB2/GAP43/SPP1/MAP1B/CTNNA1/FLNA/TNC/IGF1R/GFAP/MAP2K2	10	BP
GO:0006122	mitochondrial electron transport, ubiquinol to cytochrome c	5/833	13/21261	9.02803e-05	0.00434908	0.0036304	UQCRC1/UQCRB/CYC1/UQCRC2/CYTB	5	BP
GO:0036490	regulation of translation in response to endoplasmic reticulum stress	5/833	13/21261	9.02803e-05	0.00434908	0.0036304	SESN2/EIF2AK3/EIF4G1/NCK1/DNAJC3	5	BP
GO:0051236	establishment of RNA localization	19/833	182/21261	0.000101347	0.00478981	0.00399831	NUP133/SRSF7/XPO1/YTHDC1/QKI/IGF2BP3/FMR1/NXF1/CKAP5/ATM/RAN/NUP58/ZFP36L1/SMG1/SUPT6H/KPNB1/THOC1/AKAP8L/DDX39A	19	BP
GO:0007422	peripheral nervous system development	12/833	84/21261	0.000102172	0.00478981	0.00399831	GPC1/LAMB2/ADGRG6/CITED2/MED12/NTRK2/PARD3/SOX8/ERBB2/NF1/RUNX1/SLC5A3	12	BP
GO:0071168	protein localization to chromatin	10/833	60/21261	0.000102951	0.00478981	0.00399831	MACROH2A1/H4C4/H1-5/H4C3/H4C8/H4C5/H2BC11/H2AC8/EZH2/RAD21	10	BP
GO:0006457	protein folding	23/833	245/21261	0.000103253	0.00478981	0.00399831	PFDN2/ATF6/DNAJC10/PDIA6/UGGT1/DNAJB14/HSPA9/CCT6A/PDIA4/VBP1/HSPA5/HSPA8/DNAJC1/ERP29/DNAJC3/BAG5/DNAJA2/LMAN1/FKBP1A/CALR/TBCB/DNAJB1/HSPA13	23	BP
GO:0006623	protein targeting to vacuole	9/833	49/21261	0.00010457	0.0048064	0.00401215	SORT1/RAB7A/AP3B1/VPS13A/HSPA8/NCOA4/NEDD4/VPS13C/AP3D1	9	BP
GO:0018105	peptidyl-serine phosphorylation	27/833	312/21261	0.000108245	0.00492099	0.00410781	PKN2/MAPKAPK2/GADD45A/MAD2L2/EIF2AK3/CAB39/EIF4G1/TFRC/NCK1/PAQR3/MAPK9/PLK2/RACK1/RICTOR/PDE4D/RPS6KA2/HIPK2/SRPK2/DMD/TENM1/NTRK2/TGFBR1/ATM/SMG1/TGFB1/MAP2K2/PKN1	27	BP
GO:0034250	positive regulation of amide metabolic process	19/833	183/21261	0.000109028	0.00492099	0.00410781	RPL5/EIF4G3/NFE2L2/EIF4G1/NCK1/PAIP1/SYNCRIP/FMR1/OGT/PICALM/SP1/LARP4/DNAJC3/THBS1/EIF5A/ERBB2/EEF2/CIRBP/EIF3D	19	BP
GO:0016197	endosomal transport	25/833	279/21261	0.000111287	0.00494484	0.00412771	SORT1/LYST/PREPL/DCTN1/CHMP2B/RAB7A/BLTP1/SNX2/RHOBTB3/VTA1/DENND2A/YKT6/ATP6AP1/ABCA1/UBAP1/DENND5A/PICALM/ARL1/DCLK1/ARF6/AP1G1/VPS35/CLTC/ATP9A/AP3D1	25	BP
GO:0150115	cell-substrate junction organization	14/833	111/21261	0.00011153	0.00494484	0.00412771	PIP5K1A/LAMC1/MACF1/EPHA3/LIMCH1/DST/RAC1/SLK/ARF6/ACTN1/THBS1/POLDIP2/ACTG1/MAPRE2	14	BP
GO:0070972	protein localization to endoplasmic reticulum	12/833	85/21261	0.000114791	0.00504477	0.00421113	RAB3GAP2/RTN4/EDEM1/SPCS3/BTF3/SGTB/HSPA5/SRPRA/OS9/GABARAPL2/SRP68/VAPA	12	BP
GO:0006606	protein import into nucleus	18/833	169/21261	0.000118425	0.00515921	0.00430666	NUP133/KPNA4/KPNA1/TNPO1/AKIRIN2/FLNA/RAN/IPO5/NUP58/PSEN1/CHP1/KPNB1/STAT3/NF1/CSE1L/MAVS/TGFB1/TNPO2	18	BP
GO:0007266	Rho protein signal transduction	17/833	155/21261	0.000126727	0.0054733	0.00456885	ARHGAP29/PLEKHG5/CDC42SE1/RHOB/CUL3/COL3A1/RIPOR2/LIMK1/RAC1/GNA12/PRAG1/ABCA1/RACGAP1/STARD13/AKAP13/GNA13/ARHGDIA	17	BP
GO:1900182	positive regulation of protein localization to nucleus	13/833	99/21261	0.00012859	0.00550629	0.00459638	SESN2/EIF2AK3/NMD3/TFRC/FYN/CCT6A/FLNA/RAN/IPO5/PSEN1/MAVS/TGFB1/TYK2	13	BP
GO:0035459	vesicle cargo loading	8/833	40/21261	0.000135426	0.00574985	0.0047997	RAB1A/SEC24B/SEC24D/AP3B1/PICALM/SAR1A/TMED10/AP3D1	8	BP
GO:1901796	regulation of signal transduction by p53 class mediator	14/833	114/21261	0.00014886	0.00624431	0.00521245	RPL5/KDM1A/RPS7/SPRED2/HIPK2/KAT6A/HNRNPK/ATM/USP15/NUAK1/EIF5A/DDX5/PMAIP1/NOP53	14	BP
GO:0031099	regeneration	20/833	203/21261	0.000149564	0.00624431	0.00521245	AKIRIN1/ERBB4/LAMB2/KPNA1/GAP43/SOX2/CCNA2/SPP1/MAP1B/CTNNA1/IGF2R/EZH2/FLNA/TNC/NFIB/MDK/IGF1R/GFAP/MAP2K2/RUNX1	20	BP
GO:0060008	Sertoli cell differentiation	6/833	22/21261	0.000154603	0.00640132	0.00534351	ARID4B/HSD17B4/FLNA/FNDC3A/ARID4A/SOX8	6	BP
GO:0051653	spindle localization	10/833	63/21261	0.000156996	0.00644711	0.00538174	DCTN1/ACTR3/MAP4/SPRY1/HTT/GJA1/DYNC1H1/KPNB1/MAPRE1/NSFL1C	10	BP
GO:0051056	regulation of small GTPase mediated signal transduction	28/833	337/21261	0.000162419	0.00657089	0.00548506	ARHGAP29/PLEKHG5/CDC42SE1/CUL3/ITGAV/ARHGEF4/COL3A1/SPRY1/TRIO/RIPOR2/RAC1/OGT/PPP2CB/PRAG1/ABCA1/CBL/RACGAP1/STARD13/ARF6/AKAP13/MYO9A/CRK/GNA13/ARHGDIA/NF1/MAPRE2/RALGAPB/CYTH2	28	BP
GO:0009206	purine ribonucleoside triphosphate biosynthetic process	15/833	129/21261	0.000162633	0.00657089	0.00548506	ATP5PB/ENO1/SDHB/NDUFA10/ATP6V1A/TMSB4X/ATP5F1C/ATP5F1A/TGFB1/ND2/ATP8/ATP6/ND4L/ND5/ND6	15	BP
GO:0007034	vacuolar transport	19/833	189/21261	0.000166848	0.00668728	0.00558222	SORT1/LYST/RHOB/BIN1/CHMP2B/RAB7A/AP3B1/VTA1/IGF2R/VPS13A/UBAP1/HSPA8/NCOA4/NDFIP2/NEDD4/VPS13C/AP1G1/VPS35/AP3D1	19	BP
GO:0031103	axon regeneration	9/833	52/21261	0.00016861	0.00670424	0.00559637	LAMB2/GAP43/SPP1/MAP1B/CTNNA1/FLNA/TNC/IGF1R/MAP2K2	9	BP
GO:0051170	import into nucleus	18/833	174/21261	0.000171524	0.00676642	0.00564828	NUP133/KPNA4/KPNA1/TNPO1/AKIRIN2/FLNA/RAN/IPO5/NUP58/PSEN1/CHP1/KPNB1/STAT3/NF1/CSE1L/MAVS/TGFB1/TNPO2	18	BP
GO:0009145	purine nucleoside triphosphate biosynthetic process	15/833	130/21261	0.000177319	0.00694038	0.00579349	ATP5PB/ENO1/SDHB/NDUFA10/ATP6V1A/TMSB4X/ATP5F1C/ATP5F1A/TGFB1/ND2/ATP8/ATP6/ND4L/ND5/ND6	15	BP
GO:0006900	vesicle budding from membrane	12/833	89/21261	0.000179544	0.00697298	0.00582071	CUL3/RAB1A/RAB7A/SEC24B/SEC24D/PICALM/SAR1A/TMED10/AP1G1/VAPA/AP3D1/ARFGAP3	12	BP
GO:0001558	regulation of cell growth	35/833	465/21261	0.000187072	0.00720945	0.0060181	GNG4/MACF1/ENO1/SESN2/MAD2L2/BMPR2/IGFBP5/RTN4/EIF4G1/ZNF639/JADE1/SPP1/BLTP1/MAP1B/SEMA6A/RACK1/RICTOR/GJA1/SEMA3A/LIMK1/NRCAM/SDCBP/PLAA/TNC/TGFBR1/EI24/CGRRF1/YY1/SIN3A/BCAR1/H3-3B/PPP1R9B/ERBB2/MEGF8/TGFB1	35	BP
GO:0042692	muscle cell differentiation	34/833	447/21261	0.000189056	0.00723029	0.0060355	LAMC1/KDM1A/SORT1/BMPR2/IGFBP5/BIN1/MEIS1/LAMB2/WDR1/SORBS2/RIPOR2/AKIRIN2/QKI/SMARCD3/EZH2/DMD/DOCK5/SOX6/FRS2/YY1/ACTN1/AKAP13/MEF2A/NFATC3/H3-3B/SUPT6H/ACTG1/HDAC5/CDH2/TGFB1/CALR/ACTN4/CXADR/JAM2	34	BP
GO:0007178	transmembrane receptor protein serine/threonine kinase signaling pathway	34/833	448/21261	0.000197126	0.00743235	0.00620416	ARID4B/RBBP4/JUN/BMPR2/SOX11/COL3A1/SPRED2/ACVR2B/FSTL1/SPRY1/RGMB/FBN2/HDAC2/CITED2/ITGB8/HIPK2/OGT/FNTA/ADAM9/SDCBP/HSPA5/TGFBR1/STRAP/USP15/ARID4A/SIN3A/THBS1/ZNF423/DDX5/MTMR4/STAT3/FKBP1A/MEGF8/TGFB1	34	BP
GO:0051444	negative regulation of ubiquitin-protein transferase activity	5/833	15/21261	0.000197306	0.00743235	0.00620416	RPL5/MAD2L2/RPS7/LIMK1/BAG5	5	BP
GO:0007052	mitotic spindle organization	16/833	146/21261	0.000200059	0.00747984	0.0062438	DCTN1/CHMP2B/MAP4/MAP9/PLK2/SBDS/FLNA/CKAP5/DCTN2/RAN/RACGAP1/DYNC1H1/POLDIP2/KPNB1/BIRC5/CLTC	16	BP
GO:0051098	regulation of binding	25/833	290/21261	0.000203677	0.00754942	0.00630189	NES/KDM1A/IFI16/JUN/MAD2L2/SOX11/EIF4G1/NMD3/RACK1/RIPOR2/HIPK2/ACTB/FMR1/TMSB4X/PPP2CB/BTAF1/RAN/PSEN1/CRK/HDAC5/FKBP1A/TGFB1/GTF2F1/SYMPK/EIF3D	25	BP
GO:0031122	cytoplasmic microtubule organization	10/833	65/21261	0.000204934	0.00754942	0.00630189	CCDC88A/EZR/SLK/CLIP1/SLAIN1/DYNC1H1/CHP1/KPNB1/CLIP3/TBCB	10	BP
GO:0018209	peptidyl-serine modification	27/833	325/21261	0.000211437	0.00773212	0.0064544	PKN2/MAPKAPK2/GADD45A/MAD2L2/EIF2AK3/CAB39/EIF4G1/TFRC/NCK1/PAQR3/MAPK9/PLK2/RACK1/RICTOR/PDE4D/RPS6KA2/HIPK2/SRPK2/DMD/TENM1/NTRK2/TGFBR1/ATM/SMG1/TGFB1/MAP2K2/PKN1	27	BP
GO:1903828	negative regulation of protein localization	22/833	241/21261	0.000216131	0.0078465	0.00654988	LYPD1/CTNNA1/BTF3/MACROH2A1/RIPOR2/PICALM/LZTS2/FRMD4A/ERP29/OS9/NDFIP2/DCLK1/ARF6/HECTD1/CHP1/SIN3A/VPS35/CLTC/NF1/LMAN1/NSFL1C/TGFB1	22	BP
GO:0048488	synaptic vesicle endocytosis	11/833	78/21261	0.000221323	0.00795158	0.00663759	SYT11/BIN1/BLTP1/ACTB/PICALM/ARF6/AP1G1/NLGN2/ACTG1/SH3GL1/AP3D1	11	BP
GO:0015986	proton motive force-driven ATP synthesis	12/833	91/21261	0.0002222	0.00795158	0.00663759	ATP5PB/SDHB/NDUFA10/ATP6V1A/ATP5F1C/ATP5F1A/ND2/ATP8/ATP6/ND4L/ND5/ND6	12	BP
GO:0033157	regulation of intracellular protein transport	22/833	242/21261	0.000229177	0.00814308	0.00679745	XPO1/EDEM1/FYN/FLNA/TENM1/ANP32B/SAR1A/CEP290/RAN/OS9/IPO5/NUP58/PSEN1/CHP1/ERBB2/NF1/LMAN1/MAVS/TGFB1/SAE1/OAZ1/SREBF2	22	BP
GO:0030512	negative regulation of transforming growth factor beta receptor signaling pathway	14/833	119/21261	0.000235168	0.00829714	0.00692605	ARID4B/RBBP4/SPRED2/SPRY1/FBN2/HDAC2/OGT/HSPA5/STRAP/USP15/ARID4A/SIN3A/MTMR4/FKBP1A	14	BP
GO:0010970	transport along microtubule	18/833	179/21261	0.000244403	0.00844455	0.0070491	ARL8A/KIF1B/TTC21B/RAB1A/COPG1/HTT/MAP1B/AP3B1/DST/COPG2/DYNC2H1/HSPA8/KIF5B/TUBA1A/DYNC1H1/RHOT1/CLIP3/AP3D1	18	BP
GO:0050657	nucleic acid transport	18/833	179/21261	0.000244403	0.00844455	0.0070491	NUP133/SRSF7/XPO1/YTHDC1/QKI/IGF2BP3/FMR1/NXF1/CKAP5/RAN/NUP58/ZFP36L1/SMG1/SUPT6H/KPNB1/THOC1/AKAP8L/DDX39A	18	BP
GO:0050658	RNA transport	18/833	179/21261	0.000244403	0.00844455	0.0070491	NUP133/SRSF7/XPO1/YTHDC1/QKI/IGF2BP3/FMR1/NXF1/CKAP5/RAN/NUP58/ZFP36L1/SMG1/SUPT6H/KPNB1/THOC1/AKAP8L/DDX39A	18	BP
GO:0140238	presynaptic endocytosis	11/833	79/21261	0.000248168	0.00850218	0.00709721	SYT11/BIN1/BLTP1/ACTB/PICALM/ARF6/AP1G1/NLGN2/ACTG1/SH3GL1/AP3D1	11	BP
GO:0030902	hindbrain development	17/833	164/21261	0.000251162	0.00850218	0.00709721	WLS/TTC21B/SEC24B/EZH2/OGDH/FLNA/HSPA5/NFIB/MDK/CEP290/TUBA1A/PSEN1/IGF1R/AARS1/CRK/ATRN/GART	17	BP
GO:0046034	ATP metabolic process	17/833	164/21261	0.000251162	0.00850218	0.00709721	ATP5PB/ATP1B1/ENO1/SDHB/NDUFA10/ATP6V1A/TMSB4X/HSPA8/ATP5F1C/ATP5F1A/TGFB1/ND2/ATP8/ATP6/ND4L/ND5/ND6	17	BP
GO:0042542	response to hydrogen peroxide	13/833	106/21261	0.000257355	0.00859593	0.00717547	RHOB/NFE2L2/HDAC2/FYN/EZH2/PPP2CB/ADAM9/SETX/CRK/COL1A1/OSER1/ND5/ND6	13	BP
GO:0000819	sister chromatid segregation	22/833	244/21261	0.000257363	0.00859593	0.00717547	MAD2L2/BUB1/CUL3/SMARCC1/CHMP2B/MAP9/SMARCA5/ACTB/SMARCD3/FLNA/RAD21/ATM/DCTN2/RAN/RACGAP1/KIF22/POLDIP2/KPNB1/BIRC5/CDC27/MAPRE1/AKAP8L	22	BP
GO:0072666	establishment of protein localization to vacuole	10/833	67/21261	0.000264596	0.00872123	0.00728006	SORT1/RAB7A/AP3B1/VPS13A/UBAP1/HSPA8/NCOA4/NEDD4/VPS13C/AP3D1	10	BP
GO:2000059	negative regulation of ubiquitin-dependent protein catabolic process	10/833	67/21261	0.000264596	0.00872123	0.00728006	RPL5/RPS7/SMARCC1/HIPK2/OGT/EIF3H/BAG5/PSEN1/N4BP1/NOP53	10	BP
GO:0009201	ribonucleoside triphosphate biosynthetic process	15/833	135/21261	0.000269275	0.00881743	0.00736037	ATP5PB/ENO1/SDHB/NDUFA10/ATP6V1A/TMSB4X/ATP5F1C/ATP5F1A/TGFB1/ND2/ATP8/ATP6/ND4L/ND5/ND6	15	BP
GO:0031397	negative regulation of protein ubiquitination	12/833	93/21261	0.000273192	0.00888761	0.00741895	RPL5/MAD2L2/RPS7/USP4/FYN/LIMK1/OGT/PLAA/TRIM44/BAG5/CHP1/N4BP1	12	BP
GO:1903322	positive regulation of protein modification by small protein conjugation or removal	15/833	136/21261	0.000291925	0.00943576	0.00787652	KDM1A/TANK/PELI1/CUL3/GNL3/MAPK9/HSPA5/TOPORS/WBP1L/NDFIP2/PHF23/UBA2/NOP53/FZR1/SAE1	15	BP
GO:0006099	tricarboxylic acid cycle	7/833	34/21261	0.000294365	0.00945364	0.00789144	SDHB/SUCLG1/IDH1/OGDH/ACO1/DLAT/ACO2	7	BP
GO:0030838	positive regulation of actin filament polymerization	9/833	56/21261	0.000301937	0.00957588	0.00799348	KIRREL1/ARPC2/NCKAP1/BIN1/NCK1/RICTOR/TENM1/ARF6/PFN1	9	BP
GO:0045185	maintenance of protein location	12/833	94/21261	0.000302206	0.00957588	0.00799348	TMSB10/CCDC88A/FBN2/FLNA/TMSB4X/VPS13A/HSPA5/TOPORS/TWF1/OS9/VPS13C/YWHAB	12	BP
GO:0072659	protein localization to plasma membrane	26/833	315/21261	0.000303905	0.00957588	0.00799348	PIP5K1A/MACF1/ATP1B1/LYPD1/PREPL/CCDC88A/EPHA3/TNIK/RAB7A/TSPAN5/RACK1/EZR/ACTB/FLNA/ATP6AP1/PICALM/KIF5B/TNFRSF1A/ARF6/HECTD1/VPS35/PPP1R9B/CLTC/CDH2/TGFB1/CLIP3	26	BP
GO:0031109	microtubule polymerization or depolymerization	16/833	152/21261	0.000317517	0.00994226	0.00829932	DCTN1/MAP4/MAP1B/RAC1/CAMSAP1/CKAP5/CLIP1/TUBA1A/SLAIN1/NIN/HDGFL3/TAOK1/MAPRE2/MAPRE1/APC2/CLIP3	16	BP
GO:0090316	positive regulation of intracellular protein transport	17/833	168/21261	0.000334173	0.0103259	0.00861956	EDEM1/FYN/FLNA/TENM1/ANP32B/SAR1A/CEP290/RAN/IPO5/PSEN1/CHP1/ERBB2/MAVS/TGFB1/SAE1/OAZ1/SREBF2	17	BP
GO:0031110	regulation of microtubule polymerization or depolymerization	13/833	109/21261	0.000339612	0.0103259	0.00861956	DCTN1/MAP1B/RAC1/CAMSAP1/CKAP5/CLIP1/SLAIN1/HDGFL3/TAOK1/MAPRE2/MAPRE1/APC2/CLIP3	13	BP
GO:0045727	positive regulation of translation	16/833	153/21261	0.000341992	0.0103259	0.00861956	RPL5/EIF4G3/EIF4G1/NCK1/PAIP1/SYNCRIP/FMR1/OGT/LARP4/DNAJC3/THBS1/EIF5A/ERBB2/EEF2/CIRBP/EIF3D	16	BP
GO:0061458	reproductive system development	27/833	335/21261	0.00034278	0.0103259	0.00861956	ARID4B/IDH1/SMARCC1/PTX3/TIPARP/CTNNA1/HSD17B4/RHOBTB3/SRD5A1/ID4/CITED2/VGF/FLNA/TNC/TGFBR1/CBL/ATM/NCOA4/SGPL1/ATN1/FRS2/FNDC3A/EIF2B2/ARID4A/SOX8/H3-3B/PPP1R9B	27	BP
GO:0010634	positive regulation of epithelial cell migration	18/833	184/21261	0.000342931	0.0103259	0.00861956	RHOB/BMPR2/RTN4/NFE2L2/PLK2/RAC1/TMSB4X/DOCK5/ADAM9/SP1/ARF6/THBS1/BCAR1/PFN1/ATP5F1A/MAPRE2/TGFB1/CALR	18	BP
GO:0042776	proton motive force-driven mitochondrial ATP synthesis	11/833	82/21261	0.000345751	0.0103259	0.00861956	ATP5PB/SDHB/NDUFA10/ATP5F1C/ATP5F1A/ND2/ATP8/ATP6/ND4L/ND5/ND6	11	BP
GO:1903051	negative regulation of proteolysis involved in protein catabolic process	11/833	82/21261	0.000345751	0.0103259	0.00861956	RPL5/RPS7/SMARCC1/HIPK2/OGT/EIF3H/BAG5/PSEN1/GABARAPL2/N4BP1/NOP53	11	BP
GO:0000381	regulation of alternative mRNA splicing, via spliceosome	9/833	57/21261	0.000346258	0.0103259	0.00861956	TRA2B/YTHDC1/WTAP/FMR1/CELF2/DDX5/HNRNPL/RBFOX2/DDX17	9	BP
GO:0046785	microtubule polymerization	13/833	110/21261	0.000371586	0.0110057	0.00918702	DCTN1/MAP4/MAP1B/RAC1/CAMSAP1/CKAP5/CLIP1/TUBA1A/SLAIN1/NIN/HDGFL3/MAPRE1/CLIP3	13	BP
GO:0030261	chromosome condensation	8/833	46/21261	0.000373447	0.0110057	0.00918702	H1-10/SMARCA5/H1-4/H1-5/H1-3/H1-2/H3-3B/AKAP8L	8	BP
GO:0007229	integrin-mediated signaling pathway	14/833	125/21261	0.000392627	0.0113972	0.00951386	LAMC1/CUL3/ITGAV/COL3A1/LAMB2/CTNNA1/CCN2/DST/ITGB8/FLNA/ADAM9/CD63/ITGA7/BCAR1	14	BP
GO:0042306	regulation of protein import into nucleus	9/833	58/21261	0.000395812	0.0113972	0.00951386	FLNA/RAN/IPO5/NUP58/PSEN1/CHP1/NF1/MAVS/TGFB1	9	BP
GO:0051293	establishment of spindle localization	9/833	58/21261	0.000395812	0.0113972	0.00951386	DCTN1/MAP4/SPRY1/HTT/GJA1/DYNC1H1/KPNB1/MAPRE1/NSFL1C	9	BP
GO:0140014	mitotic nuclear division	25/833	303/21261	0.000395832	0.0113972	0.00951386	MAD2L2/BUB1/CUL3/CHMP2B/RPL24/MAP9/SMARCA5/FLNA/RAD21/NFIB/ATM/REEP3/PPP2R2D/DCTN2/RAN/RACGAP1/KIF22/UBE2I/POLDIP2/KPNB1/BIRC5/PPP1R9B/MAPRE1/NSFL1C/AKAP8L	25	BP
GO:0000027	ribosomal large subunit assembly	6/833	26/21261	0.000417248	0.011878	0.0099152	RPL5/RPL24/MDN1/RPL6/RPL23A/NOP53	6	BP
GO:0009205	purine ribonucleoside triphosphate metabolic process	18/833	187/21261	0.000417272	0.011878	0.0099152	ATP5PB/ATP1B1/ENO1/SDHB/NDUFA10/ATP6V1A/TMSB4X/HSPA8/ATP5F1C/RAN/ATP5F1A/TGFB1/ND2/ATP8/ATP6/ND4L/ND5/ND6	18	BP
GO:0043392	negative regulation of DNA binding	7/833	36/21261	0.000426703	0.0120085	0.0100241	KDM1A/IFI16/JUN/MAD2L2/SOX11/TMSB4X/PSEN1	7	BP
GO:0045806	negative regulation of endocytosis	11/833	84/21261	0.000427282	0.0120085	0.0100241	SYT11/ITGAV/EPHA3/RACK1/RAC1/PIP4P2/SDCBP/MTMR2/PICALM/ARF6/CNN2	11	BP
GO:0009150	purine ribonucleotide metabolic process	31/833	412/21261	0.000429201	0.0120085	0.0100241	ATP5PB/ATP1B1/ENO1/SDHB/SUCLG1/NDUFA10/ATP6V1A/HSD17B4/PANK3/PDE4D/NUDT3/OGDH/TMSB4X/GPAT4/PDHX/DLAT/FAR1/HSPA8/ATP5F1C/NT5C2/RAN/MVD/ATP5F1A/TGFB1/GART/ND2/ATP8/ATP6/ND4L/ND5/ND6	31	BP
GO:0051028	mRNA transport	15/833	141/21261	0.000431443	0.0120085	0.0100241	NUP133/SRSF7/XPO1/YTHDC1/QKI/IGF2BP3/FMR1/NXF1/NUP58/ZFP36L1/SMG1/SUPT6H/THOC1/AKAP8L/DDX39A	15	BP
GO:0001738	morphogenesis of a polarized epithelium	12/833	98/21261	0.000445812	0.0123399	0.0103007	VANGL2/ERBB4/DVL3/SEC24B/FAT1/WDR1/ACTB/RAC1/MED12/FZD3/MYO9A/ACTG1	12	BP
GO:0008406	gonad development	22/833	254/21261	0.000448986	0.0123594	0.0103171	ARID4B/IDH1/PTX3/TIPARP/CTNNA1/HSD17B4/RHOBTB3/SRD5A1/CITED2/VGF/FLNA/TGFBR1/CBL/ATM/NCOA4/SGPL1/ATN1/FNDC3A/EIF2B2/ARID4A/SOX8/H3-3B	22	BP
GO:1901874	negative regulation of post-translational protein modification	13/833	113/21261	0.000483288	0.013231	0.0110446	RPL5/MAD2L2/RPS7/USP4/FYN/LIMK1/OGT/PLAA/SET/TRIM44/BAG5/CHP1/N4BP1	13	BP
GO:0009142	nucleoside triphosphate biosynthetic process	15/833	143/21261	0.000501442	0.0136507	0.011395	ATP5PB/ENO1/SDHB/NDUFA10/ATP6V1A/TMSB4X/ATP5F1C/ATP5F1A/TGFB1/ND2/ATP8/ATP6/ND4L/ND5/ND6	15	BP
GO:0033574	response to testosterone	8/833	48/21261	0.00050407	0.0136507	0.011395	XRN1/SPP1/SRD5A1/CBL/NCOA4/IGF1R/THBS1/CALR	8	BP
GO:0043618	regulation of transcription from RNA polymerase II promoter in response to stress	7/833	37/21261	0.000508666	0.0137012	0.0114371	ATF6/JUN/NFE2L2/NCK1/CITED2/HSPA5/SIN3A	7	BP
GO:0072331	signal transduction by p53 class mediator	18/833	192/21261	0.000572279	0.0153322	0.0127986	RPL5/KDM1A/IFI16/SESN2/RPS7/SPRED2/PLK2/HIPK2/KAT6A/TOPORS/HNRNPK/ATM/USP15/NUAK1/EIF5A/DDX5/PMAIP1/NOP53	18	BP
GO:0045910	negative regulation of DNA recombination	8/833	49/21261	0.000582021	0.0155017	0.0129401	MAD2L2/RIF1/H1-10/H1-4/H1-5/H1-3/H1-2/THOC1	8	BP
GO:0045137	development of primary sexual characteristics	22/833	259/21261	0.000584796	0.0155017	0.0129401	ARID4B/IDH1/PTX3/TIPARP/CTNNA1/HSD17B4/RHOBTB3/SRD5A1/CITED2/VGF/FLNA/TGFBR1/CBL/ATM/NCOA4/SGPL1/ATN1/FNDC3A/EIF2B2/ARID4A/SOX8/H3-3B	22	BP
GO:0098727	maintenance of cell number	19/833	209/21261	0.000596498	0.0157199	0.0131222	ARID4B/RBBP4/KDM3A/RIF1/SMARCC1/GNL3/SOX2/HDAC2/ACTB/EZH2/MED12/OGT/NFIB/DDX6/ZC3H13/ARID4A/SIN3A/STAT3/CDH2	19	BP
GO:0046847	filopodium assembly	10/833	74/21261	0.0005993	0.0157199	0.0131222	ARHGEF4/RAB5A/GAP43/RIPOR2/EZR/FMR1/TENM1/TGFBR1/ARF6/PPP1R9B	10	BP
GO:0009144	purine nucleoside triphosphate metabolic process	18/833	193/21261	0.000608618	0.0158811	0.0132568	ATP5PB/ATP1B1/ENO1/SDHB/NDUFA10/ATP6V1A/TMSB4X/HSPA8/ATP5F1C/RAN/ATP5F1A/TGFB1/ND2/ATP8/ATP6/ND4L/ND5/ND6	18	BP
GO:0016358	dendrite development	22/833	260/21261	0.000615877	0.0159873	0.0133454	TNIK/MAP1B/HDAC2/FYN/SEMA3A/EZH2/FMR1/PTPRD/FAT3/PICALM/PPFIA2/DCLK1/ARF6/PSEN1/NEDD4/MAPK6/MEF2A/CRK/NLGN2/PPP1R9B/TANC2/BTBD3	22	BP
GO:0048608	reproductive structure development	26/833	331/21261	0.000644229	0.0165362	0.0138036	ARID4B/IDH1/SMARCC1/PTX3/TIPARP/CTNNA1/HSD17B4/RHOBTB3/SRD5A1/ID4/CITED2/VGF/FLNA/TNC/TGFBR1/CBL/ATM/NCOA4/SGPL1/ATN1/FRS2/FNDC3A/EIF2B2/ARID4A/SOX8/H3-3B	26	BP
GO:0043123	positive regulation of canonical NF-kappaB signal transduction	20/833	227/21261	0.000646003	0.0165362	0.0138036	PLEKHG5/WLS/PELI1/TFRC/PLK2/TAB2/FYN/GJA1/FLNA/IFIT5/TNFRSF1A/NDFIP2/PELI2/AKAP13/UBE2I/VAPA/FKBP1A/MAVS/SLC44A2/PPP5C	20	BP
GO:0009199	ribonucleoside triphosphate metabolic process	18/833	194/21261	0.000646926	0.0165362	0.0138036	ATP5PB/ATP1B1/ENO1/SDHB/NDUFA10/ATP6V1A/TMSB4X/HSPA8/ATP5F1C/RAN/ATP5F1A/TGFB1/ND2/ATP8/ATP6/ND4L/ND5/ND6	18	BP
GO:0150116	regulation of cell-substrate junction organization	10/833	75/21261	0.000667651	0.0169658	0.0141622	MACF1/EPHA3/LIMCH1/RAC1/SLK/ARF6/THBS1/POLDIP2/ACTG1/MAPRE2	10	BP
GO:2001224	positive regulation of neuron migration	5/833	19/21261	0.000670505	0.0169658	0.0141622	SEMA6A/SEMA3A/FLNA/PLAA/MDK	5	BP
GO:0046578	regulation of Ras protein signal transduction	19/833	212/21261	0.000709761	0.0178084	0.0148656	CDC42SE1/CUL3/COL3A1/SPRY1/RIPOR2/RAC1/OGT/PPP2CB/PRAG1/ABCA1/CBL/STARD13/ARF6/AKAP13/CRK/ARHGDIA/NF1/MAPRE2/CYTH2	19	BP
GO:0034329	cell junction assembly	35/833	500/21261	0.000710913	0.0178084	0.0148656	PKN2/PIP5K1A/LAMC1/CAPZA1/MACF1/ERBB4/EPHA3/EIF4G1/GAP43/WDR1/LIMCH1/MAP1B/CTNNA1/DST/GJA1/ACTB/RAC1/NRCAM/OGT/SDCBP/NTRK2/PTPRD/PARD3/SLK/ARF6/ACTN1/THBS1/MYO9A/VPS35/CRK/POLDIP2/NLGN2/ACTG1/VMP1/CDH2	35	BP
GO:0006997	nucleus organization	15/833	148/21261	0.000720163	0.0178615	0.0149099	NUP133/KDM3A/DCTN1/RTN4/BIN1/CHMP2B/SMARCA5/HIPK2/SRPK2/REEP3/UBE2I/H3-3B/NSFL1C/AKAP8L/RPS19	15	BP
GO:0010977	negative regulation of neuron projection development	15/833	148/21261	0.000720163	0.0178615	0.0149099	RTN4/PAQR3/SPP1/SEMA6A/HDAC2/SEMA3A/FLNA/PRAG1/FAT3/DENND5A/ARF6/BAG5/PSEN1/GFAP/CBFA2T2	15	BP
GO:0008584	male gonad development	16/833	164/21261	0.000738202	0.0182187	0.0152081	ARID4B/CTNNA1/HSD17B4/RHOBTB3/SRD5A1/CITED2/FLNA/TGFBR1/CBL/NCOA4/SGPL1/ATN1/FNDC3A/ARID4A/SOX8/H3-3B	16	BP
GO:0030032	lamellipodium assembly	10/833	76/21261	0.000742305	0.0182301	0.0152176	AKIRIN1/CCDC88A/ARPC2/NCKAP1/ARHGEF4/ACTR3/NCK1/RAC1/ABLIM1/TWF1	10	BP
GO:0007044	cell-substrate junction assembly	12/833	104/21261	0.000766393	0.0186564	0.0155734	PIP5K1A/LAMC1/MACF1/EPHA3/LIMCH1/DST/RAC1/SLK/ACTN1/THBS1/POLDIP2/ACTG1	12	BP
GO:1902459	positive regulation of stem cell population maintenance	8/833	51/21261	0.000767108	0.0186564	0.0155734	ARID4B/RBBP4/SMARCC1/HDAC2/ACTB/OGT/ARID4A/SIN3A	8	BP
GO:0072665	protein localization to vacuole	11/833	90/21261	0.00077414	0.0187364	0.0156403	SORT1/RTN4/RAB7A/AP3B1/VPS13A/UBAP1/HSPA8/NCOA4/NEDD4/VPS13C/AP3D1	11	BP
GO:1902455	negative regulation of stem cell population maintenance	6/833	29/21261	0.000778822	0.0187591	0.0156592	ARID4B/RBBP4/HDAC2/OGT/ARID4A/SIN3A	6	BP
GO:0046546	development of primary male sexual characteristics	16/833	165/21261	0.000788476	0.0188383	0.0157253	ARID4B/CTNNA1/HSD17B4/RHOBTB3/SRD5A1/CITED2/FLNA/TGFBR1/CBL/NCOA4/SGPL1/ATN1/FNDC3A/ARID4A/SOX8/H3-3B	16	BP
GO:0022037	metencephalon development	13/833	119/21261	0.000793388	0.0188383	0.0157253	TTC21B/SEC24B/EZH2/OGDH/HSPA5/MDK/TUBA1A/PSEN1/IGF1R/AARS1/CRK/ATRN/GART	13	BP
GO:1903076	regulation of protein localization to plasma membrane	13/833	119/21261	0.000793388	0.0188383	0.0157253	LYPD1/EPHA3/RACK1/EZR/ACTB/PICALM/KIF5B/ARF6/HECTD1/PPP1R9B/CLTC/TGFB1/CLIP3	13	BP
GO:0031503	protein-containing complex localization	18/833	198/21261	0.000821612	0.0194164	0.0162079	TTC21B/ERBB4/XPO1/NMD3/AKIRIN2/EZR/MDN1/OGT/DYNC2H1/ATM/KIF5B/RAN/GPC6/VPS35/BIRC5/ERBB2/AP3D1/AP2A1	18	BP
GO:0042026	protein refolding	7/833	40/21261	0.000831866	0.0195664	0.0163331	HSPA9/HSPA5/HSPA8/BAG5/DNAJA2/FKBP1A/HSPA13	7	BP
GO:0043244	regulation of protein-containing complex disassembly	14/833	135/21261	0.000853526	0.0199821	0.0166801	NES/CAPZA1/WDR1/MAP1B/TECPR1/SETX/UVRAG/TWF1/IGF1R/HDGFL3/EIF5A/PHF23/TAOK1/APC2	14	BP
GO:0006364	rRNA processing	21/833	250/21261	0.000889886	0.0204023	0.0170309	RPS8/SDE2/RPL5/UTP11/RPS7/LSM6/RRP36/SBDS/RPL7/RPL35/RPS6/PA2G4/UTP4/RSL1D1/RPL27/NOP56/RPS16/NOP53/RPS28/RPS19/DDX17	21	BP
GO:0045732	positive regulation of protein catabolic process	21/833	250/21261	0.000889886	0.0204023	0.0170309	TRIB2/SOCS5/NFE2L2/TIPARP/RAB7A/SH3RF1/MAPK9/PLK2/RACK1/RNF14/EZR/FMR1/ADAM9/HECTD1/PSEN1/NEDD4/VPS35/NOP53/APC2/FZR1/OAZ1	21	BP
GO:0016479	negative regulation of transcription by RNA polymerase I	4/833	12/21261	0.000899983	0.0204023	0.0170309	SMARCA5/MACROH2A1/FLNA/NOP53	4	BP
GO:0034975	protein folding in endoplasmic reticulum	4/833	12/21261	0.000899983	0.0204023	0.0170309	DNAJC10/HSPA5/DNAJC3/CALR	4	BP
GO:0071394	cellular response to testosterone stimulus	4/833	12/21261	0.000899983	0.0204023	0.0170309	SPP1/SRD5A1/NCOA4/IGF1R	4	BP
GO:1901203	positive regulation of extracellular matrix assembly	4/833	12/21261	0.000899983	0.0204023	0.0170309	MAD2L2/TGFBR1/PHLDB1/TGFB1	4	BP
GO:2001046	positive regulation of integrin-mediated signaling pathway	4/833	12/21261	0.000899983	0.0204023	0.0170309	LAMC1/LAMB2/FLNA/CD63	4	BP
GO:0046330	positive regulation of JNK cascade	12/833	106/21261	0.000908838	0.0204183	0.0170442	GADD45A/TNIK/SH3RF1/PJA2/CCN2/SEMA3A/HIPK2/RB1CC1/SDCBP/CRK/TRAF4/TAOK1	12	BP
GO:1903321	negative regulation of protein modification by small protein conjugation or removal	12/833	106/21261	0.000908838	0.0204183	0.0170442	RPL5/MAD2L2/RPS7/USP4/FYN/LIMK1/OGT/PLAA/TRIM44/BAG5/CHP1/N4BP1	12	BP
GO:0006413	translational initiation	14/833	136/21261	0.000917972	0.0204402	0.0170625	EIF4G3/EIF2AK3/EIF4G1/EIF4A2/NCK1/PAIP1/FMR1/EIF3H/DNAJC3/EIF2B2/EIF5/EIF3G/RPS5/EIF3D	14	BP
GO:0035967	cellular response to topologically incorrect protein	14/833	136/21261	0.000917972	0.0204402	0.0170625	ATF6/DNAJC10/EIF2AK3/CUL3/NFE2L2/UGGT1/NCK1/DNAJB14/RACK1/AKIRIN2/RHBDD2/HSPA5/OS9/MBTPS1	14	BP
GO:0002062	chondrocyte differentiation	13/833	121/21261	0.000928204	0.0205765	0.0171763	EIF2AK3/BMPR2/COL3A1/CCN2/SLC39A14/NFIB/TGFBR1/SERPINH1/SOX6/MDK/ZNF219/TGFB1/RUNX1	13	BP
GO:0009259	ribonucleotide metabolic process	31/833	432/21261	0.000940598	0.0206002	0.0171961	ATP5PB/ATP1B1/ENO1/SDHB/SUCLG1/NDUFA10/ATP6V1A/HSD17B4/PANK3/PDE4D/NUDT3/OGDH/TMSB4X/GPAT4/PDHX/DLAT/FAR1/HSPA8/ATP5F1C/NT5C2/RAN/MVD/ATP5F1A/TGFB1/GART/ND2/ATP8/ATP6/ND4L/ND5/ND6	31	BP
GO:0048762	mesenchymal cell differentiation	23/833	286/21261	0.000941353	0.0206002	0.0171961	MAD2L2/RPS7/RTN4/ERBB4/SPRED2/EPHA3/SPRY1/SEMA6A/HDAC2/CITED2/SEMA3A/EZH2/FLNA/SDCBP/TGFBR1/MDK/PHLDB1/SOX8/DDX5/COL1A1/CDH2/TGFB1/DDX17	23	BP
GO:0034067	protein localization to Golgi apparatus	6/833	30/21261	0.000941607	0.0206002	0.0171961	ARL5A/PAQR3/VPS13A/ARL1/TMED10/VPS13C	6	BP
GO:0051222	positive regulation of protein transport	26/833	340/21261	0.000955018	0.0206725	0.0172564	WLS/EDEM1/RACK1/FYN/FLNA/TENM1/ADAM9/ANP32B/GLUD1/FRMD4A/SAR1A/CEP290/RAN/IPO5/TMED10/ARF6/PSEN1/CHP1/VPS35/NLGN2/ERBB2/MAVS/TGFB1/SAE1/OAZ1/SREBF2	26	BP
GO:0035148	tube formation	16/833	168/21261	0.000957143	0.0206725	0.0172564	LMO4/HS2ST1/VANGL2/RPS7/DVL3/SEC24B/CITED2/PODXL/MED12/FZD3/NFIB/CEP290/HECTD1/SOX8/PFN1/TGFB1	16	BP
GO:0002183	cytoplasmic translational initiation	7/833	41/21261	0.00096967	0.0206725	0.0172564	EIF4G1/EIF4A2/NCK1/EIF3H/EIF5/EIF3G/EIF3D	7	BP
GO:0014037	Schwann cell differentiation	7/833	41/21261	0.00096967	0.0206725	0.0172564	GPC1/LAMB2/ADGRG6/MED12/NTRK2/PARD3/NF1	7	BP
GO:0040001	establishment of mitotic spindle localization	7/833	41/21261	0.00096967	0.0206725	0.0172564	DCTN1/SPRY1/HTT/GJA1/KPNB1/MAPRE1/NSFL1C	7	BP
GO:0045191	regulation of isotype switching	7/833	41/21261	0.00096967	0.0206725	0.0172564	MAD2L2/RIF1/TFRC/KMT5B/SUPT6H/THOC1/TGFB1	7	BP
GO:0000070	mitotic sister chromatid segregation	18/833	201/21261	0.000977812	0.0207578	0.0173276	MAD2L2/BUB1/CUL3/CHMP2B/MAP9/SMARCA5/FLNA/RAD21/ATM/DCTN2/RAN/RACGAP1/KIF22/POLDIP2/KPNB1/BIRC5/MAPRE1/AKAP8L	18	BP
GO:1904951	positive regulation of establishment of protein localization	27/833	359/21261	0.000986708	0.0208078	0.0173693	WLS/EDEM1/RACK1/FYN/CCT6A/FLNA/TENM1/ADAM9/ANP32B/GLUD1/FRMD4A/SAR1A/CEP290/RAN/IPO5/TMED10/ARF6/PSEN1/CHP1/VPS35/NLGN2/ERBB2/MAVS/TGFB1/SAE1/OAZ1/SREBF2	27	BP
GO:0032200	telomere organization	19/833	218/21261	0.000992705	0.0208078	0.0173693	MAD2L2/RIF1/RUVBL1/XRN1/GNL3/H3C2/H4C4/H3C7/H4C3/H4C8/H3C6/H3C8/H4C5/CCT6A/EZH2/ATM/YY1/SMG1/H3-3B	19	BP
GO:0006458	'de novo' protein folding	8/833	53/21261	0.00099678	0.0208078	0.0173693	UGGT1/DNAJB14/HSPA9/HSPA5/HSPA8/FKBP1A/DNAJB1/HSPA13	8	BP
GO:0007528	neuromuscular junction development	8/833	53/21261	0.00099678	0.0208078	0.0173693	DCTN1/PDZRN3/LAMB2/FNTA/TNC/COL4A1/NEDD4/ERBB2	8	BP
GO:0006406	mRNA export from nucleus	10/833	79/21261	0.00100853	0.0209657	0.0175012	NUP133/XPO1/YTHDC1/FMR1/NXF1/SMG1/SUPT6H/THOC1/AKAP8L/DDX39A	10	BP
GO:0072175	epithelial tube formation	15/833	153/21261	0.0010151	0.0210151	0.0175424	LMO4/HS2ST1/VANGL2/RPS7/DVL3/SEC24B/CITED2/PODXL/MED12/FZD3/CEP290/HECTD1/SOX8/PFN1/TGFB1	15	BP
GO:0032507	maintenance of protein location in cell	9/833	66/21261	0.0010415	0.0214233	0.0178832	TMSB10/CCDC88A/TMSB4X/VPS13A/HSPA5/TOPORS/TWF1/OS9/VPS13C	9	BP
GO:0071900	regulation of protein serine/threonine kinase activity	24/833	306/21261	0.00104337	0.0214233	0.0178832	GADD45A/TRIB2/CAB39/DVL3/SPRY1/CCNA2/PAQR3/HTT/CCNI/MACROH2A1/ACTB/EZH2/TENM1/ADAM9/UVRAG/CCNY/CCND2/ERP29/IPO5/THBS1/ERBB2/NF1/TGFB1/MAP2K2	24	BP
GO:1901654	response to ketone	19/833	219/21261	0.00104819	0.0214344	0.0178924	GNB1/XRN1/SH3RF1/SPP1/SRD5A1/TNC/CBL/NCOA4/SP1/GNG2/IGF1R/ABHD2/SIN3A/THBS1/RPL27/PPP1R9B/ATP5F1A/TGFB1/CALR	19	BP
GO:0021549	cerebellum development	12/833	108/21261	0.00107268	0.021846	0.018236	TTC21B/EZH2/OGDH/HSPA5/MDK/TUBA1A/PSEN1/IGF1R/AARS1/CRK/ATRN/GART	12	BP
GO:2001044	regulation of integrin-mediated signaling pathway	5/833	21/21261	0.00109947	0.022301	0.0186158	LAMC1/LAMB2/CTNNA1/FLNA/CD63	5	BP
GO:0030968	endoplasmic reticulum unfolded protein response	10/833	80/21261	0.00111293	0.0223553	0.0186611	ATF6/DNAJC10/EIF2AK3/NFE2L2/NCK1/RACK1/RHBDD2/HSPA5/OS9/MBTPS1	10	BP
GO:0042273	ribosomal large subunit biogenesis	10/833	80/21261	0.00111293	0.0223553	0.0186611	RPL5/RPL24/MDN1/RPL7/RPL35/RPL6/RSL24D1/RSL1D1/RPL23A/NOP53	10	BP
GO:0006446	regulation of translational initiation	11/833	94/21261	0.00111553	0.0223553	0.0186611	EIF4G3/EIF2AK3/EIF4G1/EIF4A2/NCK1/PAIP1/FMR1/EIF3H/DNAJC3/EIF2B2/EIF5	11	BP
GO:0051438	regulation of ubiquitin-protein transferase activity	7/833	42/21261	0.00112481	0.0223624	0.018667	RPL5/MAD2L2/RPS7/LIMK1/TOPORS/BAG5/FZR1	7	BP
GO:1900026	positive regulation of substrate adhesion-dependent cell spreading	7/833	42/21261	0.00112481	0.0223624	0.018667	ARPC2/RAC1/FLNA/DOCK5/MDK/CRK/CALR	7	BP
GO:1901798	positive regulation of signal transduction by p53 class mediator	6/833	31/21261	0.00112934	0.0223636	0.018668	RPS7/SPRED2/ATM/EIF5A/DDX5/PMAIP1	6	BP
GO:0009612	response to mechanical stimulus	20/833	238/21261	0.00116114	0.0227674	0.0190052	GADD45A/SCN9A/HTT/ADGRV1/MAP1B/SLC1A3/FYN/CITED2/DMD/TNC/MDK/TNFRSF1A/TUBA1A/SLC38A2/IGF1R/MEIS2/THBS1/COL1A1/CDH2/CNN2	20	BP
GO:0019646	aerobic electron transport chain	12/833	109/21261	0.00116337	0.0227674	0.0190052	SDHB/NDUFA10/UQCRC1/UQCRB/CYC1/UQCRC2/ND2/COX3/ND4L/ND5/ND6/CYTB	12	BP
GO:0048709	oligodendrocyte differentiation	12/833	109/21261	0.00116337	0.0227674	0.0190052	SOX11/WDR1/ID4/HDAC2/MED12/NTRK2/SOX6/MDK/EIF2B2/SOX8/ERBB2/NF1	12	BP
GO:0010506	regulation of autophagy	29/833	401/21261	0.00120198	0.0233473	0.0194892	MCL1/ATF6/RAB3GAP2/IFI16/SESN2/EIF4G1/ATP6V1A/HTT/PLK2/TAB2/TECPR1/CDK16/RB1CC1/ATP6V1H/ATM/UVRAG/CCNY/NEDD4/VPS13C/VPS35/POLDIP2/MTMR4/PHF23/GFAP/PIP4K2B/STAT3/EEF1A2/ATP6V1E1/SREBF2	29	BP
GO:0001503	ossification	34/833	496/21261	0.00120231	0.0233473	0.0194892	SORT1/SUCO/EIF2AK3/SP3/BMPR2/IGFBP5/SOX11/ACVR2B/SOX2/SPP1/ADGRV1/HSD17B4/FBN2/ID4/CCN2/SYNCRIP/SND1/SBDS/MMP16/TNC/MDK/ANO6/ATP2B1/RSL1D1/SOX8/H3-3B/DDX5/COL1A1/NBR1/CLTC/NF1/RRBP1/JUND/RUNX1	34	BP
GO:0019827	stem cell population maintenance	18/833	205/21261	0.00122498	0.0236956	0.0197799	ARID4B/RBBP4/KDM3A/RIF1/SMARCC1/GNL3/SOX2/HDAC2/ACTB/MED12/OGT/NFIB/DDX6/ZC3H13/ARID4A/SIN3A/STAT3/CDH2	18	BP
GO:0016072	rRNA metabolic process	23/833	292/21261	0.00124172	0.023927	0.0199731	RPS8/SDE2/RPL5/UTP11/RPS7/XRN1/LSM6/MACROH2A1/RRP36/SBDS/RPL7/RPL35/RPS6/PA2G4/UTP4/RSL1D1/RPL27/NOP56/RPS16/NOP53/RPS28/RPS19/DDX17	23	BP
GO:2000678	negative regulation of transcription regulatory region DNA binding	4/833	13/21261	0.00125985	0.0241271	0.0201401	MAD2L2/SOX11/TMSB4X/PSEN1	4	BP
GO:0019693	ribose phosphate metabolic process	31/833	440/21261	0.00126174	0.0241271	0.0201401	ATP5PB/ATP1B1/ENO1/SDHB/SUCLG1/NDUFA10/ATP6V1A/HSD17B4/PANK3/PDE4D/NUDT3/OGDH/TMSB4X/GPAT4/PDHX/DLAT/FAR1/HSPA8/ATP5F1C/NT5C2/RAN/MVD/ATP5F1A/TGFB1/GART/ND2/ATP8/ATP6/ND4L/ND5/ND6	31	BP
GO:0010761	fibroblast migration	8/833	55/21261	0.00127839	0.0243525	0.0203283	PIP5K1A/AKAP12/RAC1/GNA12/SGPL1/THBS1/GNA13/TGFB1	8	BP
GO:0090092	regulation of transmembrane receptor protein serine/threonine kinase signaling pathway	25/833	329/21261	0.0012944	0.0243701	0.020343	ARID4B/RBBP4/BMPR2/SOX11/SPRED2/ACVR2B/FSTL1/SPRY1/FBN2/HDAC2/CITED2/HIPK2/OGT/SDCBP/HSPA5/TGFBR1/STRAP/USP15/ARID4A/SIN3A/THBS1/ZNF423/MTMR4/FKBP1A/TGFB1	25	BP
GO:0031589	cell-substrate adhesion	29/833	403/21261	0.00129663	0.0243701	0.020343	PIP5K1A/LAMC1/MACF1/ARPC2/ITGAV/RAB1A/COL3A1/EPHA3/LIMCH1/CCN2/ITGB8/RAC1/FLNA/DOCK5/ADAM9/MDK/SLK/CD63/PPFIA2/ITGA7/ACTN1/THBS1/CRK/POLDIP2/ACTG1/COL1A1/NF1/CALR/ACTN4	29	BP
GO:0031116	positive regulation of microtubule polymerization	7/833	43/21261	0.00129877	0.0243701	0.020343	DCTN1/MAP1B/RAC1/CKAP5/CLIP1/SLAIN1/MAPRE1	7	BP
GO:0051294	establishment of spindle orientation	7/833	43/21261	0.00129877	0.0243701	0.020343	DCTN1/MAP4/SPRY1/HTT/GJA1/MAPRE1/NSFL1C	7	BP
GO:0007064	mitotic sister chromatid cohesion	6/833	32/21261	0.00134446	0.0250398	0.0209021	BUB1/NAA50/PDS5A/MACROH2A1/RAD21/PDS5B	6	BP
GO:0033137	negative regulation of peptidyl-serine phosphorylation	6/833	32/21261	0.00134446	0.0250398	0.0209021	GADD45A/NCK1/PAQR3/RACK1/PDE4D/DMD	6	BP
GO:0001933	negative regulation of protein phosphorylation	25/833	330/21261	0.00135002	0.0250504	0.0209108	GADD45A/ERRFI1/KIRREL1/DNAJC10/TRIB2/SOCS5/SPRED2/EIF4G1/NCK1/SPRY1/PAQR3/RACK1/MACROH2A1/PDE4D/DMD/CBL/PARD3/DUSP6/IPO5/DNAJC3/PSEN1/CHP1/NF1/TGFB1/PKN1	25	BP
GO:0007413	axonal fasciculation	5/833	22/21261	0.00137737	0.0252771	0.0211001	RTN4/EPHA3/NRCAM/NDN/MEGF8	5	BP
GO:0097401	synaptic vesicle lumen acidification	5/833	22/21261	0.00137737	0.0252771	0.0211001	ATP6V1A/CLCN3/ATP6AP1/ATP6V1H/ATP6V1E1	5	BP
GO:0106030	neuron projection fasciculation	5/833	22/21261	0.00137737	0.0252771	0.0211001	RTN4/EPHA3/NRCAM/NDN/MEGF8	5	BP
GO:2000146	negative regulation of cell motility	30/833	424/21261	0.00140429	0.025677	0.0214339	ARID4B/RBBP4/GADD45A/CLIC4/RHOB/IGFBP5/NFE2L2/COL3A1/LIMCH1/CTNNA1/HDAC2/RIPOR2/GJA1/CITED2/RAC1/GNA12/OGT/STARD13/ARID4A/ABHD2/SIN3A/THBS1/CRK/STAT3/HDAC5/GNA13/NF1/TGFB1/CALR/CNN2	30	BP
GO:0097581	lamellipodium organization	11/833	97/21261	0.00144587	0.0263016	0.0219553	AKIRIN1/CCDC88A/ARPC2/NCKAP1/ARHGEF4/ACTR3/NCK1/SNX2/RAC1/ABLIM1/TWF1	11	BP
GO:0040013	negative regulation of locomotion	32/833	463/21261	0.00144895	0.0263016	0.0219553	ARID4B/RBBP4/GADD45A/CLIC4/RHOB/IGFBP5/NFE2L2/COL3A1/LIMCH1/CTNNA1/SEMA6A/HDAC2/RIPOR2/GJA1/CITED2/SEMA3A/RAC1/GNA12/OGT/STARD13/ARID4A/ABHD2/SIN3A/THBS1/CRK/STAT3/HDAC5/GNA13/NF1/TGFB1/CALR/CNN2	32	BP
GO:0048545	response to steroid hormone	27/833	369/21261	0.00147434	0.0266658	0.0222593	KDM1A/KDM3A/IDH1/SH3RF1/SPP1/UFSP2/SRD5A1/RNF14/ADAM9/HSPA8/NCOA4/RAN/ZFP36L1/IGF1R/ABHD2/NEDD4/THBS1/RPL27/DDX5/PPP1R9B/COL1A1/ATP5F1A/TGFB1/CALR/PKN1/RBFOX2/DDX17	27	BP
GO:0001649	osteoblast differentiation	23/833	296/21261	0.0014849	0.0267602	0.0223381	SUCO/BMPR2/IGFBP5/SOX11/ACVR2B/SOX2/SPP1/HSD17B4/FBN2/ID4/SYNCRIP/SND1/TNC/RSL1D1/SOX8/H3-3B/DDX5/COL1A1/NBR1/CLTC/NF1/RRBP1/JUND	23	BP
GO:0043620	regulation of DNA-templated transcription in response to stress	7/833	44/21261	0.00149306	0.0268109	0.0223804	ATF6/JUN/NFE2L2/NCK1/CITED2/HSPA5/SIN3A	7	BP
GO:0030323	respiratory tube development	18/833	209/21261	0.00152336	0.0272311	0.0227312	ERRFI1/SP3/BMPR2/IGFBP5/SOX11/COL3A1/EIF4G1/ACVR2B/SEC24B/SPRY1/AP3B1/CCN2/HIPK2/TNC/NFIB/TRAF4/ASXL1/MAP2K2	18	BP
GO:0000209	protein polyubiquitination	21/833	261/21261	0.00152733	0.0272311	0.0227312	UBE4B/RNF187/PELI1/CUL3/UBE2K/TRIM2/FBXO38/RNF14/UBE3C/PLAA/TOPORS/TRIM44/WSB2/HECTD1/TRAF3/PELI2/NEDD4/WSB1/CDC27/RNF213/FZR1	21	BP
GO:0009791	post-embryonic development	11/833	98/21261	0.00157231	0.0277768	0.0231868	SCN9A/ACVR2B/TIPARP/IGF2R/ACO1/TGFBR1/ATM/SGPL1/ATN1/PSEN1/NDN	11	BP
GO:0006622	protein targeting to lysosome	6/833	33/21261	0.00158948	0.0277768	0.0231868	SORT1/RAB7A/AP3B1/HSPA8/NCOA4/NEDD4	6	BP
GO:0014044	Schwann cell development	6/833	33/21261	0.00158948	0.0277768	0.0231868	LAMB2/ADGRG6/MED12/NTRK2/PARD3/NF1	6	BP
GO:0016188	synaptic vesicle maturation	6/833	33/21261	0.00158948	0.0277768	0.0231868	ATP6V1A/CLCN3/ATP6AP1/ATP6V1H/PICALM/ATP6V1E1	6	BP
GO:0016055	Wnt signaling pathway	33/833	485/21261	0.0015902	0.0277768	0.0231868	MACF1/WLS/MAD2L2/VANGL2/TTC21B/CUL3/RAB5A/RUVBL1/TNIK/DVL3/KPNA1/TBL1XR1/SOX2/JADE1/RACK1/RNF14/HBP1/RAC1/MED12/FZD3/TLE4/AMOTL1/MDK/LZTS2/CCNY/PSEN1/TLE3/VPS35/COL1A1/RNF213/CDH2/APC2/TGFB1	33	BP
GO:0070050	neuron cellular homeostasis	9/833	70/21261	0.00159277	0.0277768	0.0231868	DCTN1/CHMP2B/ATP6V1A/CLCN3/ATP6AP1/ATP6V1H/PSEN1/TAOK1/ATP6V1E1	9	BP
GO:0006888	endoplasmic reticulum to Golgi vesicle-mediated transport	14/833	144/21261	0.00159675	0.0277768	0.0231868	COPA/PGAP1/CUL3/RAB1A/COPG1/SEC24B/SEC24D/ERGIC1/COPG2/YKT6/SAR1A/TMED10/VAPA/LMAN1	14	BP
GO:0009141	nucleoside triphosphate metabolic process	18/833	210/21261	0.00160689	0.0278565	0.0232532	ATP5PB/ATP1B1/ENO1/SDHB/NDUFA10/ATP6V1A/TMSB4X/HSPA8/ATP5F1C/RAN/ATP5F1A/TGFB1/ND2/ATP8/ATP6/ND4L/ND5/ND6	18	BP
GO:0050807	regulation of synapse organization	22/833	281/21261	0.00169247	0.02913	0.0243163	RHOB/DCTN1/EIF4G1/CHMP2B/SEPTIN11/TUBB/FYN/NRCAM/OGT/NTRK2/PTPRD/HSPA8/PPFIA2/TUBA1A/ARF6/PSEN1/NEDD4/VPS35/NLGN2/TANC2/NF1/CDH2	22	BP
GO:0198738	cell-cell signaling by wnt	33/833	487/21261	0.00169958	0.02913	0.0243163	MACF1/WLS/MAD2L2/VANGL2/TTC21B/CUL3/RAB5A/RUVBL1/TNIK/DVL3/KPNA1/TBL1XR1/SOX2/JADE1/RACK1/RNF14/HBP1/RAC1/MED12/FZD3/TLE4/AMOTL1/MDK/LZTS2/CCNY/PSEN1/TLE3/VPS35/COL1A1/RNF213/CDH2/APC2/TGFB1	33	BP
GO:0043555	regulation of translation in response to stress	5/833	23/21261	0.00170379	0.02913	0.0243163	SESN2/EIF2AK3/EIF4G1/NCK1/DNAJC3	5	BP
GO:0051851	modulation by host of symbiont process	11/833	99/21261	0.00170765	0.02913	0.0243163	JUN/RAB5A/PTX3/ZNF639/PAIP1/IGF2R/FMR1/HSPA8/SP1/SAP30BP/VAPA	11	BP
GO:0048388	endosomal lumen acidification	4/833	14/21261	0.00170943	0.02913	0.0243163	ATP6V1A/CLCN3/ATP6AP1/ATP6V1H	4	BP
GO:0042147	retrograde transport, endosome to Golgi	12/833	114/21261	0.00171746	0.0291678	0.0243479	PREPL/DCTN1/RAB7A/SNX2/RHOBTB3/DENND2A/YKT6/DENND5A/ARL1/VPS35/CLTC/ATP9A	12	BP
GO:0016050	vesicle organization	28/833	392/21261	0.00173627	0.0293875	0.0245313	SYT11/SORT1/LYST/CUL3/RAB1A/CHMP2B/ATP6V1A/RAB7A/SEC24B/SEC24D/CLCN3/AP3B1/VTA1/ATP6AP1/ATP6V1H/SDCBP/ABCA1/UBAP1/PICALM/UVRAG/SAR1A/TMED10/AP1G1/PIP4K2B/VAPA/AP3D1/ATP6V1E1/ARFGAP3	28	BP
GO:0030865	cortical cytoskeleton organization	8/833	58/21261	0.00181573	0.030629	0.0255676	NCKAP1/FMNL2/WDR1/EZR/RAC1/RACGAP1/ARF6/CALR	8	BP
GO:0060485	mesenchyme development	26/833	356/21261	0.00183431	0.0308386	0.0257426	NUP133/MAD2L2/RPS7/BMPR2/RTN4/ERBB4/SPRED2/EPHA3/SPRY1/SEMA6A/HDAC2/CITED2/SEMA3A/EZH2/FLNA/SDCBP/TGFBR1/MDK/PHLDB1/ZFP36L1/SOX8/DDX5/COL1A1/CDH2/TGFB1/DDX17	26	BP
GO:0006405	RNA export from nucleus	11/833	100/21261	0.00185236	0.0310378	0.0259089	NUP133/XPO1/YTHDC1/FMR1/NXF1/RAN/SMG1/SUPT6H/THOC1/AKAP8L/DDX39A	11	BP
GO:0060041	retina development in camera-type eye	16/833	179/21261	0.00186106	0.0310798	0.0259439	GNB1/CLIC4/BMPR2/ACVR2B/LAMB2/RPL24/PROM1/HIPK2/SMARCD3/NTRK2/NFIB/FAT3/COL4A1/PSEN1/SOX8/STAT3	16	BP
GO:0051100	negative regulation of binding	13/833	131/21261	0.00192363	0.0320178	0.0267269	NES/KDM1A/IFI16/JUN/MAD2L2/SOX11/RACK1/ACTB/TMSB4X/BTAF1/PSEN1/GTF2F1/SYMPK	13	BP
GO:0048675	axon extension	13/833	132/21261	0.0020592	0.0340883	0.0284553	MACF1/BMPR2/RTN4/LAMB2/MAP1B/SEMA6A/SEMA3A/LIMK1/NRCAM/DCLK1/NDN/SIN3A/MEGF8	13	BP
GO:0007059	chromosome segregation	33/833	493/21261	0.00206776	0.0340883	0.0284553	ARL8A/MAD2L2/BUB1/CUL3/ACTR3/SMARCC1/CHMP2B/MAP9/SMARCA5/SENP6/TUBB/ACTB/SMARCD3/FLNA/RAD21/ATM/UVRAG/LZTS2/DCTN2/RAN/RACGAP1/DYNC1H1/CCNB1IP1/STARD9/KIF22/UBE2I/POLDIP2/KPNB1/BIRC5/CDC27/MAPRE2/MAPRE1/AKAP8L	33	BP
GO:0007098	centrosome cycle	14/833	148/21261	0.00206843	0.0340883	0.0284553	GADD45A/SLC16A1/DCTN1/XPO1/CHMP2B/MAP9/PLK2/TUBE1/CKAP5/UVRAG/TUBA1A/NIN/TRIM37/NSFL1C	14	BP
GO:2000036	regulation of stem cell population maintenance	10/833	87/21261	0.00211712	0.0347482	0.0290061	ARID4B/RBBP4/KDM3A/SMARCC1/HDAC2/ACTB/OGT/ZC3H13/ARID4A/SIN3A	10	BP
GO:0031113	regulation of microtubule polymerization	9/833	73/21261	0.00214302	0.0347482	0.0290061	DCTN1/MAP1B/RAC1/CAMSAP1/CKAP5/CLIP1/SLAIN1/MAPRE1/CLIP3	9	BP
GO:0042773	ATP synthesis coupled electron transport	12/833	117/21261	0.00214315	0.0347482	0.0290061	SDHB/NDUFA10/UQCRC1/UQCRB/CYC1/UQCRC2/ND2/COX3/ND4L/ND5/ND6/CYTB	12	BP
GO:0042775	mitochondrial ATP synthesis coupled electron transport	12/833	117/21261	0.00214315	0.0347482	0.0290061	SDHB/NDUFA10/UQCRC1/UQCRB/CYC1/UQCRC2/ND2/COX3/ND4L/ND5/ND6/CYTB	12	BP
GO:1905477	positive regulation of protein localization to membrane	12/833	117/21261	0.00214315	0.0347482	0.0290061	EPHA3/RACK1/EZR/FYN/KIF5B/ARF6/CHP1/NLGN2/PPP1R9B/ERBB2/CLIP3/SLC5A3	12	BP
GO:0045936	negative regulation of phosphate metabolic process	29/833	417/21261	0.00215897	0.0348918	0.0291259	ENSA/GADD45A/ERRFI1/KIRREL1/MGAT5/DNAJC10/TRIB2/SOCS5/SPRED2/EIF4G1/NCK1/SPRY1/PAQR3/RACK1/MACROH2A1/PDE4D/DMD/CBL/PARD3/DUSP6/IPO5/DNAJC3/PSEN1/CHP1/NF1/FKBP1A/YWHAB/TGFB1/PKN1	29	BP
GO:0001843	neural tube closure	11/833	102/21261	0.00217174	0.0349853	0.0292041	LMO4/VANGL2/RPS7/DVL3/SEC24B/CITED2/MED12/FZD3/HECTD1/PFN1/TGFB1	11	BP
GO:0048592	eye morphogenesis	16/833	182/21261	0.00220525	0.0352136	0.0293946	SP3/SOX11/MEIS1/PROM1/FAT1/FBN2/CITED2/HIPK2/NTRK2/FAT3/CEP290/FRS2/YY1/SOX8/STAT3/NF1	16	BP
GO:0031112	positive regulation of microtubule polymerization or depolymerization	7/833	47/21261	0.00221403	0.0352136	0.0293946	DCTN1/MAP1B/RAC1/CKAP5/CLIP1/SLAIN1/MAPRE1	7	BP
GO:0090114	COPII-coated vesicle budding	7/833	47/21261	0.00221403	0.0352136	0.0293946	CUL3/RAB1A/SEC24B/SEC24D/SAR1A/TMED10/VAPA	7	BP
GO:0010563	negative regulation of phosphorus metabolic process	29/833	418/21261	0.00223604	0.0352136	0.0293946	ENSA/GADD45A/ERRFI1/KIRREL1/MGAT5/DNAJC10/TRIB2/SOCS5/SPRED2/EIF4G1/NCK1/SPRY1/PAQR3/RACK1/MACROH2A1/PDE4D/DMD/CBL/PARD3/DUSP6/IPO5/DNAJC3/PSEN1/CHP1/NF1/FKBP1A/YWHAB/TGFB1/PKN1	29	BP
GO:0010631	epithelial cell migration	28/833	399/21261	0.0022422	0.0352136	0.0293946	PKN2/PLEKHG5/MACF1/GADD45A/RHOB/BMPR2/RTN4/NFE2L2/FSTL1/PLK2/RAC1/TMSB4X/DOCK5/ADAM9/TGFBR1/SP1/STARD13/ARF6/THBS1/BCAR1/PFN1/HDAC5/NF1/ATP5F1A/MAPRE2/TGFB1/CALR/PKN1	28	BP
GO:0000054	ribosomal subunit export from nucleus	4/833	15/21261	0.00225929	0.0352136	0.0293946	XPO1/NMD3/MDN1/RAN	4	BP
GO:0033750	ribosome localization	4/833	15/21261	0.00225929	0.0352136	0.0293946	XPO1/NMD3/MDN1/RAN	4	BP
GO:0034616	response to laminar fluid shear stress	4/833	15/21261	0.00225929	0.0352136	0.0293946	NFE2L2/ADAM9/ABCA1/SREBF2	4	BP
GO:0072350	tricarboxylic acid metabolic process	4/833	15/21261	0.00225929	0.0352136	0.0293946	IDH1/ACO1/GLUD1/ACO2	4	BP
GO:0061462	protein localization to lysosome	8/833	60/21261	0.00226323	0.0352136	0.0293946	SORT1/RTN4/RAB7A/AP3B1/HSPA8/NCOA4/NEDD4/AP3D1	8	BP
GO:0097479	synaptic vesicle localization	8/833	60/21261	0.00226323	0.0352136	0.0293946	AP3B1/PICALM/KIF5B/LIN7A/AP1G1/NLGN2/CDH2/AP3D1	8	BP
GO:0050821	protein stabilization	20/833	252/21261	0.00229326	0.0352305	0.0294087	PFDN2/RPL5/ATP1B1/RPS7/RTN4/RUVBL1/DVL3/H1-5/CCT6A/HCFC1/FLNA/TRIM44/NAA16/SEL1L/BAG5/CHP1/TRIM37/PFN1/NOP53/CALR	20	BP
GO:0008654	phospholipid biosynthetic process	22/833	288/21261	0.00230027	0.0352305	0.0294087	PIP5K1A/IDH1/PGAP1/SOCS5/SELENOI/IP6K1/AGPAT5/GPAT4/MTMR2/ATM/FAR1/UVRAG/MTMR6/CHP1/SMG1/MVD/MTMR4/PIP4K2B/PCYT2/VAPA/DPM1/SLC44A2	22	BP
GO:0050803	regulation of synapse structure or activity	22/833	288/21261	0.00230027	0.0352305	0.0294087	RHOB/DCTN1/EIF4G1/CHMP2B/SEPTIN11/TUBB/FYN/NRCAM/OGT/NTRK2/PTPRD/HSPA8/PPFIA2/TUBA1A/ARF6/PSEN1/NEDD4/VPS35/NLGN2/TANC2/NF1/CDH2	22	BP
GO:0051261	protein depolymerization	12/833	118/21261	0.00230286	0.0352305	0.0294087	NES/CAPZA1/WDR1/MAP1B/CKAP5/HSPA8/TWF1/HDGFL3/PPP1R9B/TAOK1/APC2/SH3GL1	12	BP
GO:0031669	cellular response to nutrient levels	21/833	270/21261	0.00230651	0.0352305	0.0294087	IFI16/SESN2/EIF2AK3/BMPR2/NFE2L2/EIF4G1/RICTOR/SRD5A1/OGT/HSPA5/TNC/CBL/HSPA8/SP1/NUAK1/SLC38A2/IGF1R/GABARAPL2/COL1A1/PMAIP1/SREBF2	21	BP
GO:0050769	positive regulation of neurogenesis	21/833	270/21261	0.00230651	0.0352305	0.0294087	KDM1A/MACF1/BMPR2/BIN1/SOX11/MAP1B/ID4/HDAC2/SMARCD3/LIMK1/FZD3/NTRK2/PTPRD/MDK/PPP1CC/NIN/SOX8/GFAP/MEGF8/TGFB1/MAP2K2	21	BP
GO:0031345	negative regulation of cell projection organization	17/833	200/21261	0.00233406	0.035543	0.0296696	RTN4/MAP4/PAQR3/SPP1/SEMA6A/HDAC2/FYN/SEMA3A/FLNA/PRAG1/FAT3/DENND5A/ARF6/BAG5/PSEN1/GFAP/CBFA2T2	17	BP
GO:0060606	tube closure	11/833	103/21261	0.00234742	0.0355644	0.0296874	LMO4/VANGL2/RPS7/DVL3/SEC24B/CITED2/MED12/FZD3/HECTD1/PFN1/TGFB1	11	BP
GO:0002562	somatic diversification of immune receptors via germline recombination within a single locus	9/833	74/21261	0.00235676	0.0355644	0.0296874	MAD2L2/RIF1/TFRC/KMT5B/ATM/YY1/SUPT6H/THOC1/TGFB1	9	BP
GO:0016444	somatic cell DNA recombination	9/833	74/21261	0.00235676	0.0355644	0.0296874	MAD2L2/RIF1/TFRC/KMT5B/ATM/YY1/SUPT6H/THOC1/TGFB1	9	BP
GO:0120032	regulation of plasma membrane bounded cell projection assembly	18/833	218/21261	0.00242534	0.0364893	0.0304595	AKIRIN1/CCDC88A/ARPC2/NCKAP1/ACTR3/RAB5A/MAP4/GAP43/HTT/RIPOR2/PODXL/RAC1/FMR1/TENM1/TGFBR1/TWF1/ARF6/PFN1	18	BP
GO:0043122	regulation of canonical NF-kappaB signal transduction	23/833	308/21261	0.00247344	0.0371016	0.0309706	PLEKHG5/WLS/TANK/PELI1/TFRC/PLK2/TAB2/FYN/GJA1/FLNA/IFIT5/TNFRSF1A/NDFIP2/TRAF3/PELI2/AKAP13/UBE2I/TRAF4/VAPA/FKBP1A/MAVS/SLC44A2/PPP5C	23	BP
GO:0007041	lysosomal transport	14/833	151/21261	0.00249331	0.037127	0.0309918	SORT1/LYST/RHOB/BIN1/CHMP2B/RAB7A/AP3B1/IGF2R/HSPA8/NCOA4/NEDD4/AP1G1/VPS35/AP3D1	14	BP
GO:0090132	epithelium migration	28/833	402/21261	0.00249492	0.037127	0.0309918	PKN2/PLEKHG5/MACF1/GADD45A/RHOB/BMPR2/RTN4/NFE2L2/FSTL1/PLK2/RAC1/TMSB4X/DOCK5/ADAM9/TGFBR1/SP1/STARD13/ARF6/THBS1/BCAR1/PFN1/HDAC5/NF1/ATP5F1A/MAPRE2/TGFB1/CALR/PKN1	28	BP
GO:0061614	miRNA transcription	10/833	89/21261	0.00250948	0.037127	0.0309918	POU2F1/JUN/GNL3/NFIB/YY1/NFATC3/DDX5/STAT3/TGFB1/SREBF2	10	BP
GO:0000132	establishment of mitotic spindle orientation	6/833	36/21261	0.00253029	0.037127	0.0309918	DCTN1/SPRY1/HTT/GJA1/MAPRE1/NSFL1C	6	BP
GO:0034405	response to fluid shear stress	6/833	36/21261	0.00253029	0.037127	0.0309918	SOCS5/NFE2L2/CITED2/ADAM9/ABCA1/SREBF2	6	BP
GO:0048048	embryonic eye morphogenesis	6/833	36/21261	0.00253029	0.037127	0.0309918	SP3/SOX11/FBN2/CITED2/HIPK2/FRS2	6	BP
GO:0032436	positive regulation of proteasomal ubiquitin-dependent protein catabolic process	11/833	104/21261	0.00253442	0.037127	0.0309918	TRIB2/SOCS5/NFE2L2/SH3RF1/MAPK9/RACK1/RNF14/HECTD1/PSEN1/NOP53/FZR1	11	BP
GO:0061912	selective autophagy	11/833	104/21261	0.00253442	0.037127	0.0309918	SESN2/RAB7A/HTT/OGT/RB1CC1/ATM/ATG2B/VPS13C/RNF213/TGFB1/CALR	11	BP
GO:0097193	intrinsic apoptotic signaling pathway	26/833	365/21261	0.00258329	0.0377326	0.0314973	MCL1/MLLT11/KDM1A/IFI16/ENO1/RPS7/DNAJC10/EIF2AK3/CUL3/NFE2L2/SELENOK/NCK1/RACK1/FYN/HIPK2/TOPORS/HNRNPK/ATM/CUL5/USP15/ERP29/TNFRSF1A/BAG5/EIF5A/DDX5/PMAIP1	26	BP
GO:0051053	negative regulation of DNA metabolic process	14/833	152/21261	0.00264997	0.038594	0.0322164	MAD2L2/RIF1/BMPR2/XRN1/H1-10/PDS5A/H1-4/H1-5/H1-3/H1-2/OTUB1/ATM/LIG3/THOC1	14	BP
GO:0034446	substrate adhesion-dependent cell spreading	11/833	105/21261	0.00273328	0.0396919	0.0331329	LAMC1/ARPC2/ITGAV/RAB1A/RAC1/FLNA/DOCK5/MDK/CRK/CALR/ACTN4	11	BP
GO:0060425	lung morphogenesis	8/833	62/21261	0.00279295	0.0402314	0.0335832	SOX11/SEC24B/SPRY1/AP3B1/HIPK2/TNC/NFIB/MAP2K2	8	BP
GO:0000302	response to reactive oxygen species	18/833	221/21261	0.00281108	0.0402314	0.0335832	JUN/SESN2/RHOB/NFE2L2/MAPK9/RACK1/HDAC2/FYN/EZH2/PPP2CB/ADAM9/SETX/ATM/CRK/COL1A1/OSER1/ND5/ND6	18	BP
GO:0060491	regulation of cell projection assembly	18/833	221/21261	0.00281108	0.0402314	0.0335832	AKIRIN1/CCDC88A/ARPC2/NCKAP1/ACTR3/RAB5A/MAP4/GAP43/HTT/RIPOR2/PODXL/RAC1/FMR1/TENM1/TGFBR1/TWF1/ARF6/PFN1	18	BP
GO:0099111	microtubule-based transport	18/833	221/21261	0.00281108	0.0402314	0.0335832	ARL8A/KIF1B/TTC21B/RAB1A/COPG1/HTT/MAP1B/AP3B1/DST/COPG2/DYNC2H1/HSPA8/KIF5B/TUBA1A/DYNC1H1/RHOT1/CLIP3/AP3D1	18	BP
GO:0048593	camera-type eye morphogenesis	14/833	153/21261	0.00281463	0.0402314	0.0335832	SP3/SOX11/MEIS1/PROM1/FAT1/CITED2/HIPK2/NTRK2/FAT3/FRS2/YY1/SOX8/STAT3/NF1	14	BP
GO:0006984	ER-nucleus signaling pathway	7/833	49/21261	0.00282664	0.0402314	0.0335832	ATF6/EIF2AK3/NFE2L2/NCK1/HSPA5/MBTPS1/SREBF2	7	BP
GO:0051084	'de novo' post-translational protein folding	7/833	49/21261	0.00282664	0.0402314	0.0335832	UGGT1/DNAJB14/HSPA9/HSPA5/HSPA8/DNAJB1/HSPA13	7	BP
GO:0120034	positive regulation of plasma membrane bounded cell projection assembly	12/833	121/21261	0.00284115	0.0403233	0.03366	AKIRIN1/CCDC88A/ARPC2/NCKAP1/ACTR3/HTT/RIPOR2/RAC1/FMR1/TENM1/TGFBR1/PFN1	12	BP
GO:0032956	regulation of actin cytoskeleton organization	26/833	368/21261	0.00288479	0.0408271	0.0340805	CAPZA1/KIRREL1/TMSB10/CCDC88A/ARPC2/NCKAP1/BIN1/EPHA3/NCK1/WDR1/LIMCH1/RICTOR/CCN2/LIMK1/RAC1/FLNA/TMSB4X/TENM1/TGFBR1/TWF1/ARF6/AKAP13/CRK/ACTG1/PFN1/TAOK1	26	BP
GO:0043517	positive regulation of DNA damage response, signal transduction by p53 class mediator	4/833	16/21261	0.0029198	0.0412061	0.0343969	SPRED2/ATM/DDX5/PMAIP1	4	BP
GO:0090130	tissue migration	28/833	407/21261	0.00297019	0.0417996	0.0348923	PKN2/PLEKHG5/MACF1/GADD45A/RHOB/BMPR2/RTN4/NFE2L2/FSTL1/PLK2/RAC1/TMSB4X/DOCK5/ADAM9/TGFBR1/SP1/STARD13/ARF6/THBS1/BCAR1/PFN1/HDAC5/NF1/ATP5F1A/MAPRE2/TGFB1/CALR/PKN1	28	BP
GO:0009152	purine ribonucleotide biosynthetic process	19/833	240/21261	0.00299461	0.0419456	0.0350142	ATP5PB/ENO1/SDHB/NDUFA10/ATP6V1A/PANK3/TMSB4X/PDHX/DLAT/ATP5F1C/ATP5F1A/TGFB1/GART/ND2/ATP8/ATP6/ND4L/ND5/ND6	19	BP
GO:0007033	vacuole organization	20/833	258/21261	0.00300743	0.0419456	0.0350142	RAB3GAP2/RAB1A/RAB5A/CHMP2B/ATP6V1A/RAB7A/AP3B1/ATP6AP1/RB1CC1/ATP6V1H/ABCA1/ATG2B/PSEN1/GABARAPL2/MBTPS1/VPS35/PHF23/PIP4K2B/VMP1/NSFL1C	20	BP
GO:0008361	regulation of cell size	17/833	205/21261	0.00301811	0.0419456	0.0350142	KDM1A/MACF1/BMPR2/RTN4/SPP1/CLCN3/MAP1B/SEMA6A/SEMA3A/LIMK1/RAC1/NRCAM/RB1CC1/ANO6/SIN3A/SLC12A4/MEGF8	17	BP
GO:0030324	lung development	17/833	205/21261	0.00301811	0.0419456	0.0350142	ERRFI1/SP3/BMPR2/IGFBP5/SOX11/COL3A1/EIF4G1/ACVR2B/SEC24B/SPRY1/AP3B1/CCN2/HIPK2/TNC/NFIB/ASXL1/MAP2K2	17	BP
GO:0018279	protein N-linked glycosylation via asparagine	5/833	26/21261	0.00302243	0.0419456	0.0350142	MGAT5/UGGT1/STT3B/DPM1/RPN2	5	BP
GO:0050767	regulation of neurogenesis	29/833	427/21261	0.0030423	0.0420617	0.035111	KDM1A/MACF1/BMPR2/RTN4/BIN1/SOX11/SPP1/MAP1B/CTNNA1/SEMA6A/ID4/HDAC2/SEMA3A/SMARCD3/LIMK1/EZH2/FZD3/NTRK2/PTPRD/MDK/PPP1CC/PSEN1/NIN/SOX8/GFAP/NF1/MEGF8/TGFB1/MAP2K2	29	BP
GO:0010976	positive regulation of neuron projection development	15/833	171/21261	0.00304758	0.0420617	0.035111	KDM1A/NFE2L2/EPHA3/NCK1/FBXO38/FYN/EZH2/FLNA/SETX/NTRK2/MDK/TWF1/IGF1R/CBFA2T2/AP2A1	15	BP
GO:0030336	negative regulation of cell migration	28/833	408/21261	0.00307395	0.042309	0.0353175	ARID4B/RBBP4/GADD45A/CLIC4/RHOB/IGFBP5/NFE2L2/COL3A1/LIMCH1/HDAC2/RIPOR2/GJA1/CITED2/RAC1/GNA12/OGT/STARD13/ARID4A/ABHD2/SIN3A/THBS1/STAT3/HDAC5/GNA13/NF1/TGFB1/CALR/CNN2	28	BP
GO:0006476	protein deacetylation	8/833	63/21261	0.00309168	0.0423206	0.0353272	RBBP4/DR1/SPRED2/SMARCA5/HDAC2/FLNA/FNTA/NDN	8	BP
GO:1900024	regulation of substrate adhesion-dependent cell spreading	8/833	63/21261	0.00309168	0.0423206	0.0353272	ARPC2/RAC1/FLNA/DOCK5/MDK/CRK/CALR/ACTN4	8	BP
GO:0043393	regulation of protein binding	14/833	155/21261	0.00316919	0.0431459	0.0360161	NES/KDM1A/NMD3/RACK1/HIPK2/ACTB/PPP2CB/RAN/PSEN1/CRK/HDAC5/FKBP1A/GTF2F1/SYMPK	14	BP
GO:0048538	thymus development	7/833	50/21261	0.00317781	0.0431459	0.0360161	LMO4/CITED2/TGFBR1/ATM/PSEN1/ASXL1/MAP2K2	7	BP
GO:2001222	regulation of neuron migration	7/833	50/21261	0.00317781	0.0431459	0.0360161	COL3A1/SEMA6A/SEMA3A/FLNA/PLAA/MDK/STAT3	7	BP
GO:0002088	lens development in camera-type eye	10/833	92/21261	0.00320512	0.0432821	0.0361298	SOX11/SPRED2/MEIS1/SPRY1/FAT1/CITED2/HIPK2/TGFBR1/FRS2/FZR1	10	BP
GO:0072384	organelle transport along microtubule	10/833	92/21261	0.00320512	0.0432821	0.0361298	RAB1A/COPG1/HTT/MAP1B/AP3B1/COPG2/KIF5B/TUBA1A/RHOT1/AP3D1	10	BP
GO:0046661	male sex differentiation	16/833	189/21261	0.00321851	0.0433461	0.0361832	ARID4B/CTNNA1/HSD17B4/RHOBTB3/SRD5A1/CITED2/FLNA/TGFBR1/CBL/NCOA4/SGPL1/ATN1/FNDC3A/ARID4A/SOX8/H3-3B	16	BP
GO:0009895	negative regulation of catabolic process	28/833	410/21261	0.00329073	0.0441999	0.036896	MAPKAPK2/MCL1/RPL5/MAD2L2/RPS7/SMARCC1/EIF4G1/PAIP1/TAB2/FYN/SYNCRIP/IGF2BP3/HIPK2/FLNA/FMR1/OGT/EIF3H/MTMR2/BAG5/PSEN1/GABARAPL2/VPS35/N4BP1/POLDIP2/PHF23/STAT3/NOP53/CIRBP	28	BP
GO:0031076	embryonic camera-type eye development	6/833	38/21261	0.00335637	0.044961	0.0375312	NES/SP3/SOX11/CITED2/HIPK2/FRS2	6	BP
GO:0043954	cellular component maintenance	9/833	78/21261	0.00338659	0.0452448	0.0377682	SORT1/KIRREL1/DCTN1/FYN/MTMR2/ARF6/IGF1R/VPS35/NLGN2	9	BP
GO:0014020	primary neural tube formation	11/833	108/21261	0.00340642	0.0453781	0.0378795	LMO4/VANGL2/RPS7/DVL3/SEC24B/CITED2/MED12/FZD3/HECTD1/PFN1/TGFB1	11	BP
GO:0046824	positive regulation of nucleocytoplasmic transport	8/833	64/21261	0.00341468	0.0453781	0.0378795	FLNA/ANP32B/RAN/IPO5/PSEN1/NEDD4/MAVS/TGFB1	8	BP
GO:0022406	membrane docking	10/833	93/21261	0.00346835	0.0458453	0.0382694	RAB7A/EXOC2/EZR/YKT6/PDZD8/CEP290/CHP1/VMP1/VAPA/PEX26	10	BP
GO:0010586	miRNA metabolic process	12/833	124/21261	0.00347729	0.0458453	0.0382694	POU2F1/JUN/GNL3/SND1/NFIB/YY1/NFATC3/DDX5/STAT3/TGFB1/DDX17/SREBF2	12	BP
GO:0010717	regulation of epithelial to mesenchymal transition	12/833	124/21261	0.00347729	0.0458453	0.0382694	MAD2L2/SPRED2/EPHA3/SPRY1/HDAC2/EZH2/SDCBP/TGFBR1/MDK/PHLDB1/COL1A1/TGFB1	12	BP
GO:0032970	regulation of actin filament-based process	28/833	412/21261	0.00352035	0.0462912	0.0386417	CAPZA1/KIRREL1/TMSB10/CCDC88A/ARPC2/NCKAP1/BIN1/EPHA3/NCK1/WDR1/LIMCH1/RICTOR/PDE4D/CCN2/LIMK1/RAC1/FLNA/TMSB4X/TENM1/TGFBR1/TWF1/ARF6/AKAP13/CRK/ACTG1/PFN1/TAOK1/CNN2	28	BP
GO:0042149	cellular response to glucose starvation	7/833	51/21261	0.00356133	0.0464937	0.0388107	IFI16/SESN2/EIF2AK3/NFE2L2/HSPA5/NUAK1/PMAIP1	7	BP
GO:0051489	regulation of filopodium assembly	7/833	51/21261	0.00356133	0.0464937	0.0388107	RAB5A/GAP43/RIPOR2/FMR1/TENM1/TGFBR1/ARF6	7	BP
GO:0042326	negative regulation of phosphorylation	25/833	355/21261	0.00358432	0.0464937	0.0388107	GADD45A/ERRFI1/KIRREL1/DNAJC10/TRIB2/SOCS5/SPRED2/EIF4G1/NCK1/SPRY1/PAQR3/RACK1/MACROH2A1/PDE4D/DMD/CBL/PARD3/DUSP6/IPO5/DNAJC3/PSEN1/CHP1/NF1/TGFB1/PKN1	25	BP
GO:0036296	response to increased oxygen levels	5/833	27/21261	0.00359143	0.0464937	0.0388107	ATP6V1A/HDAC2/ATP6AP1/COL1A1/ATP6	5	BP
GO:0045056	transcytosis	5/833	27/21261	0.00359143	0.0464937	0.0388107	RAB5A/PICALM/IGF1R/VPS35/CLTC	5	BP
GO:0048596	embryonic camera-type eye morphogenesis	5/833	27/21261	0.00359143	0.0464937	0.0388107	SP3/SOX11/CITED2/HIPK2/FRS2	5	BP
GO:0001838	embryonic epithelial tube formation	13/833	141/21261	0.00367042	0.0473012	0.0394847	LMO4/HS2ST1/VANGL2/RPS7/DVL3/SEC24B/CITED2/MED12/FZD3/HECTD1/SOX8/PFN1/TGFB1	13	BP
GO:0010632	regulation of epithelial cell migration	23/833	318/21261	0.00367848	0.0473012	0.0394847	MACF1/GADD45A/RHOB/BMPR2/RTN4/NFE2L2/PLK2/RAC1/TMSB4X/DOCK5/ADAM9/SP1/STARD13/ARF6/THBS1/BCAR1/PFN1/HDAC5/NF1/ATP5F1A/MAPRE2/TGFB1/CALR	23	BP
GO:0001732	formation of cytoplasmic translation initiation complex	4/833	17/21261	0.00370101	0.0473012	0.0394847	EIF3H/EIF5/EIF3G/EIF3D	4	BP
GO:0090110	COPII-coated vesicle cargo loading	4/833	17/21261	0.00370101	0.0473012	0.0394847	RAB1A/SEC24B/SEC24D/SAR1A	4	BP
GO:2000651	positive regulation of sodium ion transmembrane transporter activity	4/833	17/21261	0.00370101	0.0473012	0.0394847	ATP1B1/DMD/CHP1/ACTN4	4	BP
GO:0048041	focal adhesion assembly	10/833	94/21261	0.00374845	0.0474906	0.0396429	PIP5K1A/MACF1/EPHA3/LIMCH1/RAC1/SLK/ACTN1/THBS1/POLDIP2/ACTG1	10	BP
GO:0061077	chaperone-mediated protein folding	10/833	94/21261	0.00374845	0.0474906	0.0396429	PFDN2/DNAJB14/HSPA9/CCT6A/PDIA4/VBP1/HSPA5/HSPA8/DNAJB1/HSPA13	10	BP
GO:0016447	somatic recombination of immunoglobulin gene segments	8/833	65/21261	0.00376323	0.0474906	0.0396429	MAD2L2/RIF1/TFRC/KMT5B/YY1/SUPT6H/THOC1/TGFB1	8	BP
GO:0032233	positive regulation of actin filament bundle assembly	8/833	65/21261	0.00376323	0.0474906	0.0396429	CCDC88A/LIMCH1/CCN2/LIMK1/RAC1/FLNA/TGFBR1/PFN1	8	BP
GO:0060998	regulation of dendritic spine development	8/833	65/21261	0.00376323	0.0474906	0.0396429	HDAC2/FMR1/PPFIA2/ARF6/PSEN1/MAPK6/NLGN2/TANC2	8	BP
GO:0048261	negative regulation of receptor-mediated endocytosis	6/833	39/21261	0.00383753	0.0481952	0.040231	ITGAV/RAC1/SDCBP/MTMR2/PICALM/ARF6	6	BP
GO:0031647	regulation of protein stability	26/833	376/21261	0.0038383	0.0481952	0.040231	PFDN2/RPL5/ATP1B1/RPS7/CUL3/RTN4/RUVBL1/USP4/DVL3/HTT/ADGRV1/H1-5/CCT6A/HCFC1/FLNA/TRIM44/HSPA8/NAA16/SEL1L/BAG5/CHP1/VPS35/TRIM37/PFN1/NOP53/CALR	26	BP
GO:0060560	developmental growth involved in morphogenesis	20/833	264/21261	0.00389909	0.048778	0.0407175	MACF1/BMPR2/RTN4/LAMB2/SPRY1/SPP1/MAP1B/SEMA6A/SEMA3A/LIMK1/NRCAM/MED12/PLAA/TNC/LZTS2/DCLK1/NIN/NDN/SIN3A/MEGF8	20	BP
GO:0110053	regulation of actin filament organization	22/833	301/21261	0.00392307	0.048778	0.0407175	CAPZA1/KIRREL1/TMSB10/CCDC88A/ARPC2/NCKAP1/BIN1/NCK1/WDR1/LIMCH1/RICTOR/CCN2/LIMK1/RAC1/FLNA/TMSB4X/TENM1/TGFBR1/TWF1/ARF6/ACTG1/PFN1	22	BP
GO:0007411	axon guidance	19/833	246/21261	0.00392366	0.048778	0.0407175	LMO4/BMPR2/CHL1/EPHA3/LAMB2/RPL24/GAP43/BOC/SEMA6A/TRIO/FYN/SEMA3A/RAC1/NRCAM/FZD3/NFIB/KIF5B/ERBB2/MEGF8	19	BP
GO:0097485	neuron projection guidance	19/833	246/21261	0.00392366	0.048778	0.0407175	LMO4/BMPR2/CHL1/EPHA3/LAMB2/RPL24/GAP43/BOC/SEMA6A/TRIO/FYN/SEMA3A/RAC1/NRCAM/FZD3/NFIB/KIF5B/ERBB2/MEGF8	19	BP
GO:0035303	regulation of dephosphorylation	12/833	126/21261	0.00396182	0.0491305	0.0410118	ENSA/MGAT5/HTT/GNA12/MTMR2/PPP6R3/NUAK1/CHP1/MTMR4/FKBP1A/YWHAB/TGFB1	12	BP
GO:0098813	nuclear chromosome segregation	25/833	358/21261	0.00399318	0.0493568	0.0412007	MAD2L2/BUB1/CUL3/ACTR3/SMARCC1/CHMP2B/MAP9/SMARCA5/ACTB/SMARCD3/FLNA/RAD21/ATM/DCTN2/RAN/RACGAP1/DYNC1H1/CCNB1IP1/KIF22/POLDIP2/KPNB1/BIRC5/CDC27/MAPRE1/AKAP8L	25	BP
GO:0021915	neural tube development	15/833	176/21261	0.00399978	0.0493568	0.0412007	LMO4/NUP133/VANGL2/RPS7/DVL3/SEC24B/CITED2/MED12/FZD3/HECTD1/PSEN1/ZFP36L1/PFN1/NF1/TGFB1	15	BP
GO:0002200	somatic diversification of immune receptors	9/833	80/21261	0.00401931	0.049476	0.0413001	MAD2L2/RIF1/TFRC/KMT5B/ATM/YY1/SUPT6H/THOC1/TGFB1	9	BP
GO:0005925	focal adhesion	66/850	495/22568	3.22419e-19	2.01189e-16	1.37113e-16	PIP5K1A/RPS8/RPL5/RPL22/RPS7/RHOB/ARPC2/ITGAV/NCKAP1/ACTR3/LPP/AFAP1/FAT1/SORBS2/CTNNA1/HSPA9/AKAP12/IGF2R/EZR/DST/GJA1/ITGB8/ACTB/LIMK1/RAC1/GNA12/FLNA/RPL30/RPL7/ADAM9/RPL8/PRAG1/SDCBP/HSPA5/TNC/HNRNPK/MCAM/CBL/HSPA8/PPP1CC/RPL6/TWF1/ARF6/ACTN1/CHP1/BCAR1/RPL27/SRP68/ACTG1/PFN1/CLTC/LASP1/GNA13/CDH2/MAPRE2/MAPRE1/YWHAB/RPS16/RPS11/CALR/RPS9/MAP2K2/RPS19/RPS5/ACTN4/CNN2	66	CC
GO:0000786	nucleosome	25/850	137/22568	5.27662e-11	1.2933e-08	8.81397e-09	H2AC20/EPC2/RUVBL1/H1-10/MACROH2A1/H3C2/H1-4/H4C4/H1-5/H1-3/H3C7/H4C3/H4C8/H3C6/H2BC8/H3C8/H4C5/H2BC5/H2BC11/H2AC11/H1-2/H2AC8/ACTB/KAT6A/H3-3B	25	CC
GO:0022626	cytosolic ribosome	25/850	138/22568	6.21778e-11	1.2933e-08	8.81397e-09	RPS8/RPL5/RPL22/RPS7/RPSA/RPL24/RPL34/RACK1/RNF14/RPL30/RPL7/RPL8/RPL35/RPS6/RPL27A/RPL6/RSL1D1/RPL27/RPL23A/RPS16/RPS28/RPS11/RPS9/RPS19/RPS5	25	CC
GO:0000775	chromosome, centromeric region	36/850	277/22568	9.8711e-11	1.53989e-08	1.04945e-08	NUP133/BUB1/DCTN1/XPO1/SMARCC1/CHMP2B/PDS5A/SMARCA5/PLK2/MACROH2A1/H4C4/H4C3/H4C8/H4C5/H2BC11/H2AC8/ACTB/EZH2/FMR1/PPP2CB/RAD21/DCTN3/KMT5B/CKAP5/UVRAG/CBX5/DCTN2/PPP1CC/CLIP1/PDS5B/PSEN1/SIN3A/DCTN5/KIF22/H3-3B/BIRC5	36	CC
GO:0005840	ribosome	34/850	269/22568	6.90593e-10	8.6186e-08	5.87368e-08	DAP3/RPS8/MRPL37/RPL5/RPL22/RPS7/MRPS22/RPSA/RPL24/NCK1/RPL34/RACK1/BTF3/RNF14/RPL30/RPL7/RPL8/EIF3H/RPL35/RPS6/RPL27A/RPL6/RSL24D1/RSL1D1/RPL27/SRP68/RPL23A/RRBP1/RPS16/RPS28/RPS11/RPS9/RPS19/RPS5	34	CC
GO:0098687	chromosomal region	43/850	444/22568	1.67964e-08	1.74682e-06	1.19048e-06	NUP133/RBBP4/KDM1A/BUB1/RIF1/DCTN1/XPO1/SMARCC1/CHMP2B/PDS5A/SMARCA5/PLK2/MACROH2A1/HDAC2/H4C4/H4C3/H4C8/H4C5/H2BC11/H2AC8/ACTB/EZH2/FMR1/PPP2CB/RAD21/SETX/DCTN3/KMT5B/CKAP5/ATM/UVRAG/CBX5/DCTN2/PPP1CC/CLIP1/PDS5B/PSEN1/SIN3A/DCTN5/KIF22/H3-3B/BIRC5/THOC1	43	CC
GO:0044391	ribosomal subunit	27/850	216/22568	4.94142e-08	4.40492e-06	3.002e-06	DAP3/RPS8/MRPL37/RPL5/RPL22/RPS7/MRPS22/RPSA/RPL24/RPL34/RACK1/RPL30/RPL7/RPL8/RPL35/RPS6/RPL27A/RPL6/RSL1D1/RPL27/RPL23A/RPS16/RPS28/RPS11/RPS9/RPS19/RPS5	27	CC
GO:0035371	microtubule plus-end	9/850	24/22568	1.14867e-07	8.95962e-06	6.10609e-06	DCTN1/DST/CKAP5/CLIP1/SLAIN1/MAPRE2/MAPRE1/CLIP3/TBCB	9	CC
GO:0031252	cell leading edge	42/850	461/22568	1.36573e-07	9.46909e-06	6.4533e-06	LMO4/PKN2/PIP5K1A/PLEKHG5/CDC42BPA/MACF1/DCTN1/CCDC88A/ARPC2/ITGAV/NCKAP1/ARHGEF4/ACTR3/RAB5A/SH3RF1/FAT1/CLCN3/SORBS2/ADGRV1/SNX2/CTNNA1/PDLIM4/RIPOR2/EZR/DST/PODXL/ACTB/LIMK1/RAC1/SLK/IFIT5/ABLIM1/CLIP1/TWF1/MTMR6/ARF6/ACTN1/BCAR1/PPP1R9B/ERBB2/CDH2/APC2	42	CC
GO:0005844	polysome	14/850	68/22568	1.9316e-07	1.20532e-05	8.21438e-06	HDLBP/EIF4G1/RPL24/BTF3/VBP1/FMR1/RPL30/RPL8/EIF3H/RPS6/RPL6/RPS28/CALR/EEF2	14	CC
GO:0022625	cytosolic large ribosomal subunit	13/850	60/22568	2.80888e-07	1.5934e-05	1.08592e-05	RPL5/RPL22/RPL24/RPL34/RPL30/RPL7/RPL8/RPL35/RPL27A/RPL6/RSL1D1/RPL27/RPL23A	13	CC
GO:1990752	microtubule end	10/850	34/22568	3.13973e-07	1.63266e-05	1.11267e-05	DCTN1/DST/CAMSAP1/CKAP5/CLIP1/SLAIN1/MAPRE2/MAPRE1/CLIP3/TBCB	10	CC
GO:0016607	nuclear speck	42/850	500/22568	1.19231e-06	5.72308e-05	3.90035e-05	PIP5K1A/SDE2/SRSF10/SRSF11/IFI16/GADD45A/PRPF3/SRSF7/ZNF638/SOX2/JADE1/YTHDC1/SLU7/MAPK9/FAM193B/WTAP/PNISR/HBP1/LIMK1/SRPK2/TENM1/KAT6A/TOPORS/SF3B2/NXF1/CWC15/NOC3L/PPP1CC/ZC3H13/POMP/HECTD1/ATXN2L/KIF22/SRRM2/DDX5/CBX4/HDAC5/THOC1/ZNF217/AKAP8L/DDX39A/DDX17	42	CC
GO:0098978	glutamatergic synapse	38/850	440/22568	1.98099e-06	8.24647e-05	5.62007e-05	SORT1/RPL22/CUL3/ARPC2/RTN4/BIN1/ERBB4/TNIK/CHMP2B/KPNA1/SEPTIN11/CLCN3/TRIO/SEMA3A/ACTB/VGF/RAC1/GRM3/NRCAM/FLNA/OGT/PTPRD/HSPA8/PPFIA2/PPP1CC/ATP2B1/GPC6/ARF6/PSEN1/ACTN1/VPS35/DYNLL2/PFN1/NF1/SH3GL1/HOMER3/AP3D1/DNAJB1	38	CC
GO:0042470	melanosome	18/850	131/22568	2.11448e-06	8.24647e-05	5.62007e-05	PDIA6/RAB1A/RAB5A/TFRC/RAB7A/SND1/PDIA4/RAC1/SDCBP/HSPA5/HSPA8/CD63/ERP29/RAN/TMED10/CLTC/GNA13/YWHAB	18	CC
GO:0048770	pigment granule	18/850	131/22568	2.11448e-06	8.24647e-05	5.62007e-05	PDIA6/RAB1A/RAB5A/TFRC/RAB7A/SND1/PDIA4/RAC1/SDCBP/HSPA5/HSPA8/CD63/ERP29/RAN/TMED10/CLTC/GNA13/YWHAB	18	CC
GO:0000793	condensed chromosome	29/850	296/22568	2.83913e-06	9.86675e-05	6.7243e-05	NUP133/BUB1/RIF1/DCTN1/XPO1/SMARCC1/CHMP2B/RGS12/SMARCA5/PLK2/MACROH2A1/ACTB/RAD21/DCTN3/KMT5B/CKAP5/CBX5/DCTN2/PPP1CC/CLIP1/TUBA1A/PSEN1/CCNB1IP1/SIN3A/DCTN5/KIF22/UBE2I/H3-3B/BIRC5	29	CC
GO:0000118	histone deacetylase complex	14/850	84/22568	2.84618e-06	9.86675e-05	6.7243e-05	ARID4B/RBBP4/RCOR3/KDM3A/RUVBL1/TBL1XR1/HDAC2/OGT/PHF21A/CBX5/ARID4A/SIN3A/HDAC5/ZNF217	14	CC
GO:0030027	lamellipodium	24/850	220/22568	3.20597e-06	0.000105291	7.17569e-05	PKN2/PIP5K1A/PLEKHG5/CDC42BPA/CCDC88A/ARPC2/ITGAV/NCKAP1/ACTR3/SH3RF1/FAT1/SORBS2/SNX2/CTNNA1/PDLIM4/PODXL/ACTB/LIMK1/RAC1/ABLIM1/BCAR1/PPP1R9B/CDH2/APC2	24	CC
GO:0099572	postsynaptic specialization	34/850	383/22568	3.74407e-06	0.000116815	7.96107e-05	SYT11/SLC30A1/BMPR2/RTN4/ERBB4/TNIK/CHMP2B/KPNA1/GAP43/SEPTIN11/MAP1B/PJA2/FYN/GRM3/NRCAM/FMR1/RPL30/RPL7/RPL8/NCS1/NTRK2/MTMR2/HSPA8/PPFIA2/LIN7A/RPL6/DCLK1/VPS35/NLGN2/PPP1R9B/CDH2/HOMER3/RPS19/DNAJB1	34	CC
GO:0030496	midbody	23/850	210/22568	4.7804e-06	0.000142046	9.68062e-05	PKN2/ARL8A/CLIC4/BIRC6/CHMP2B/GNL3/RACK1/EXOC2/RAD21/DCTN3/HSPA5/TOPORS/UVRAG/CELF2/LZTS2/PPP1CC/RAN/RACGAP1/ARF6/POLDIP2/BIRC5/APC2/PKN1	23	CC
GO:0098984	neuron to neuron synapse	34/850	395/22568	7.294e-06	0.000206884	0.000140994	SYT11/SLC30A1/SORT1/BMPR2/RTN4/ERBB4/TNIK/CHMP2B/KPNA1/GAP43/SEPTIN11/MAP1B/PJA2/FYN/GRM3/NRCAM/FMR1/RPL30/RPL7/RPL8/NCS1/NTRK2/PTPRD/MTMR2/LIN7A/RPL6/DCLK1/VPS35/NLGN2/PPP1R9B/CDH2/HOMER3/RPS19/DNAJB1	34	CC
GO:0005793	endoplasmic reticulum-Golgi intermediate compartment	19/850	159/22568	9.03963e-06	0.000245249	0.00016714	PDIA6/UGGT1/COPG1/PROM1/ERGIC1/RGMB/COPG2/YKT6/VMA21/ATP6AP1/HSPA5/SERPINH1/UVRAG/MTMR6/TMED10/CHP1/VMP1/LMAN1/CALR	19	CC
GO:0022627	cytosolic small ribosomal subunit	11/850	59/22568	1.08575e-05	0.000282296	0.000192388	RPS8/RPS7/RPSA/RACK1/RPS6/RPS16/RPS28/RPS11/RPS9/RPS19/RPS5	11	CC
GO:0000779	condensed chromosome, centromeric region	21/850	195/22568	1.58327e-05	0.000395185	0.000269323	NUP133/BUB1/DCTN1/XPO1/SMARCC1/CHMP2B/PLK2/ACTB/DCTN3/KMT5B/CKAP5/CBX5/DCTN2/PPP1CC/CLIP1/PSEN1/SIN3A/DCTN5/KIF22/H3-3B/BIRC5	21	CC
GO:0098800	inner mitochondrial membrane protein complex	20/850	183/22568	2.01878e-05	0.000429849	0.000292947	ATP5PB/SDHB/NDUFA10/UQCRC1/HSPA9/MPC1/UQCRB/CYC1/ATP5F1C/UQCRC2/ATP5F1A/TIMM44/ND2/ATP8/ATP6/COX3/ND4L/ND5/ND6/CYTB	20	CC
GO:0032279	asymmetric synapse	31/850	363/22568	2.1284e-05	0.000429849	0.000292947	SYT11/SLC30A1/SORT1/BMPR2/RTN4/ERBB4/TNIK/CHMP2B/KPNA1/GAP43/MAP1B/PJA2/FYN/GRM3/NRCAM/FMR1/RPL30/RPL7/RPL8/NCS1/NTRK2/MTMR2/LIN7A/RPL6/DCLK1/VPS35/PPP1R9B/CDH2/HOMER3/RPS19/DNAJB1	31	CC
GO:0150034	distal axon	27/850	295/22568	2.13263e-05	0.000429849	0.000292947	SRSF10/COPA/BIN1/RAB5A/GAP43/BOC/CLCN3/MAP1B/COPG2/ACTB/FLNA/FMR1/SETX/NTRK2/CBL/HSPA8/DCTN2/PCDH9/KLC1/PSEN1/NIN/MYO9A/ACTG1/PPP1R9B/AP3D1/CYTH2/CXADR	27	CC
GO:0035770	ribonucleoprotein granule	28/850	312/22568	2.16412e-05	0.000429849	0.000292947	MEX3A/EIF4G1/XRN1/LSM6/TUBB/IGF2BP3/HIPK2/ACTB/RAC1/FMR1/RPS6/HNRNPK/NXF1/DDX6/ZC3H12C/RPL6/LARP4/TUBA1A/ZFP36L1/EID1/ATXN2L/SMG1/KPNB1/BTBD2/HNRNPL/SYMPK/CIRBP/TNRC6B	28	CC
GO:0000776	kinetochore	20/850	184/22568	2.18644e-05	0.000429849	0.000292947	NUP133/BUB1/DCTN1/XPO1/SMARCC1/CHMP2B/PLK2/ACTB/DCTN3/CKAP5/CBX5/DCTN2/PPP1CC/CLIP1/PSEN1/SIN3A/DCTN5/KIF22/H3-3B/BIRC5	20	CC
GO:0030117	membrane coat	14/850	100/22568	2.27081e-05	0.000429849	0.000292947	COPA/AFTPH/COPG1/SEC24B/SEC24D/AP3B1/IGF2R/COPG2/PICALM/SAR1A/AP1G1/CLTC/AP3D1/AP2A1	14	CC
GO:0048475	coated membrane	14/850	100/22568	2.27081e-05	0.000429849	0.000292947	COPA/AFTPH/COPG1/SEC24B/SEC24D/AP3B1/IGF2R/COPG2/PICALM/SAR1A/AP1G1/CLTC/AP3D1/AP2A1	14	CC
GO:0014069	postsynaptic density	30/850	347/22568	2.28064e-05	0.000429849	0.000292947	SYT11/SLC30A1/BMPR2/RTN4/ERBB4/TNIK/CHMP2B/KPNA1/GAP43/MAP1B/PJA2/FYN/GRM3/NRCAM/FMR1/RPL30/RPL7/RPL8/NCS1/NTRK2/MTMR2/LIN7A/RPL6/DCLK1/VPS35/PPP1R9B/CDH2/HOMER3/RPS19/DNAJB1	30	CC
GO:0030175	filopodium	16/850	127/22568	2.34212e-05	0.000429849	0.000292947	ITGAV/GAP43/FAT1/UBE2K/RIPOR2/EZR/PODXL/FMR1/DMD/FZD3/TWF1/DYNC1H1/ARF6/PPP1R9B/AP2A1/CXADR	16	CC
GO:0005938	cell cortex	28/850	318/22568	3.05258e-05	0.000543855	0.000370643	ENO1/DCTN1/SEPTIN11/WDR1/EXOC2/AKAP12/EZR/DST/ACTB/RAC1/FLNA/PHLDB1/PARD3/CLIP1/DYNC1H1/ARF6/PSEN1/ACTN1/AKAP13/NEDD4/PPP1R9B/PFN1/LASP1/CDH2/MAPRE1/CLIP3/TBCB/ACTN4	28	CC
GO:0030684	preribosome	16/850	130/22568	3.13762e-05	0.000543855	0.000370643	RPS8/UTP11/RPS7/RRP36/MDN1/RPS6/UTP4/RSL1D1/NOP56/RPS16/RPS28/RPS11/RPS9/RPS19/RPS5/RPS19BP1	16	CC
GO:0043505	CENP-A containing nucleosome	6/850	18/22568	3.5288e-05	0.000579466	0.000394913	H4C4/H4C3/H4C8/H4C5/H2BC11/H2AC8	6	CC
GO:0061638	CENP-A containing chromatin	6/850	18/22568	3.5288e-05	0.000579466	0.000394913	H4C4/H4C3/H4C8/H4C5/H2BC11/H2AC8	6	CC
GO:0032040	small-subunit processome	13/850	94/22568	5.03612e-05	0.000793681	0.000540902	RPS8/UTP11/RPS7/RPS6/UTP4/NOP56/RPS16/RPS28/RPS11/RPS9/RPS19/RPS5/RPS19BP1	13	CC
GO:0036464	cytoplasmic ribonucleoprotein granule	26/850	293/22568	5.0877e-05	0.000793681	0.000540902	MEX3A/EIF4G1/XRN1/LSM6/TUBB/IGF2BP3/HIPK2/ACTB/RAC1/FMR1/RPS6/HNRNPK/NXF1/DDX6/ZC3H12C/RPL6/LARP4/TUBA1A/ZFP36L1/EID1/ATXN2L/SMG1/KPNB1/BTBD2/CIRBP/TNRC6B	26	CC
GO:0034506	chromosome, centromeric core domain	6/850	20/22568	6.90678e-05	0.00105118	0.00071639	H4C4/H4C3/H4C8/H4C5/H2BC11/H2AC8	6	CC
GO:0005750	mitochondrial respiratory chain complex III	5/850	13/22568	7.48986e-05	0.0010869	0.000740735	UQCRC1/UQCRB/CYC1/UQCRC2/CYTB	5	CC
GO:0045275	respiratory chain complex III	5/850	13/22568	7.48986e-05	0.0010869	0.000740735	UQCRC1/UQCRB/CYC1/UQCRC2/CYTB	5	CC
GO:0005788	endoplasmic reticulum lumen	28/850	337/22568	8.46371e-05	0.00120031	0.000818024	LAMC1/DNAJC10/PDIA6/IGFBP5/COL3A1/UGGT1/LAMB2/MANF/FSTL1/TSPAN5/SPP1/VGF/PDIA4/HSPA5/TNC/SERPINH1/ERP29/OS9/CKAP4/DNAJC3/COL4A2/COL4A1/KTN1/THBS1/MBTPS1/COL1A1/CDH2/CALR	28	CC
GO:0015935	small ribosomal subunit	13/850	100/22568	9.66356e-05	0.00134001	0.000913235	DAP3/RPS8/RPS7/MRPS22/RPSA/RACK1/RPS6/RPS16/RPS28/RPS11/RPS9/RPS19/RPS5	13	CC
GO:0098858	actin-based cell projection	23/850	256/22568	0.000112392	0.00152462	0.00103904	CLIC4/ITGAV/ATP6V1A/GAP43/SLC4A7/PROM1/FAT1/UBE2K/ADGRV1/RIPOR2/EZR/PODXL/FMR1/DMD/FZD3/TWF1/DYNC1H1/ARF6/PPP1R9B/TGFB1/AP2A1/ATP6V1E1/CXADR	23	CC
GO:0071013	catalytic step 2 spliceosome	13/850	102/22568	0.000118637	0.0015751	0.00107345	HNRNPA3/SLU7/SYNCRIP/BUD31/HNRNPK/SF3B2/CWC15/HNRNPF/ZCCHC8/SRRM2/DDX5/SNRPB/XAB2	13	CC
GO:1904949	ATPase complex	18/850	179/22568	0.000151568	0.00195952	0.00133543	RBBP4/ATP5PB/SMARCC1/RUVBL1/ATP6V1A/SMARCA5/HDAC2/ACTB/SMARCD3/ATP6AP1/ATP6V1H/ATP5F1C/YY1/BPTF/ATP5F1A/ATP6V1E1/ATP8/ATP6	18	CC
GO:0042788	polysomal ribosome	7/850	32/22568	0.000154744	0.00195952	0.00133543	RPL24/BTF3/RPL30/RPL8/EIF3H/RPL6/RPS28	7	CC
GO:0030426	growth cone	18/850	180/22568	0.000162612	0.00195952	0.00133543	COPA/GAP43/BOC/MAP1B/COPG2/FLNA/FMR1/SETX/CBL/DCTN2/PCDH9/KLC1/PSEN1/NIN/MYO9A/PPP1R9B/CYTH2/CXADR	18	CC
GO:0016580	Sin3 complex	6/850	23/22568	0.000163293	0.00195952	0.00133543	ARID4B/RBBP4/HDAC2/OGT/ARID4A/SIN3A	6	CC
GO:0070822	Sin3-type complex	6/850	23/22568	0.000163293	0.00195952	0.00133543	ARID4B/RBBP4/HDAC2/OGT/ARID4A/SIN3A	6	CC
GO:0015934	large ribosomal subunit	14/850	120/22568	0.000171947	0.00200725	0.00136796	MRPL37/RPL5/RPL22/RPL24/RPL34/RPL30/RPL7/RPL8/RPL35/RPL27A/RPL6/RSL1D1/RPL27/RPL23A	14	CC
GO:0001726	ruffle	19/850	197/22568	0.000174111	0.00200725	0.00136796	PIP5K1A/MACF1/ITGAV/NCKAP1/ARHGEF4/RAB5A/CLCN3/EZR/PODXL/RAC1/IFIT5/CLIP1/TWF1/MTMR6/ARF6/ACTN1/BCAR1/PPP1R9B/ERBB2	19	CC
GO:0017053	transcription repressor complex	11/850	79/22568	0.000176921	0.00200725	0.00136796	DR1/DDX20/SP3/BIN1/TBL1XR1/AKIRIN2/SP1/CBX5/ARID4A/SIN3A/JUND	11	CC
GO:0030120	vesicle coat	10/850	67/22568	0.000193105	0.00215174	0.00146643	COPA/AFTPH/COPG1/SEC24B/SEC24D/COPG2/SAR1A/AP1G1/CLTC/AP2A1	10	CC
GO:0016469	proton-transporting two-sector ATPase complex	9/850	56/22568	0.000225916	0.00246453	0.0016796	ATP5PB/ATP6V1A/ATP6AP1/ATP6V1H/ATP5F1C/ATP5F1A/ATP6V1E1/ATP8/ATP6	9	CC
GO:0030427	site of polarized growth	18/850	185/22568	0.000229074	0.00246453	0.0016796	COPA/GAP43/BOC/MAP1B/COPG2/FLNA/FMR1/SETX/CBL/DCTN2/PCDH9/KLC1/PSEN1/NIN/MYO9A/PPP1R9B/CYTH2/CXADR	18	CC
GO:0043296	apical junction complex	16/850	159/22568	0.000343229	0.00363008	0.00247394	PKN2/MAGI1/CTNNA1/ACTB/TGFBR1/AMOTL1/PARD3/FRMD4A/LIN7A/ACTG1/TRAF4/VAPA/CYTH2/SYMPK/CXADR/JAM2	16	CC
GO:0005798	Golgi-associated vesicle	12/850	101/22568	0.00041513	0.00431735	0.00294232	SORT1/COPA/CCDC88A/AFTPH/COPG1/IGF2R/GJA1/COPG2/TMED10/AP1G1/CLTC/AP2A1	12	CC
GO:0098562	cytoplasmic side of membrane	20/850	231/22568	0.000495285	0.00506652	0.00345289	GNG4/GNB1/RAB5A/EPM2AIP1/FYN/GNA12/CDK16/RACGAP1/GNG2/TRAF3/RPL27/PPP1R9B/GFAP/GNA13/FKBP1A/EEF1A2/RPS28/MAP2K2/AP2A1/TYK2	20	CC
GO:0098798	mitochondrial protein-containing complex	26/850	339/22568	0.000517457	0.00520796	0.00354928	DAP3/MRPL37/ATP5PB/SDHB/SUCLG1/NDUFA10/MRPS22/UQCRC1/HSPA9/MPC1/UQCRB/CYC1/PDHX/DLAT/ATP5F1C/UQCRC2/ATP5F1A/TIMM44/ND2/ATP8/ATP6/COX3/ND4L/ND5/ND6/CYTB	26	CC
GO:0005819	spindle	33/850	472/22568	0.00052617	0.00521159	0.00355176	DR1/ARL8A/MAP7D1/MAD2L2/RIF1/DCTN1/CUL3/BIRC6/CHMP2B/TBL1XR1/MAP4/MAP9/PLK2/TUBB/TUBB2A/RPS6KA2/SBDS/PPP2CB/RAD21/DCTN3/TOPORS/TAF1D/CKAP5/ATM/RACGAP1/NIN/KIF22/POLDIP2/BIRC5/CDC27/CLTC/MAPRE2/MAPRE1	33	CC
GO:0019898	extrinsic component of membrane	19/850	217/22568	0.000590552	0.00575788	0.00392406	GNG4/GNB1/SOCS5/BIN1/ATP6V1A/CTNNA1/TRIO/FYN/GNA12/ATP6V1H/VPS13A/PICALM/UVRAG/GNG2/VPS13C/GNA13/CDH2/APC2/TYK2	19	CC
GO:0030662	coated vesicle membrane	24/850	308/22568	0.000668261	0.00641531	0.00437211	SYT11/COPA/AFTPH/RAB5A/COPG1/TFRC/ATP6V1A/SEC24B/SEC24D/AP3B1/IGF2R/COPG2/VMA21/ATP6AP1/ATP6V1H/HSPA8/SAR1A/TMED10/AP1G1/CLTC/LMAN1/AP2A1/ATP6V1E1/SREBF2	24	CC
GO:0098803	respiratory chain complex	12/850	107/22568	0.000703196	0.0066484	0.00453096	SDHB/NDUFA10/UQCRC1/UQCRB/CYC1/UQCRC2/ND2/COX3/ND4L/ND5/ND6/CYTB	12	CC
GO:0005753	mitochondrial proton-transporting ATP synthase complex	5/850	20/22568	0.000724327	0.00674597	0.00459746	ATP5PB/ATP5F1C/ATP5F1A/ATP8/ATP6	5	CC
GO:0031965	nuclear membrane	26/850	348/22568	0.000763464	0.00687673	0.00468657	NUP133/AKIRIN1/SLC30A1/SORT1/ENO1/RIF1/XPO1/EPHA3/KPNA4/TRA2B/DNAJB14/CCNI/WTAP/RB1CC1/SDCBP/EI24/DNAJC1/CCND2/IPO5/NUP58/PSEN1/DCTN5/KPNB1/VAPA/DPY19L3/FZR1	26	CC
GO:0030140	trans-Golgi network transport vesicle	7/850	41/22568	0.000770039	0.00687673	0.00468657	SORT1/AFTPH/IGF2R/TMED10/AP1G1/CLTC/AP2A1	7	CC
GO:0070160	tight junction	14/850	139/22568	0.000780872	0.00687673	0.00468657	MAGI1/GJA1/ACTB/TGFBR1/AMOTL1/PARD3/FRMD4A/LIN7A/TRAF4/VAPA/CYTH2/SYMPK/CXADR/JAM2	14	CC
GO:1990204	oxidoreductase complex	15/850	155/22568	0.000782448	0.00687673	0.00468657	SDHB/NDUFA10/UQCRC1/RAC1/OGDH/UQCRB/CYC1/PDHX/DLAT/UQCRC2/ND2/ND4L/ND5/ND6/CYTB	15	CC
GO:0032587	ruffle membrane	12/850	109/22568	0.0008303	0.00719593	0.00490411	PIP5K1A/MACF1/ITGAV/ARHGEF4/CLCN3/EZR/RAC1/IFIT5/TWF1/MTMR6/PPP1R9B/ERBB2	12	CC
GO:0005681	spliceosomal complex	20/850	241/22568	0.000844085	0.0072152	0.00491724	PRPF3/USP39/HNRNPA3/TRA2B/LSM6/SLU7/SYNCRIP/BUD31/HTATSF1/HNRNPK/SF3B2/CWC15/HSPA8/HNRNPF/ZCCHC8/SRRM2/DDX5/SNRPB/XAB2/CIRBP	20	CC
GO:0010494	cytoplasmic stress granule	11/850	95/22568	0.00088721	0.00735144	0.00501009	EIF4G1/IGF2BP3/HIPK2/FMR1/HNRNPK/NXF1/DDX6/LARP4/ATXN2L/KPNB1/CIRBP	11	CC
GO:0045121	membrane raft	25/850	333/22568	0.000891993	0.00735144	0.00501009	BMPR2/GPC1/RAB5A/CTNNA1/RGMB/TUBB/EZR/FYN/GJA1/PODXL/DMD/SDCBP/ABCA1/TGFBR1/SERPINH1/CBL/TNFRSF1A/PSEN1/IGF1R/CHP1/CDH2/ATP5F1A/CLIP3/MLC1/CXADR	25	CC
GO:0031248	protein acetyltransferase complex	12/850	110/22568	0.000900708	0.00735144	0.00501009	DR1/EPC2/RUVBL1/NAA50/JADE1/ACTB/HCFC1/OGT/KAT6A/NAA16/SUPT20H/ACTG1	12	CC
GO:0045259	proton-transporting ATP synthase complex	5/850	21/22568	0.000921422	0.00735144	0.00501009	ATP5PB/ATP5F1C/ATP5F1A/ATP8/ATP6	5	CC
GO:1902911	protein kinase complex	16/850	174/22568	0.000924544	0.00735144	0.00501009	SESN2/TANK/CAB39/ACVR2B/CCNA2/CCNI/MED12/CDK16/RB1CC1/TGFBR1/PARD3/CCNY/CCND2/NUAK1/TRAF3/IGF1R	16	CC
GO:0098857	membrane microdomain	25/850	334/22568	0.000930712	0.00735144	0.00501009	BMPR2/GPC1/RAB5A/CTNNA1/RGMB/TUBB/EZR/FYN/GJA1/PODXL/DMD/SDCBP/ABCA1/TGFBR1/SERPINH1/CBL/TNFRSF1A/PSEN1/IGF1R/CHP1/CDH2/ATP5F1A/CLIP3/MLC1/CXADR	25	CC
GO:0005746	mitochondrial respirasome	12/850	111/22568	0.000976021	0.00751897	0.00512427	SDHB/NDUFA10/UQCRC1/UQCRB/CYC1/UQCRC2/ND2/COX3/ND4L/ND5/ND6/CYTB	12	CC
GO:1902493	acetyltransferase complex	12/850	111/22568	0.000976021	0.00751897	0.00512427	DR1/EPC2/RUVBL1/NAA50/JADE1/ACTB/HCFC1/OGT/KAT6A/NAA16/SUPT20H/ACTG1	12	CC
GO:0031074	nucleocytoplasmic transport complex	4/850	13/22568	0.00108802	0.00827957	0.00564262	KPNA4/KPNA1/RAN/KPNB1	4	CC
GO:0030135	coated vesicle	29/850	420/22568	0.00134927	0.0101439	0.0069132	SYT11/SORT1/COPA/CCDC88A/AFTPH/RAB5A/COPG1/TFRC/ATP6V1A/SEC24B/SEC24D/ERGIC1/AP3B1/IGF2R/COPG2/VMA21/ATP6AP1/ATP6V1H/GPR107/PICALM/HSPA8/SAR1A/TMED10/AP1G1/CLTC/LMAN1/AP2A1/ATP6V1E1/SREBF2	29	CC
GO:0005643	nuclear pore	11/850	101/22568	0.00147374	0.0108511	0.00739516	NUP133/KPNA4/CHMP2B/KPNA1/NXF1/RAN/IPO5/NUP58/UBE2I/EIF5A/KPNB1	11	CC
GO:0005875	microtubule associated complex	15/850	165/22568	0.00147812	0.0108511	0.00739516	KIF1B/DCTN1/MAP4/MAP1B/FNTA/DCTN3/DYNC2H1/KIF5B/DCTN2/DYNC1H1/KLC1/DCTN5/KIF22/DYNLL2/BIRC5	15	CC
GO:0031519	PcG protein complex	7/850	46/22568	0.00155784	0.0113034	0.0077034	RBBP4/PHC2/HDAC2/EZH2/YY1/CBX4/ASXL1	7	CC
GO:0033178	proton-transporting two-sector ATPase complex, catalytic domain	5/850	24/22568	0.00175267	0.0123984	0.00844962	ATP6V1A/ATP6V1H/ATP5F1C/ATP5F1A/ATP6V1E1	5	CC
GO:0030660	Golgi-associated vesicle membrane	8/850	60/22568	0.00177103	0.0123984	0.00844962	COPA/AFTPH/COPG1/GJA1/COPG2/AP1G1/CLTC/AP2A1	8	CC
GO:0005884	actin filament	13/850	135/22568	0.00178667	0.0123984	0.00844962	NCKAP1/PDLIM4/EZR/FYN/ACTB/RAC1/FLNA/TWF1/ACTN1/MYO9A/ACTG1/SPECC1/APC2	13	CC
GO:0070469	respirasome	12/850	119/22568	0.00178822	0.0123984	0.00844962	SDHB/NDUFA10/UQCRC1/UQCRB/CYC1/UQCRC2/ND2/COX3/ND4L/ND5/ND6/CYTB	12	CC
GO:1902554	serine/threonine protein kinase complex	14/850	154/22568	0.00209496	0.0143654	0.00979021	SESN2/TANK/CAB39/ACVR2B/CCNA2/CCNI/MED12/CDK16/RB1CC1/TGFBR1/PARD3/CCNY/CCND2/TRAF3	14	CC
GO:0140534	endoplasmic reticulum protein-containing complex	14/850	156/22568	0.00236222	0.016022	0.0109192	DNAJC10/PDIA6/STT3B/SPCS3/RHBDD2/HSPA5/SRPRA/OS9/MLEC/SEL1L/FKBP1A/RPN2/CALR/SREBF2	14	CC
GO:0000228	nuclear chromosome	19/850	245/22568	0.00245131	0.0164475	0.0112092	ARID4B/RBBP4/JUN/RUVBL1/RGS12/SMARCA5/MACROH2A1/HDAC2/POLD2/OGT/RAD21/SETX/ARID4A/YY1/CCNB1IP1/SIN3A/UBE2I/H3-3B/BIRC5	19	CC
GO:0030137	COPI-coated vesicle	5/850	26/22568	0.00254881	0.0169198	0.011531	COPA/CCDC88A/COPG1/COPG2/TMED10	5	CC
GO:0005776	autophagosome	12/850	126/22568	0.00289262	0.019	0.0129487	CHMP2B/RAB7A/HTT/TECPR1/RB1CC1/HSPA8/UVRAG/NCOA4/GABARAPL2/PIP4K2B/NBR1/VMP1	12	CC
GO:0030118	clathrin coat	7/850	52/22568	0.00320502	0.0208326	0.0141977	AFTPH/AP3B1/IGF2R/PICALM/AP1G1/CLTC/AP2A1	7	CC
GO:0045178	basal part of cell	23/850	330/22568	0.00360331	0.0229458	0.0156379	SLC30A1/ATP1B1/SLC16A1/BMPR2/ERBB4/TFRC/SLC4A7/SLC1A3/EZR/DST/ADAM9/SLC39A14/ABCA1/PHLDB1/LIN7A/ATP2B1/ERBB2/CDH2/HOMER3/AP2A1/MLC1/CXADR/SLC5A3	23	CC
GO:0051233	spindle midzone	6/850	40/22568	0.00360367	0.0229458	0.0156379	ARL8A/RIF1/MAP9/RACGAP1/MAPRE2/MAPRE1	6	CC
GO:0000781	chromosome, telomeric region	16/850	199/22568	0.00365717	0.0230513	0.0157097	RBBP4/KDM1A/RIF1/MACROH2A1/HDAC2/H4C4/H4C3/H4C8/H4C5/EZH2/SETX/ATM/CBX5/PPP1CC/H3-3B/THOC1	16	CC
GO:0031256	leading edge membrane	16/850	200/22568	0.00384044	0.0239643	0.016332	PIP5K1A/MACF1/ITGAV/NCKAP1/ARHGEF4/CLCN3/ADGRV1/RIPOR2/EZR/RAC1/IFIT5/TWF1/MTMR6/PPP1R9B/ERBB2/APC2	16	CC
GO:0030863	cortical cytoskeleton	11/850	115/22568	0.00411278	0.0254097	0.017317	WDR1/EZR/ACTB/FLNA/ACTN1/AKAP13/PPP1R9B/LASP1/CDH2/MAPRE1/ACTN4	11	CC
GO:0005912	adherens junction	16/850	203/22568	0.00443597	0.0269125	0.0183412	BMPR2/KLHL24/MAGI1/CTNNA1/PDLIM4/EZR/ACTB/SDCBP/PARD3/FRMD4A/FRS2/LIN7A/PPP1R9B/CDH2/CYTH2/CXADR	16	CC
GO:0000123	histone acetyltransferase complex	10/850	100/22568	0.00444229	0.0269125	0.0183412	DR1/EPC2/RUVBL1/JADE1/ACTB/HCFC1/OGT/KAT6A/SUPT20H/ACTG1	10	CC
GO:0070069	cytochrome complex	6/850	42/22568	0.00462194	0.0277317	0.0188995	UQCRC1/UQCRB/CYC1/UQCRC2/COX3/CYTB	6	CC
GO:0005923	bicellular tight junction	12/850	134/22568	0.00477296	0.0279477	0.0190467	MAGI1/TGFBR1/AMOTL1/PARD3/FRMD4A/LIN7A/TRAF4/VAPA/CYTH2/SYMPK/CXADR/JAM2	12	CC
GO:0016363	nuclear matrix	12/850	134/22568	0.00477296	0.0279477	0.0190467	CLIC4/SMARCC1/RUVBL1/RGS12/ATXN1/ACTB/TENM1/RAD21/ATN1/YY1/THOC1/AKAP8L	12	CC
GO:0000421	autophagosome membrane	7/850	56/22568	0.00488189	0.0279477	0.0190467	CHMP2B/RAB7A/TECPR1/RB1CC1/UVRAG/GABARAPL2/VMP1	7	CC
GO:0005791	rough endoplasmic reticulum	7/850	56/22568	0.00488189	0.0279477	0.0190467	SUCO/SRPRA/RPL6/CKAP4/PSEN1/RPL27/RPS28	7	CC
GO:0032154	cleavage furrow	7/850	56/22568	0.00488189	0.0279477	0.0190467	PKN2/RHOB/DCTN3/PPP1CC/RACGAP1/ARF6/PKN1	7	CC
GO:0030130	clathrin coat of trans-Golgi network vesicle	4/850	19/22568	0.00492678	0.0279483	0.0190471	AFTPH/AP1G1/CLTC/AP2A1	4	CC
GO:0000835	ER ubiquitin ligase complex	3/850	10/22568	0.00523814	0.0294468	0.0200684	RHBDD2/OS9/SEL1L	3	CC
GO:0071007	U2-type catalytic step 2 spliceosome	5/850	31/22568	0.0056383	0.0314134	0.0214086	BUD31/CWC15/SRRM2/SNRPB/XAB2	5	CC
GO:0016234	inclusion body	9/850	89/22568	0.00631616	0.0348786	0.0237702	EDEM1/HTT/ATXN1/NXF1/PICALM/BAG5/PSEN1/TRIM37/EEF2	9	CC
GO:0072686	mitotic spindle	16/850	211/22568	0.00640057	0.0350347	0.0238766	DR1/DCTN1/CUL3/TBL1XR1/MAP4/MAP9/TUBB/TUBB2A/TAF1D/RACGAP1/NIN/KIF22/POLDIP2/CDC27/CLTC/MAPRE1	16	CC
GO:0035098	ESC/E(Z) complex	3/850	11/22568	0.00700242	0.0372686	0.0253989	RBBP4/HDAC2/EZH2	3	CC
GO:0042564	NLS-dependent protein nuclear import complex	3/850	11/22568	0.00700242	0.0372686	0.0253989	KPNA4/KPNA1/KPNB1	3	CC
GO:0098850	extrinsic component of synaptic vesicle membrane	3/850	11/22568	0.00700242	0.0372686	0.0253989	BIN1/ATP6V1A/ATP6V1H	3	CC
GO:0030018	Z disc	12/850	141/22568	0.00712271	0.0372686	0.0253989	CAB39/BIN1/SORBS2/PDLIM4/DST/FLNA/DMD/PSEN1/ACTN1/RYR3/FKBP1A/ACTN4	12	CC
GO:0043197	dendritic spine	15/850	195/22568	0.0071622	0.0372686	0.0253989	SYT11/SEPTIN11/MAP1B/PDLIM4/RAC1/GRM3/FMR1/NTRK2/MTMR2/PPFIA2/PPP1CC/NEDD4/PPP1R9B/TANC2/DNAJB1	15	CC
GO:0012510	trans-Golgi network transport vesicle membrane	4/850	21/22568	0.00716703	0.0372686	0.0253989	AFTPH/AP1G1/CLTC/AP2A1	4	CC
GO:0009925	basal plasma membrane	21/850	311/22568	0.00746208	0.0384821	0.026226	SLC30A1/ATP1B1/SLC16A1/BMPR2/ERBB4/TFRC/SLC4A7/SLC1A3/EZR/DST/ADAM9/SLC39A14/ABCA1/LIN7A/ATP2B1/ERBB2/CDH2/AP2A1/MLC1/CXADR/SLC5A3	21	CC
GO:0044309	neuron spine	15/850	197/22568	0.00783941	0.0400967	0.0273263	SYT11/SEPTIN11/MAP1B/PDLIM4/RAC1/GRM3/FMR1/NTRK2/MTMR2/PPFIA2/PPP1CC/NEDD4/PPP1R9B/TANC2/DNAJB1	15	CC
GO:1902562	H4 histone acetyltransferase complex	6/850	47/22568	0.0080755	0.0409684	0.0279204	EPC2/RUVBL1/ACTB/HCFC1/OGT/ACTG1	6	CC
GO:0001650	fibrillar center	14/850	180/22568	0.00837065	0.0420174	0.0286353	IP6K1/SMARCA5/EZR/CDCA7L/EEF1D/NFIB/KLF6/NUAK1/UTP4/TRAF4/SPECC1/NOP56/NOP53/TIMM44	14	CC
GO:0090543	Flemming body	5/850	34/22568	0.00841694	0.0420174	0.0286353	BIRC6/EXOC2/CELF2/RACGAP1/ARF6	5	CC
GO:0000151	ubiquitin ligase complex	22/850	335/22568	0.00856717	0.0424279	0.0289151	UBE4B/RNF11/WDR26/PHC2/CUL3/KLHL24/FBXO38/RNF14/RHBDD2/MED12/TOPORS/CUL5/OS9/DCAF5/SEL1L/TRAF3/NEDD4/KCTD5/CDC27/CBX4/MAVS/FZR1	22	CC
GO:0008021	synaptic vesicle	17/850	238/22568	0.0089848	0.0432408	0.0294691	SYT11/KIF1B/BIN1/RAB5A/ATP6V1A/RAB7A/CLCN3/SLC35F1/ATP6AP1/CDK16/ATP6V1H/MTMR2/PICALM/PPFIA2/ATP2B1/PSEN1/ATP6V1E1	17	CC
GO:0042641	actomyosin	8/850	78/22568	0.00899921	0.0432408	0.0294691	CDC42BPA/LPP/SEPTIN11/LIMCH1/PDLIM4/ABLIM1/ACTN1/CNN2	8	CC
GO:0000974	Prp19 complex	3/850	12/22568	0.0090778	0.0432408	0.0294691	CWC15/HSPA8/XAB2	3	CC
GO:0016281	eukaryotic translation initiation factor 4F complex	3/850	12/22568	0.0090778	0.0432408	0.0294691	EIF4G3/EIF4G1/EIF4A2	3	CC
GO:0034663	endoplasmic reticulum chaperone complex	3/850	12/22568	0.0090778	0.0432408	0.0294691	DNAJC10/PDIA6/HSPA5	3	CC
GO:0005834	heterotrimeric G-protein complex	5/850	35/22568	0.00952194	0.0450128	0.0306767	GNG4/GNB1/GNA12/GNG2/GNA13	5	CC
GO:0031253	cell projection membrane	25/850	400/22568	0.00967963	0.0451343	0.0307595	PIP5K1A/MACF1/ARPC2/ITGAV/NCKAP1/ARHGEF4/GAP43/PROM1/CLCN3/ADGRV1/RIPOR2/EZR/PODXL/RAC1/GNA12/DMD/IFIT5/TWF1/MTMR6/ARF6/PPP1R9B/GNA13/ERBB2/MAPRE1/APC2	25	CC
GO:0032153	cell division site	8/850	79/22568	0.0096923	0.0451343	0.0307595	PKN2/RHOB/SEPTIN11/DCTN3/PPP1CC/RACGAP1/ARF6/PKN1	8	CC
GO:0044291	cell-cell contact zone	8/850	80/22568	0.0104243	0.0481834	0.0328375	ATP1B1/CTNNA1/GJA1/PCDH9/ACTN1/CDH2/CXADR/JAM2	8	CC
GO:0005790	smooth endoplasmic reticulum	5/850	36/22568	0.0107227	0.0491984	0.0335293	ERP29/DNAJC3/PSEN1/RYR3/CALR	5	CC
GO:0014704	intercalated disc	6/850	50/22568	0.0108718	0.0495183	0.0337473	ATP1B1/CTNNA1/GJA1/ACTN1/CDH2/CXADR	6	CC
GO:0098636	protein complex involved in cell adhesion	7/850	65/22568	0.0109694	0.0496009	0.0338036	LAMC1/ITGAV/LAMB2/ITGB8/TNC/ITGA7/JAM2	7	CC
GO:0045296	cadherin binding	63/847	359/21059	2.5911e-23	2.21021e-20	1.9256e-20	PKN2/CAPZA1/MACF1/ENO1/PRDX6/IDH1/BMPR2/RTN4/RAB1A/HDLBP/FMNL2/RUVBL1/CHMP2B/H1-10/RPL24/NCK1/PROM1/RPL34/SNX2/CTNNA1/RACK1/H3C2/H3C7/H3C6/EZR/H3C8/SND1/YKT6/HCFC1/FLNA/EEF1D/HSPA5/CEMIP2/HNRNPK/CBL/CKAP5/PICALM/DDX6/HSPA8/KIF5B/SLK/RPL6/RAN/GOLGA3/TWF1/ARGLU1/KTN1/PSEN1/EIF5/ATXN2L/RSL1D1/RPL23A/PFN1/LASP1/CDH2/VAPA/MAPRE1/YWHAB/NOP56/SH3GL1/EEF2/DNAJB1/CNN2	63	MF
GO:0030527	structural constituent of chromatin	21/847	101/21059	4.73741e-10	2.02051e-07	1.76032e-07	H2AC20/H1-10/MACROH2A1/H3C2/H1-4/H4C4/H1-5/H1-3/H3C7/H4C3/H4C8/H3C6/H2BC8/H3C8/H4C5/H2BC5/H2BC11/H2AC11/H1-2/H2AC8/H3-3B	21	MF
GO:0003735	structural constituent of ribosome	26/847	196/21059	9.31369e-08	2.17121e-05	1.89162e-05	DAP3/RPS8/MRPL37/RPL5/RPL22/RPS7/MRPS22/RPSA/RPL24/RPL34/RPL30/RPL7/RPL8/RPL35/RPS6/RPL27A/RPL6/RSL24D1/RPL27/RPL23A/RPS16/RPS28/RPS11/RPS9/RPS19/RPS5	26	MF
GO:0015631	tubulin binding	40/847	397/21059	1.01815e-07	2.17121e-05	1.89162e-05	SYT11/ARL8A/MACF1/KIF1B/DCTN1/CCDC88A/MAP4/MAP9/HTT/MAP1B/EZR/DST/FYN/GJA1/SBDS/VBP1/FMR1/FNTA/CAMSAP1/CKAP5/KIF5B/CCSER2/REEP3/CLIP1/RACGAP1/NIN/NDN/CHP1/STARD9/HDGFL3/GABARAPL2/KIF22/BIRC5/TAOK1/VAPA/MAPRE2/MAPRE1/APC2/CLIP3/TBCB	40	MF
GO:0008017	microtubule binding	32/847	289/21059	2.35998e-07	4.02612e-05	3.50767e-05	MACF1/KIF1B/DCTN1/CCDC88A/MAP4/MAP9/MAP1B/EZR/DST/SBDS/FMR1/FNTA/CAMSAP1/CKAP5/KIF5B/CCSER2/REEP3/CLIP1/RACGAP1/NIN/CHP1/STARD9/HDGFL3/GABARAPL2/KIF22/BIRC5/VAPA/MAPRE2/MAPRE1/APC2/CLIP3/TBCB	32	MF
GO:0031491	nucleosome binding	15/847	77/21059	3.54019e-07	5.03298e-05	4.38487e-05	RBBP4/SMARCC1/H1-10/SMARCA5/MACROH2A1/HDAC2/H1-4/H1-5/H1-3/H1-2/ACTB/SSRP1/NAP1L4/H3-3B/SUPT6H	15	MF
GO:0140142	nucleocytoplasmic carrier activity	10/847	34/21059	5.72033e-07	6.97063e-05	6.07301e-05	XPO1/KPNA4/KPNA1/TNPO1/RAN/IPO5/KPNB1/CSE1L/CALR/TNPO2	10	MF
GO:0031492	nucleosomal DNA binding	11/847	43/21059	7.37934e-07	7.86822e-05	6.85502e-05	RBBP4/SMARCC1/H1-10/MACROH2A1/HDAC2/H1-4/H1-5/H1-3/H1-2/ACTB/H3-3B	11	MF
GO:0046982	protein heterodimerization activity	35/847	360/21059	1.46163e-06	0.00013853	0.000120692	DR1/MCL1/ATF6/H2AC20/ATP1B1/GADD45A/LSM6/SNX2/MACROH2A1/H3C2/H4C4/H3C7/H4C3/H4C8/H3C6/H2BC8/H3C8/H4C5/H2BC5/H2BC11/H2AC11/H2AC8/FMR1/TENM1/SDCBP/RAN/TUBA1A/MAPK6/MEF2A/H3-3B/ERBB2/VAPA/RALGAPB/UBA2/SAE1	35	MF
GO:0051020	GTPase binding	32/847	337/21059	6.68524e-06	0.000570251	0.000496819	PKN2/RABGGTB/CDC42SE1/EPRS1/RAB3GAP2/GNB1/ENO1/NCKAP1/BIN1/XPO1/FMNL2/DVL3/RAB7A/TNPO1/RHOBTB3/EXOC2/FLNA/ATP6AP1/DOCK5/ABCA1/DENND5A/PICALM/IPO5/GOLGA5/AKAP13/AP1G1/KPNB1/BIRC5/PFN1/CSE1L/TNPO2/PKN1	32	MF
GO:0019838	growth factor binding	19/847	150/21059	9.67714e-06	0.000714531	0.00062252	SORT1/BMPR2/IGFBP5/ITGAV/GPC1/COL3A1/ACVR2B/LIFR/IGF2R/CCN2/SDCBP/NTRK2/TGFBR1/COL4A1/IGF1R/THBS1/COL1A1/ERBB2/RPS19	19	MF
GO:0048027	mRNA 5'-UTR binding	8/847	28/21059	1.0052e-05	0.000714531	0.00062252	RPL5/RPS7/GNL3/SYNCRIP/IGF2BP3/FMR1/SHMT2/RSL1D1	8	MF
GO:0051010	microtubule plus-end binding	7/847	21/21059	1.17753e-05	0.000772641	0.000673146	DST/CKAP5/CLIP1/MAPRE2/MAPRE1/CLIP3/TBCB	7	MF
GO:0031072	heat shock protein binding	19/847	156/21059	1.70576e-05	0.00103929	0.000905462	DNAJC8/DNAJC10/EIF2AK3/TFRC/DNAJB14/HTT/HSPA9/SGTB/HDAC2/LIMK1/HSPA5/HSPA8/TFAM/MVD/DNAJA2/KPNB1/PPP5C/DNAJB1/HSPA13	19	MF
GO:0046933	proton-transporting ATP synthase activity, rotational mechanism	6/847	17/21059	3.51577e-05	0.0019993	0.00174185	ATP5PB/ATP6V1A/ATP5F1C/ATP5F1A/ATP8/ATP6	6	MF
GO:0031267	small GTPase binding	28/847	303/21059	4.03816e-05	0.00206692	0.00180076	PKN2/RABGGTB/CDC42SE1/RAB3GAP2/NCKAP1/XPO1/FMNL2/DVL3/RAB7A/TNPO1/RHOBTB3/EXOC2/FLNA/ATP6AP1/DOCK5/ABCA1/DENND5A/PICALM/IPO5/GOLGA5/AKAP13/AP1G1/KPNB1/BIRC5/PFN1/CSE1L/TNPO2/PKN1	28	MF
GO:0051087	protein-folding chaperone binding	18/847	152/21059	4.11929e-05	0.00206692	0.00180076	DNAJC8/DNAJC10/BIN1/TFRC/DNAJB14/SGTB/HSPA5/HSPA8/DNAJC1/ERP29/DNAJC3/BAG5/MVD/DNAJA2/BIRC5/TIMM44/CALR/DNAJB1	18	MF
GO:0031490	chromatin DNA binding	16/847	126/21059	4.6464e-05	0.00220188	0.00191834	RBBP4/KDM3A/SMARCC1/H1-10/MACROH2A1/HDAC2/H1-4/H1-5/H1-3/H1-2/ACTB/EZH2/OGT/H3-3B/STAT3/ACTN4	16	MF
GO:0008139	nuclear localization sequence binding	7/847	26/21059	5.58594e-05	0.00250779	0.00218486	KPNA4/KPNA1/TNPO1/IPO5/NUP58/KPNB1/TNPO2	7	MF
GO:0090079	translation regulator activity, nucleic acid binding	15/847	123/21059	0.000126415	0.00538193	0.00468889	EIF4G3/EIF4G1/EIF4A2/PAIP1/GTPBP2/EIF3H/EEF1D/SHMT2/EIF2B2/EIF5/EIF5A/EEF1A2/EIF3G/EEF2/EIF3D	15	MF
GO:0008135	translation factor activity, RNA binding	13/847	97/21059	0.000135014	0.00538193	0.00468889	EIF4G3/EIF4G1/EIF4A2/GTPBP2/EIF3H/EEF1D/EIF2B2/EIF5/EIF5A/EEF1A2/EIF3G/EEF2/EIF3D	13	MF
GO:0005525	GTP binding	33/847	411/21059	0.000138807	0.00538193	0.00468889	DAP3/ARL8A/RHOB/ARL5A/RAB1A/RAB5A/GNL3/RAB7A/SEPTIN11/ARL10/TUBE1/GTPBP2/TUBB/TUBB2A/GNL1/RAC1/GNA12/DIRAS2/SRPRA/GLUD1/SAR1A/ARL1/RAN/TUBA1A/EIF2B2/ARF6/NIN/EIF5/PIP4K2B/GNA13/RHOT1/EEF1A2/EEF2	33	MF
GO:0061608	nuclear import signal receptor activity	6/847	22/21059	0.000178373	0.00644654	0.00561641	KPNA4/KPNA1/TNPO1/IPO5/KPNB1/TNPO2	6	MF
GO:0043021	ribonucleoprotein complex binding	20/847	201/21059	0.000184831	0.00644654	0.00561641	NMD3/RPSA/RACK1/RICTOR/SND1/EZH2/SBDS/FMR1/HSPA5/SRPRA/CKAP5/STRAP/CBX5/NAA16/EIF5A/SRP68/DDX5/SNRPB/EEF2/DDX17	20	MF
GO:0016874	ligase activity	19/847	186/21059	0.000188937	0.00644654	0.00561641	EPRS1/ATP5PB/SUCLG1/ATP6V1A/TARS1/VARS1/CARS1/ATP5F1C/PCCA/AARS1/KARS1/LIG3/NARS1/ATP5F1A/UBA2/SAE1/GART/ATP8/ATP6	19	MF
GO:0019001	guanyl nucleotide binding	33/847	433/21059	0.000359301	0.0111952	0.00975359	DAP3/ARL8A/RHOB/ARL5A/RAB1A/RAB5A/GNL3/RAB7A/SEPTIN11/ARL10/TUBE1/GTPBP2/TUBB/TUBB2A/GNL1/RAC1/GNA12/DIRAS2/SRPRA/GLUD1/SAR1A/ARL1/RAN/TUBA1A/EIF2B2/ARF6/NIN/EIF5/PIP4K2B/GNA13/RHOT1/EEF1A2/EEF2	33	MF
GO:0032561	guanyl ribonucleotide binding	33/847	433/21059	0.000359301	0.0111952	0.00975359	DAP3/ARL8A/RHOB/ARL5A/RAB1A/RAB5A/GNL3/RAB7A/SEPTIN11/ARL10/TUBE1/GTPBP2/TUBB/TUBB2A/GNL1/RAC1/GNA12/DIRAS2/SRPRA/GLUD1/SAR1A/ARL1/RAN/TUBA1A/EIF2B2/ARF6/NIN/EIF5/PIP4K2B/GNA13/RHOT1/EEF1A2/EEF2	33	MF
GO:0031625	ubiquitin protein ligase binding	29/847	363/21059	0.000374184	0.0111952	0.00975359	SYT11/RPL5/JUN/PRDX6/TANK/TRIB2/CUL3/RTN4/NFE2L2/UQCRC1/UBE2K/HSPA9/RHOBTB3/TUBB/HSPA5/TGFBR1/OTUB1/HSPA8/CUL5/WBP1L/PA2G4/BAG5/TRAF3/GABARAPL2/CRK/ACTG1/TRIM37/TRAF4/CALR	29	MF
GO:0048156	tau protein binding	8/847	45/21059	0.000380611	0.0111952	0.00975359	DCTN1/BIN1/FYN/ACTB/PPP2CB/PICALM/TAOK1/PPP5C	8	MF
GO:0046332	SMAD binding	11/847	82/21059	0.00043124	0.0122616	0.0106827	JUN/COL3A1/CITED2/HIPK2/FLNA/TGFBR1/USP15/YY1/MEF2A/DDX5/FKBP1A	11	MF
GO:0031996	thioesterase binding	4/847	10/21059	0.000449269	0.0123622	0.0107703	RAC1/ARF6/TRAF3/TRAF4	4	MF
GO:0015252	proton channel activity	6/847	27/21059	0.000595928	0.0158852	0.0138396	ATP5PB/ATP6V1A/ATP5F1C/ATP5F1A/ATP8/ATP6	6	MF
GO:0140104	molecular carrier activity	12/847	101/21059	0.000739747	0.0189458	0.0165061	XPO1/KPNA4/KPNA1/TNPO1/MTCH1/HSPA8/RAN/IPO5/KPNB1/CSE1L/CALR/TNPO2	12	MF
GO:0005520	insulin-like growth factor binding	5/847	19/21059	0.000755166	0.0189458	0.0165061	IGFBP5/ITGAV/IGF2R/CCN2/IGF1R	5	MF
GO:0044389	ubiquitin-like protein ligase binding	29/847	382/21059	0.00084713	0.0206458	0.0179872	SYT11/RPL5/JUN/PRDX6/TANK/TRIB2/CUL3/RTN4/NFE2L2/UQCRC1/UBE2K/HSPA9/RHOBTB3/TUBB/HSPA5/TGFBR1/OTUB1/HSPA8/CUL5/WBP1L/PA2G4/BAG5/TRAF3/GABARAPL2/CRK/ACTG1/TRIM37/TRAF4/CALR	29	MF
GO:0035591	signaling adaptor activity	12/847	103/21059	0.000882148	0.020902	0.0182104	GNB1/NCK1/SH3RF1/RACK1/FMR1/FRS2/AKAP13/CRK/STAT3/MAVS/MAP2K2/IFNAR1	12	MF
GO:0005048	signal sequence binding	8/847	51/21059	0.000909303	0.0209631	0.0182637	KPNA4/KPNA1/TNPO1/IPO5/NUP58/SRP68/KPNB1/TNPO2	8	MF
GO:0005049	nuclear export signal receptor activity	4/847	12/21059	0.000992823	0.0222863	0.0194164	XPO1/RAN/CSE1L/CALR	4	MF
GO:0003743	translation initiation factor activity	8/847	52/21059	0.00103735	0.0226886	0.019767	EIF4G3/EIF4G1/EIF4A2/EIF3H/EIF2B2/EIF5/EIF3G/EIF3D	8	MF
GO:0003924	GTPase activity	27/847	353/21059	0.00112713	0.0239587	0.0208735	ARL8A/GNB1/RHOB/ARL5A/RAB1A/RAB5A/RAB7A/SEPTIN11/RGS12/ARL10/RHOBTB3/GTPBP2/TUBB/TUBB2A/GNL1/RAC1/GNA12/DIRAS2/SRPRA/SAR1A/ARL1/RAN/ARF6/GNA13/RHOT1/EEF1A2/EEF2	27	MF
GO:0051117	ATPase binding	11/847	92/21059	0.00115159	0.0239587	0.0208735	ATP1B1/DNAJC10/RUVBL1/PDE4D/EZR/ABCA1/PSEN1/GABARAPL2/DNAJB1/ATP6V1E1/PEX26	11	MF
GO:0050681	nuclear androgen receptor binding	6/847	31/21059	0.00129256	0.0262513	0.0228709	KDM1A/KDM3A/RNF14/DDX5/CALR/PKN1	6	MF
GO:0005178	integrin binding	16/847	170/21059	0.00142247	0.0282179	0.0245842	ITGAV/COL3A1/LAMB2/SPP1/CCN2/DST/ITGB8/ADAM9/ITGA7/ACTN1/THBS1/GFAP/CALR/ACTN4/CXADR/JAM2	16	MF
GO:0015078	proton transmembrane transporter activity	15/847	156/21059	0.00159914	0.0310014	0.0270093	SLC30A1/ATP5PB/SLC16A1/ATP6V1A/UQCRC1/ATP6V1H/CYC1/ATP5F1C/CHP1/ATP5F1A/ATP6V1E1/ATP8/ATP6/COX3/CYTB	15	MF
GO:0042826	histone deacetylase binding	14/847	142/21059	0.00178256	0.0332894	0.0290027	PKN2/RBBP4/DDX20/HDAC2/H1-4/H1-5/SP1/CBX5/MEF2A/HDAC5/YWHAB/AKAP8L/NACC1/PKN1	14	MF
GO:0001671	ATPase activator activity	6/847	33/21059	0.00181599	0.0332894	0.0290027	ATP1B1/DNAJC10/ATP6AP1/DNAJC1/DNAJA2/DNAJB1	6	MF
GO:0034450	ubiquitin-ubiquitin ligase activity	4/847	14/21059	0.00188261	0.0332894	0.0290027	UBE4B/PELI1/UBE2K/PELI2	4	MF
GO:0050780	dopamine receptor binding	4/847	14/21059	0.00188261	0.0332894	0.0290027	GNA12/VPS35/PPP1R9B/GNA13	4	MF
GO:0003746	translation elongation factor activity	5/847	23/21059	0.00191229	0.0332894	0.0290027	GTPBP2/EEF1D/EIF5A/EEF1A2/EEF2	5	MF
GO:0003714	transcription corepressor activity	18/847	210/21059	0.00213612	0.0350825	0.0305649	LMO4/RCOR3/ENO1/TBL1XR1/CITED2/HIPK2/EZH2/TLE4/ATN1/YAF2/PA2G4/EID1/TLE3/SIN3A/CBX4/CBFA2T2/DNAJB1/RBFOX2	18	MF
GO:0030544	Hsp70 protein binding	8/847	58/21059	0.00213867	0.0350825	0.0305649	DNAJC8/DNAJC10/TFRC/DNAJB14/SGTB/MVD/DNAJA2/DNAJB1	8	MF
GO:0060590	ATPase regulator activity	8/847	58/21059	0.00213867	0.0350825	0.0305649	ATP1B1/DNAJC10/ATP6AP1/DNAJC1/BAG5/DNAJA2/PFN1/DNAJB1	8	MF
GO:0019207	kinase regulator activity	22/847	282/21059	0.00244	0.038942	0.0339274	INKA2/MOB1A/TRIB2/CAB39/SOCS5/SPRED2/ACVR2B/NCK1/MOB1B/CCNA2/CCNI/RACK1/MACROH2A1/RICTOR/ELP3/CCNY/CCND2/DNAJC3/CHP1/TAOK1/YWHAB/MAP2K2	22	MF
GO:0051082	unfolded protein binding	14/847	147/21059	0.00246526	0.038942	0.0339274	PFDN2/SRSF10/UGGT1/HSPA9/CCT6A/VBP1/HSPA5/SERPINH1/NAP1L4/HSPA8/DNAJA2/LMAN1/CALR/DNAJB1	14	MF
GO:0019887	protein kinase regulator activity	20/847	249/21059	0.00269132	0.04174	0.0363651	INKA2/MOB1A/TRIB2/CAB39/SPRED2/NCK1/MOB1B/CCNA2/CCNI/RACK1/MACROH2A1/RICTOR/ELP3/CCNY/CCND2/DNAJC3/CHP1/TAOK1/YWHAB/MAP2K2	20	MF

## Sheet:  b) GO_Green module (ZIKV)
	b) Green module (Infected with ZIKV).
ID	Description	GeneRatio	BgRatio	pvalue	p.adjust	qvalue	geneID	Count	Ontology
GO:0002181	cytoplasmic translation	25/468	178/21261	1.75161e-13	7.54943e-10	6.37769e-10	DHX9/RPL11/YBX1/CSDE1/RPL32/RPL15/CPEB4/RPS14/RPL10A/SH3BGRL/RPS4X/PABPC1/EIF3E/RPS3/RPS13/RPS24/RPLP0/RPL4/PKM/EIF2AK4/RPL13/IGF2BP1/RPL38/RPL18/RPL3	25	BP
GO:0045727	positive regulation of translation	19/468	153/21261	1.23449e-09	2.66033e-06	2.24743e-06	DHX9/YBX1/CSDE1/FASTKD2/SH3BGRL/RBM3/RPS4X/DDX3X/PABPC1/EIF3E/PRKDC/HABP4/EIF4G2/RPS27L/PKM/EIF2AK4/TOB1/IGF2BP1/PLXNB2	19	BP
GO:0034250	positive regulation of amide metabolic process	20/468	183/21261	4.34261e-09	6.23888e-06	5.27056e-06	DHX9/CCN1/YBX1/CSDE1/FASTKD2/SH3BGRL/RBM3/RPS4X/DDX3X/PABPC1/EIF3E/PRKDC/HABP4/EIF4G2/RPS27L/PKM/EIF2AK4/TOB1/IGF2BP1/PLXNB2	20	BP
GO:0070934	CRD-mediated mRNA stabilization	6/468	11/21261	4.63594e-08	3.85428e-05	3.25606e-05	DHX9/YBX1/CSDE1/IGF2BP2/PABPC1/IGF2BP1	6	BP
GO:2000765	regulation of cytoplasmic translation	9/468	35/21261	4.77242e-08	3.85428e-05	3.25606e-05	DHX9/YBX1/CSDE1/CPEB4/SH3BGRL/PABPC1/PKM/EIF2AK4/IGF2BP1	9	BP
GO:0140694	non-membrane-bounded organelle assembly	31/468	466/21261	5.36559e-08	3.85428e-05	3.25606e-05	TPR/NEK7/RPL11/CSDE1/FASTKD2/AUP1/KAT2B/LIMD1/RPS14/FLNC/MSN/STAG2/DDX3X/PRKDC/CNOT7/CDK5RAP2/NEK6/GSN/CEP295/RPS3/KIF11/SMC3/PTEN/RPLP0/SUGT1/RPS27L/TPM1/RPL38/PRKAR1A/MYBL2/TPX2	31	BP
GO:1900152	negative regulation of nuclear-transcribed mRNA catabolic process, deadenylation-dependent decay	6/468	12/21261	9.09945e-08	5.60266e-05	4.73308e-05	DHX9/YBX1/CSDE1/PABPC1/TOB1/IGF2BP1	6	BP
GO:0051494	negative regulation of cytoskeleton organization	17/468	173/21261	2.97764e-07	0.000160421	0.000135522	ARHGEF2/WASF2/STMN1/SPTBN1/KAT2B/PFN2/ADD1/CRACD/MTPN/MID1/ARFGEF1/TMEM67/CDK5RAP2/GSN/SVIL/CKAP2/TPX2	17	BP
GO:0030010	establishment of cell polarity	16/468	163/21261	6.7367e-07	0.000315328	0.000266387	ABL2/AMOTL2/WWC1/HSP90AB1/MSN/ARFGEF1/SCRIB/PTK2/CRB2/CDK5RAP2/GSN/JAM3/SPRY2/LLGL1/CRKL/MYH9	16	BP
GO:2000767	positive regulation of cytoplasmic translation	6/468	16/21261	7.3162e-07	0.000315328	0.000266387	DHX9/YBX1/CSDE1/PABPC1/PKM/IGF2BP1	6	BP
GO:1900151	regulation of nuclear-transcribed mRNA catabolic process, deadenylation-dependent decay	7/468	28/21261	1.89924e-06	0.000738513	0.00062389	DHX9/YBX1/CSDE1/PABPC1/CNOT7/TOB1/IGF2BP1	7	BP
GO:0051261	protein depolymerization	13/468	118/21261	2.05619e-06	0.000738513	0.00062389	ARHGEF2/STMN1/SPTBN1/ADD1/CRACD/MTPN/MID1/GSN/CFL1/KIF18A/SVIL/CKAP2/TPX2	13	BP
GO:0008360	regulation of cell shape	15/468	158/21261	2.28672e-06	0.000758137	0.000640468	LIMD1/DLG1/DIAPH1/SEPTIN7/BRWD3/MSN/PTK2/DNMBP/TPM1/TAOK2/MYL12A/PALM/PLXNB2/MYH9/BRWD1	15	BP
GO:0048524	positive regulation of viral process	10/468	70/21261	2.95399e-06	0.00087593	0.000739979	DHX9/ADAR/DDX3X/PABPC1/CNOT7/NOTCH1/RSF1/HMGB1/TOP2A/AXL	10	BP
GO:0017148	negative regulation of translation	23/468	347/21261	3.04848e-06	0.00087593	0.000739979	TPR/DHX9/YBX1/CSDE1/AGO3/IGF2BP2/LIMD1/CPEB4/DCP2/ENC1/CNOT4/DDX3X/PABPC1/EIF3E/CNOT7/RPS3/GAPDH/AJUBA/EIF2AK4/TOB1/IGF2BP1/RARA/ILF3	23	BP
GO:1901880	negative regulation of protein depolymerization	10/468	72/21261	3.83917e-06	0.00103418	0.000873664	ARHGEF2/SPTBN1/ADD1/CRACD/MTPN/MID1/GSN/SVIL/CKAP2/TPX2	10	BP
GO:0007163	establishment or maintenance of cell polarity	18/468	239/21261	6.3979e-06	0.00162206	0.0013703	ABL2/ACTR2/AMOTL2/DLG1/WWC1/HSP90AB1/MSN/ARFGEF1/SCRIB/PTK2/CRB2/CDK5RAP2/GSN/JAM3/SPRY2/LLGL1/CRKL/MYH9	18	BP
GO:0032984	protein-containing complex disassembly	19/468	264/21261	6.86227e-06	0.00164313	0.0013881	LIX1L/ARHGEF2/STMN1/SPTBN1/ADD1/CRACD/MTPN/MID1/GSN/CFL1/KIF18A/DDIT4/SVIL/CKAP2/SUPT16H/CALM1/CALCOCO2/PIK3C3/TPX2	19	BP
GO:0051098	regulation of binding	20/468	290/21261	7.46803e-06	0.00169406	0.00143113	DHX9/RPL11/NUCKS1/STMN1/HMGB2/ADD1/RAPGEF2/CRMP1/CSNK1A1/MDFI/CDKN1A/EIF3E/HABP4/RSF1/IFIT2/TMBIM6/HMGB1/RARA/TRIB3/APP	20	BP
GO:0000910	cytokinesis	16/468	197/21261	8.0702e-06	0.00173913	0.0014692	STMN1/SEPTIN2/ACTR2/SPTBN1/SNX18/SEPTIN7/KLHL9/CFL1/SVIL/E2F7/CKAP2/CALM1/SEPTIN9/PIK3C3/CECR2/MYH9	16	BP
GO:0022604	regulation of cell morphogenesis	19/468	270/21261	9.46008e-06	0.00194157	0.00164022	LIMD1/DLG1/DIAPH1/SEPTIN7/BRWD3/MSN/PTK2/PRKDC/CFL1/DNMBP/SYT1/FBXW8/TPM1/TAOK2/MYL12A/PALM/PLXNB2/MYH9/BRWD1	19	BP
GO:0034249	negative regulation of amide metabolic process	23/468	377/21261	1.18773e-05	0.00232687	0.00196572	TPR/DHX9/YBX1/CSDE1/AGO3/IGF2BP2/LIMD1/CPEB4/DCP2/ENC1/CNOT4/DDX3X/PABPC1/EIF3E/CNOT7/RPS3/GAPDH/AJUBA/EIF2AK4/TOB1/IGF2BP1/RARA/ILF3	23	BP
GO:0019079	viral genome replication	13/468	145/21261	1.9962e-05	0.0037407	0.00316011	NFIA/ADAR/NUCKS1/EEF1A1/DDX3X/PABPC1/CNOT7/NOTCH1/EIF2AK4/TOP2A/PIK3C3/TRIM28/ILF3	13	BP
GO:1901879	regulation of protein depolymerization	10/468	88/21261	2.36214e-05	0.00424201	0.00358362	ARHGEF2/SPTBN1/ADD1/CRACD/MTPN/MID1/GSN/SVIL/CKAP2/TPX2	10	BP
GO:0043242	negative regulation of protein-containing complex disassembly	10/468	89/21261	2.60959e-05	0.00449894	0.00380067	ARHGEF2/SPTBN1/ADD1/CRACD/MTPN/MID1/GSN/SVIL/CKAP2/TPX2	10	BP
GO:0043484	regulation of RNA splicing	15/468	194/21261	2.7552e-05	0.00456727	0.00385839	SRRM1/THRAP3/KAT2B/TRRAP/FAM50A/RBM3/HABP4/AHNAK/RPS13/TMBIM6/RBM23/RBM25/POLR2A/RBM12/U2AF2	15	BP
GO:1903729	regulation of plasma membrane organization	5/468	18/21261	3.41958e-05	0.00545866	0.00461143	S100A10/GSN/AHNAK/DNM2/MYH9	5	BP
GO:0031396	regulation of protein ubiquitination	16/468	223/21261	3.75291e-05	0.0057768	0.00488019	RPL11/SENP2/SKP1/NDFIP1/HSP90AB1/DDX3X/RPS3/PTEN/SPRY2/UBE3A/FANCI/TCF25/HERPUD1/NXN/TRIB3/U2AF2	16	BP
GO:1902373	negative regulation of mRNA catabolic process	9/468	75/21261	3.89564e-05	0.00578973	0.00489112	DHX9/YBX1/CSDE1/THRAP3/NBAS/IGF2BP2/PABPC1/TOB1/IGF2BP1	9	BP
GO:0000956	nuclear-transcribed mRNA catabolic process	13/468	155/21261	4.0406e-05	0.005805	0.00490402	DHX9/YBX1/CSDE1/THRAP3/NBAS/DCP2/CNOT4/PABPC1/EIF3E/CNOT7/EXOSC6/TOB1/IGF2BP1	13	BP
GO:0070922	RISC complex assembly	4/468	10/21261	4.38112e-05	0.00605609	0.00511614	DHX9/AGO3/ADAR/DICER1	4	BP
GO:0051347	positive regulation of transferase activity	25/468	467/21261	4.4964e-05	0.00605609	0.00511614	NEK7/CCN1/IRS1/CCT4/RAPGEF2/EGR1/SKP1/SERINC1/CDKN1A/HSP90AB1/SYAP1/DDX3X/PTK2/RPS3/CCND1/PTEN/CCT2/PTGES3/CALM1/TAOK2/TPX2/TRIB3/AXL/MAPK1/XRCC6	25	BP
GO:1902904	negative regulation of supramolecular fiber organization	14/468	181/21261	5.05066e-05	0.00659646	0.00557264	ARHGEF2/WASF2/STMN1/SPTBN1/PFN2/ADD1/CRACD/MTPN/MID1/ARFGEF1/GSN/SVIL/CKAP2/TPX2	14	BP
GO:0045070	positive regulation of viral genome replication	6/468	32/21261	6.13972e-05	0.00758453	0.00640735	ADAR/DDX3X/PABPC1/CNOT7/NOTCH1/TOP2A	6	BP
GO:0051054	positive regulation of DNA metabolic process	20/468	336/21261	6.15913e-05	0.00758453	0.00640735	DHX9/NEK7/LPIN1/CCT4/ACTR2/HSP90AB1/TRRAP/PRKDC/RPS3/CDK1/CCT2/E2F7/PTGES3/TIMELESS/FOXM1/HMGB1/EXOSC6/SMCHD1/TRIM28/MAPK1	20	BP
GO:1903312	negative regulation of mRNA metabolic process	10/468	99/21261	6.57585e-05	0.00787275	0.00665083	DHX9/YBX1/CSDE1/THRAP3/NBAS/IGF2BP2/PABPC1/TOB1/IGF2BP1/U2AF2	10	BP
GO:0031333	negative regulation of protein-containing complex assembly	13/468	164/21261	7.24801e-05	0.00844295	0.00713253	STMN1/SPTBN1/PFN2/ADD1/CRACD/CSNK1A1/MTPN/DDX3X/ARFGEF1/GSN/JAM3/SVIL/HMGB1	13	BP
GO:0042255	ribosome assembly	8/468	65/21261	8.72739e-05	0.00987783	0.00834471	RPL11/FASTKD2/RPS14/DDX3X/PRKDC/RPLP0/RPS27L/RPL38	8	BP
GO:0022618	protein-RNA complex assembly	17/468	266/21261	9.20489e-05	0.00987783	0.00834471	DHX9/RPL11/AGO3/ADAR/FASTKD2/SF3B1/RPS14/HSP90AB1/EIF3E/PRKDC/PTGES3/RPLP0/DICER1/RPS27L/CD2BP2/RPL38/PRPF8	17	BP
GO:0000288	nuclear-transcribed mRNA catabolic process, deadenylation-dependent decay	9/468	84/21261	9.59117e-05	0.00987783	0.00834471	DHX9/YBX1/CSDE1/DCP2/CNOT4/PABPC1/CNOT7/TOB1/IGF2BP1	9	BP
GO:0032272	negative regulation of protein polymerization	9/468	84/21261	9.59117e-05	0.00987783	0.00834471	STMN1/SPTBN1/PFN2/ADD1/CRACD/MTPN/ARFGEF1/GSN/SVIL	9	BP
GO:0044794	positive regulation by host of viral process	5/468	22/21261	9.77284e-05	0.00987783	0.00834471	NUCKS1/EEF1A1/CAV2/CFL1/PIK3C3	5	BP
GO:0032869	cellular response to insulin stimulus	15/468	217/21261	9.92432e-05	0.00987783	0.00834471	NUCKS1/LPIN1/IRS1/KAT2B/SGCB/CAV2/INSIG1/HDAC9/SYAP1/PRKDC/SESN3/PKM/RAB31/TRIB3/MAPK1	15	BP
GO:1903320	regulation of protein modification by small protein conjugation or removal	17/468	268/21261	0.000100841	0.00987783	0.00834471	RPL11/SENP2/EGR1/SKP1/NDFIP1/HSP90AB1/DDX3X/RPS3/PTEN/SPRY2/UBE3A/FANCI/TCF25/HERPUD1/NXN/TRIB3/U2AF2	17	BP
GO:0010639	negative regulation of organelle organization	22/468	405/21261	0.000103425	0.00990586	0.00836839	TPR/ARHGEF2/WASF2/STMN1/SLC35F6/SPTBN1/KAT2B/PFN2/ADD1/CRACD/DCP2/MTPN/SLC25A5/MID1/ARFGEF1/TMEM67/CDK5RAP2/GSN/SVIL/CKAP2/TOP2A/TPX2	22	BP
GO:1901873	regulation of post-translational protein modification	19/468	323/21261	0.000109208	0.0100823	0.00851743	RPL11/SF3B1/SENP2/EGR1/SKP1/NDFIP1/HSP90AB1/DDX3X/RPS3/PTEN/SPRY2/UBE3A/FANCI/TCF25/HERPUD1/NXN/PHF20/TRIB3/U2AF2	19	BP
GO:0006997	nucleus organization	12/468	148/21261	0.000109946	0.0100823	0.00851743	TPR/TOR1AIP1/LPIN1/HMGB2/LEMD2/SYNE1/SUN1/PHF8/NEK6/HABP4/CDK1/SEH1L	12	BP
GO:2000134	negative regulation of G1/S transition of mitotic cell cycle	9/468	87/21261	0.000126094	0.0112781	0.00952762	DLG1/CDKN1A/ZNF655/PRKDC/CCND1/PTEN/E2F7/MYO16/RPS27L	9	BP
GO:0071826	protein-RNA complex organization	17/468	274/21261	0.000131798	0.0112781	0.00952762	DHX9/RPL11/AGO3/ADAR/FASTKD2/SF3B1/RPS14/HSP90AB1/EIF3E/PRKDC/PTGES3/RPLP0/DICER1/RPS27L/CD2BP2/RPL38/PRPF8	17	BP
GO:0032970	regulation of actin filament-based process	22/468	412/21261	0.000132227	0.0112781	0.00952762	S100A10/WASF2/ABL2/STMN1/SPTBN1/DLG1/CD47/PFN2/ADD1/CRACD/ANK2/TRIM27/MTPN/ARFGEF1/GSN/CTTN/JAM3/SVIL/TPM1/TAOK2/CELSR1/MYH9	22	BP
GO:0030837	negative regulation of actin filament polymerization	8/468	69/21261	0.000133908	0.0112781	0.00952762	SPTBN1/PFN2/ADD1/CRACD/MTPN/ARFGEF1/GSN/SVIL	8	BP
GO:0034198	cellular response to amino acid starvation	7/468	52/21261	0.00013607	0.0112781	0.00952762	SESN1/CDKN1A/RRAGA/SESN3/EIF2AK4/SEH1L/MAPK1	7	BP
GO:0050792	regulation of viral process	15/468	224/21261	0.000141177	0.0112836	0.00953226	DHX9/ADAR/TRIM27/DDX3X/PABPC1/CNOT7/NOTCH1/GSN/RSF1/TRIM22/HMGB1/TOP2A/AXL/TRIM28/ILF3	15	BP
GO:0031331	positive regulation of cellular catabolic process	23/468	443/21261	0.000141679	0.0112836	0.00953226	VPS13D/DHX9/YBX1/CSDE1/TMEM59/IRS1/KAT2B/DCP2/SNX18/SESN1/CNOT4/SLC25A5/PABPC1/CNOT7/SPTLC1/SESN3/TRIM22/ZSWIM8/HMGB1/TOB1/IGF2BP1/CALCOCO2/APP	23	BP
GO:1902903	regulation of supramolecular fiber organization	23/468	444/21261	0.00014643	0.0112836	0.00953226	S100A10/ARHGEF2/WASF2/STMN1/SPTBN1/DLG1/CD47/PFN2/ADD1/CRACD/TRIM27/MTPN/MID1/ARFGEF1/CDK5RAP2/GSN/RPS3/CTTN/SVIL/CKAP2/TPM1/TPX2/APP	23	BP
GO:1901653	cellular response to peptide	22/468	415/21261	0.000146608	0.0112836	0.00953226	ARHGEF2/NUCKS1/LPIN1/IRS1/KAT2B/SGCB/CAV2/INSIG1/HDAC9/SYAP1/PTK2/PRKDC/SESN3/ADCY6/TIMELESS/MAX/PKM/PRKAR1A/RAB31/TRIB3/MAPK1/APP	22	BP
GO:1902369	negative regulation of RNA catabolic process	9/468	89/21261	0.000150331	0.0113671	0.00960287	DHX9/YBX1/CSDE1/THRAP3/NBAS/IGF2BP2/PABPC1/TOB1/IGF2BP1	9	BP
GO:0044788	modulation by host of viral process	7/468	53/21261	0.000153839	0.0114318	0.00965753	NUCKS1/EEF1A1/CAV2/CFL1/EIF2AK4/FASN/PIK3C3	7	BP
GO:0016126	sterol biosynthetic process	8/468	72/21261	0.000180983	0.013058	0.0110313	HMGCR/HMGCS1/INSIG1/NSDHL/FDFT1/SC5D/ERG28/ACLY	8	BP
GO:0071375	cellular response to peptide hormone stimulus	19/468	336/21261	0.000181782	0.013058	0.0110313	NUCKS1/LPIN1/IRS1/KAT2B/SGCB/CAV2/INSIG1/HDAC9/SYAP1/PTK2/PRKDC/SESN3/ADCY6/MAX/PKM/PRKAR1A/RAB31/TRIB3/MAPK1	19	BP
GO:0051973	positive regulation of telomerase activity	6/468	39/21261	0.000194067	0.0135567	0.0114526	NEK7/CCT4/HSP90AB1/CCT2/PTGES3/MAPK1	6	BP
GO:1990928	response to amino acid starvation	7/468	55/21261	0.000195015	0.0135567	0.0114526	SESN1/CDKN1A/RRAGA/SESN3/EIF2AK4/SEH1L/MAPK1	7	BP
GO:0043244	regulation of protein-containing complex disassembly	11/468	135/21261	0.000201941	0.0136071	0.0114951	ARHGEF2/SPTBN1/ADD1/CRACD/MTPN/MID1/GSN/SVIL/CKAP2/CALCOCO2/TPX2	11	BP
GO:0032868	response to insulin	17/468	284/21261	0.000202054	0.0136071	0.0114951	NUCKS1/LPIN1/IRS1/KAT2B/SGCB/EGR1/CAV2/INSIG1/HDAC9/SYAP1/PRKDC/SESN3/MAX/PKM/RAB31/TRIB3/MAPK1	17	BP
GO:0019058	viral life cycle	21/468	396/21261	0.00020529	0.0136123	0.0114995	NFIA/ADAR/NUCKS1/HSP90AB1/EEF1A1/CAV2/DDX3X/PABPC1/CNOT7/NOTCH1/GSN/TRIM22/CDK1/HMGB1/EIF2AK4/TOP2A/PIK3C3/AXL/BSG/TRIM28/ILF3	21	BP
GO:0032956	regulation of actin cytoskeleton organization	20/468	368/21261	0.000209838	0.0137031	0.0115763	S100A10/WASF2/ABL2/STMN1/SPTBN1/DLG1/CD47/PFN2/ADD1/CRACD/TRIM27/MTPN/ARFGEF1/GSN/CTTN/JAM3/SVIL/TPM1/TAOK2/CELSR1	20	BP
GO:0051016	barbed-end actin filament capping	5/468	26/21261	0.000227026	0.0144762	0.0122294	ADD1/CRACD/MTPN/GSN/SVIL	5	BP
GO:0006446	regulation of translational initiation	9/468	94/21261	0.000228395	0.0144762	0.0122294	TPR/CSDE1/EIF4H/SH3BGRL/DDX3X/EIF3E/HABP4/EIF4G2/EIF2AK4	9	BP
GO:0006633	fatty acid biosynthetic process	13/468	186/21261	0.000255485	0.0158222	0.0133665	ABCD3/KAT2B/ELOVL5/INSIG1/FADS1/FADS2/SCD/PTGES3/FASN/ACLY/LIPG/ACSS2/TRIB3	13	BP
GO:0051693	actin filament capping	6/468	41/21261	0.000257705	0.0158222	0.0133665	SPTBN1/ADD1/CRACD/MTPN/GSN/SVIL	6	BP
GO:0051099	positive regulation of binding	11/468	139/21261	0.000260644	0.0158222	0.0133665	DHX9/RPL11/STMN1/HMGB2/ADD1/RAPGEF2/EIF3E/HMGB1/RARA/TRIB3/APP	11	BP
GO:1902807	negative regulation of cell cycle G1/S phase transition	9/468	96/21261	0.000267848	0.0160337	0.0135451	DLG1/CDKN1A/ZNF655/PRKDC/CCND1/PTEN/E2F7/MYO16/RPS27L	9	BP
GO:0007051	spindle organization	15/468	238/21261	0.000272931	0.0161142	0.0136131	TPR/NEK7/NUDC/STMN1/DLG1/STAG2/NEK6/RPS3/KIF11/SMC3/PTEN/SUGT1/MYBL2/TPX2/MYH9	15	BP
GO:0030042	actin filament depolymerization	7/468	59/21261	0.000304	0.0177059	0.0149578	SPTBN1/ADD1/CRACD/MTPN/GSN/CFL1/SVIL	7	BP
GO:0061640	cytoskeleton-dependent cytokinesis	10/468	120/21261	0.00032537	0.0186979	0.0157959	STMN1/SEPTIN2/ACTR2/SPTBN1/SNX18/SEPTIN7/CFL1/CKAP2/SEPTIN9/CECR2	10	BP
GO:0001768	establishment of T cell polarity	4/468	16/21261	0.000341832	0.0193855	0.0163767	ABL2/SCRIB/GSN/MYH9	4	BP
GO:0000819	sister chromatid segregation	15/468	244/21261	0.000355866	0.0199192	0.0168276	TPR/NUDC/KAT2B/NCAPG/STAG2/CDK5RAP2/NEK6/KIF18A/KIF11/SMC3/CDK1/TOP2A/SEH1L/MYBL2/TPX2	15	BP
GO:0009267	cellular response to starvation	13/468	193/21261	0.000365388	0.02019	0.0170564	GLUL/CPEB4/SESN1/CDKN1A/KLF10/RRAGA/FADS1/SESN3/MAX/EIF2AK4/PIK3C3/SEH1L/MAPK1	13	BP
GO:0140014	mitotic nuclear division	17/468	303/21261	0.000428565	0.0231632	0.019568	TPR/NUDC/NFIA/KAT2B/NCAPG/CAV2/STAG2/CDK5RAP2/KIF18A/KIF11/SMC3/CDK1/MKI67/SEH1L/MYBL2/TPX2/RANBP1	17	BP
GO:0030835	negative regulation of actin filament depolymerization	6/468	45/21261	0.000433453	0.0231632	0.019568	SPTBN1/ADD1/CRACD/MTPN/GSN/SVIL	6	BP
GO:0001767	establishment of lymphocyte polarity	4/468	17/21261	0.000439273	0.0231632	0.019568	ABL2/SCRIB/GSN/MYH9	4	BP
GO:0072330	monocarboxylic acid biosynthetic process	15/468	249/21261	0.000440691	0.0231632	0.019568	ABCD3/KAT2B/ELOVL5/INSIG1/RDH10/FADS1/FADS2/SCD/PTGES3/FASN/ACLY/LIPG/DSEL/ACSS2/TRIB3	15	BP
GO:0046394	carboxylic acid biosynthetic process	19/468	361/21261	0.00044617	0.0231686	0.0195726	ABCD3/PHGDH/GLUL/KAT2B/ELOVL5/INSIG1/RDH10/FADS1/FADS2/SCD/PTGES3/SLC38A1/SEPHS2/FASN/ACLY/LIPG/DSEL/ACSS2/TRIB3	19	BP
GO:1901990	regulation of mitotic cell cycle phase transition	20/468	391/21261	0.000458321	0.0235162	0.0198663	TPR/DLG1/XPC/CDKN1A/CDK6/ZNF655/KMT2E/DDX3X/PRKDC/CDK5RAP2/NEK6/RRM1/CCND1/CDK1/PTEN/E2F7/MYO16/RPS27L/TAOK2/APP	20	BP
GO:0007019	microtubule depolymerization	6/468	46/21261	0.000489322	0.0247385	0.0208989	ARHGEF2/STMN1/MID1/KIF18A/CKAP2/TPX2	6	BP
GO:0016053	organic acid biosynthetic process	19/468	364/21261	0.000493622	0.0247385	0.0208989	ABCD3/PHGDH/GLUL/KAT2B/ELOVL5/INSIG1/RDH10/FADS1/FADS2/SCD/PTGES3/SLC38A1/SEPHS2/FASN/ACLY/LIPG/DSEL/ACSS2/TRIB3	19	BP
GO:0042254	ribosome biogenesis	19/468	365/21261	0.000510383	0.0251123	0.0212147	RPL11/HEATR1/GLUL/FASTKD2/NOP58/KAT2B/RPS14/RPL10A/RPS4X/DDX3X/PRKDC/HABP4/RPS13/RPS24/UTP20/RPLP0/RPS27L/EXOSC6/RPL38	19	BP
GO:0042060	wound healing	23/468	485/21261	0.000512734	0.0251123	0.0212147	CCN1/S100A10/SERPINE2/DCBLD2/SLC7A11/ANXA5/ANXA6/CDKN1A/ARFGEF1/SCRIB/PTK2/AHNAK/CD151/PRCP/PTEN/AJUBA/TPM1/TNFRSF12A/MYL12A/GNAS/AXL/MYH9/FBLN1	23	BP
GO:0000070	mitotic sister chromatid segregation	13/468	201/21261	0.000537942	0.0251799	0.0212718	TPR/NUDC/KAT2B/NCAPG/STAG2/CDK5RAP2/KIF18A/KIF11/SMC3/CDK1/SEH1L/MYBL2/TPX2	13	BP
GO:0042274	ribosomal small subunit biogenesis	10/468	128/21261	0.000544343	0.0251799	0.0212718	HEATR1/NOP58/RPS14/RPS4X/PRKDC/RPS13/RPS24/UTP20/RPS27L/RPL38	10	BP
GO:0060537	muscle tissue development	22/468	457/21261	0.00055242	0.0251799	0.0212718	ZBTB18/COL11A1/FOSL2/DLG1/SGCB/NLN/LOX/EGR1/LEMD2/SYNE1/CAV2/HDAC9/MTPN/NOTCH1/SVIL/CDK1/SPG11/TPM1/PRKAR1A/RARA/GPCPD1/RCAN1	22	BP
GO:0006695	cholesterol biosynthetic process	7/468	65/21261	0.00055404	0.0251799	0.0212718	HMGCR/HMGCS1/INSIG1/NSDHL/FDFT1/SC5D/ACLY	7	BP
GO:0048255	mRNA stabilization	7/468	65/21261	0.00055404	0.0251799	0.0212718	DHX9/YBX1/CSDE1/THRAP3/IGF2BP2/PABPC1/IGF2BP1	7	BP
GO:1902653	secondary alcohol biosynthetic process	7/468	65/21261	0.00055404	0.0251799	0.0212718	HMGCR/HMGCS1/INSIG1/NSDHL/FDFT1/SC5D/ACLY	7	BP
GO:0051014	actin filament severing	4/468	18/21261	0.000555009	0.0251799	0.0212718	GSN/CFL1/SVIL/MYH9	4	BP
GO:0010948	negative regulation of cell cycle process	19/468	368/21261	0.000563654	0.0253057	0.0213781	TPR/KAT2B/DLG1/XPC/CDKN1A/ZNF655/TMEM67/PRKDC/CDK5RAP2/MUS81/CCND1/CDK1/PTEN/E2F7/TIMELESS/MYO16/RPS27L/EIF2AK4/TAOK2	19	BP
GO:0071496	cellular response to external stimulus	19/468	369/21261	0.000582449	0.0258799	0.0218632	GLUL/MAP3K2/KAT2B/CPEB4/CSNK1A1/SESN1/CDKN1A/MTPN/KLF10/RRAGA/HABP4/FADS1/SESN3/MAX/EIF2AK4/PIK3C3/SEH1L/AXL/MAPK1	19	BP
GO:0031400	negative regulation of protein modification process	23/468	491/21261	0.000606716	0.0264788	0.0223691	RPL11/ADAR/SENP2/UCHL1/SPRY4/TRIM27/CDKN1A/PRKDC/RPS3/HIPK3/PTEN/SPRY2/SOCS4/LGALS3/CALM1/WARS1/NXN/YWHAE/PRKAR1A/TRIB3/U2AF2/CRKL/FBLN1	23	BP
GO:0032507	maintenance of protein location in cell	7/468	66/21261	0.000608215	0.0264788	0.0223691	VPS13D/SKP1/SYNE1/SUN1/INSIG1/GSN/KDELR1	7	BP
GO:0002262	myeloid cell homeostasis	13/468	204/21261	0.000618373	0.0265735	0.0224491	ADAR/SLC7A11/HMGB2/RPS14/CDK6/KMT2E/SLC25A5/PRKDC/JAM3/RPS24/KITLG/HMGB1/AXL	13	BP
GO:0010506	regulation of autophagy	20/468	401/21261	0.000629033	0.0265735	0.0224491	VPS13D/ABL2/TMEM59/UCHL1/SNX18/TRIM27/SESN1/EEF1A1/SLC25A5/RRAGA/SPTLC1/CTTN/SESN3/TRIM22/EIF4G2/GAPDH/HMGB1/CALCOCO2/PIK3C3/TRIB3	20	BP
GO:0060541	respiratory system development	14/468	231/21261	0.000637685	0.0265735	0.0224491	FOSL2/SLC7A11/LOX/RDH10/NOTCH1/PTGES3/TIMELESS/SPRY2/ATXN1L/RARA/SMCHD1/LAMA5/MAPK1/CELSR1	14	BP
GO:0043434	response to peptide hormone	22/468	462/21261	0.00063816	0.0265735	0.0224491	NUDC/NUCKS1/LPIN1/IRS1/KAT2B/SGCB/EGR1/CAV2/INSIG1/HDAC9/SYAP1/PTK2/PRKDC/SESN3/ADCY6/MAX/PKM/PRKAR1A/RAB31/TRIB3/BSG/MAPK1	22	BP
GO:0007059	chromosome segregation	23/468	493/21261	0.000641216	0.0265735	0.0224491	TPR/NEK7/NUDC/ACTR2/KAT2B/NCAPG/SUN1/SLC25A5/STAG2/DDX3X/CDK5RAP2/NEK6/RPS3/KIF18A/KIF11/SMC3/CDK1/MKI67/PTEN/TOP2A/SEH1L/MYBL2/TPX2	23	BP
GO:1901988	negative regulation of cell cycle phase transition	17/468	315/21261	0.000664228	0.0271058	0.0228987	TPR/DLG1/XPC/CDKN1A/ZNF655/PRKDC/CDK5RAP2/MUS81/CCND1/CDK1/PTEN/E2F7/TIMELESS/MYO16/RPS27L/EIF2AK4/TAOK2	17	BP
GO:1902850	microtubule cytoskeleton organization involved in mitosis	12/468	180/21261	0.000666639	0.0271058	0.0228987	TPR/NUDC/STMN1/STAG2/CDK5RAP2/NEK6/KIF11/SMC3/CDK1/SPRY2/MYBL2/TPX2	12	BP
GO:0045930	negative regulation of mitotic cell cycle	16/468	289/21261	0.00072253	0.0291038	0.0245866	TPR/DLG1/XPC/CDKN1A/ZNF655/SCRIB/PRKDC/CDK5RAP2/MUS81/CCND1/CDK1/PTEN/E2F7/MYO16/RPS27L/TAOK2	16	BP
GO:0001890	placenta development	11/468	157/21261	0.000733817	0.0292847	0.0247395	CCN1/MDFI/HSP90AB1/NSDHL/PTK2/HTRA1/E2F7/FBXW8/BSG/TRIM28/MAPK1	11	BP
GO:0043254	regulation of protein-containing complex assembly	22/468	470/21261	0.000799431	0.0314493	0.0265681	NEK7/STMN1/SPTBN1/DLG1/PFN2/ADD1/CRACD/CSNK1A1/MTPN/MSN/DDX3X/ARFGEF1/CDK5RAP2/GSN/RPS3/CTTN/JAM3/SVIL/HMGB1/LGALS3/WARS1/AJUBA	22	BP
GO:0055001	muscle cell development	13/468	210/21261	0.000809948	0.0314493	0.0265681	SGCB/UCHL1/ANK2/LOX/CAV2/HDAC9/FLNC/NOTCH1/CDK1/SPG11/TPM1/PRKAR1A/RCAN1	13	BP
GO:1902905	positive regulation of supramolecular fiber organization	13/468	210/21261	0.000809948	0.0314493	0.0265681	S100A10/WASF2/DLG1/CD47/PFN2/CRACD/TRIM27/CDK5RAP2/GSN/RPS3/CTTN/TPM1/APP	13	BP
GO:0009895	negative regulation of catabolic process	20/468	410/21261	0.000827206	0.0318327	0.026892	DHX9/RPL11/YBX1/CSDE1/THRAP3/SERPINE2/NBAS/IGF2BP2/HMGCR/TRIM27/HSP90AB1/LAPTM4B/PHF20L1/PABPC1/RRAGA/EIF4G2/DDIT4/TOB1/IGF2BP1/CST3	20	BP
GO:0000028	ribosomal small subunit assembly	4/468	20/21261	0.000848657	0.0323691	0.0273452	RPS14/PRKDC/RPS27L/RPL38	4	BP
GO:1902041	regulation of extrinsic apoptotic signaling pathway via death domain receptors	6/468	51/21261	0.000857697	0.032427	0.027394	ARHGEF2/PEA15/HMGB2/DDX3X/PTEN/LGALS3	6	BP
GO:0006413	translational initiation	10/468	136/21261	0.000873342	0.0327314	0.0276512	TPR/CSDE1/EIF4H/SH3BGRL/DDX3X/EIF3E/HABP4/RPS3/EIF4G2/EIF2AK4	10	BP
GO:0000082	G1/S transition of mitotic cell cycle	15/468	267/21261	0.000904275	0.0335985	0.0283837	DLG1/CDKN1A/CDK6/ZNF655/KMT2E/PHF8/DDX3X/PRKDC/RRM1/CCND1/CDK1/PTEN/E2F7/MYO16/RPS27L	15	BP
GO:0051495	positive regulation of cytoskeleton organization	13/468	213/21261	0.000923048	0.0340029	0.0287253	S100A10/WASF2/DLG1/CD47/PFN2/CRACD/TRIM27/CDK5RAP2/GSN/CEP295/RPS3/CTTN/TPM1	13	BP
GO:0001649	osteoblast differentiation	16/468	296/21261	0.000931183	0.0340119	0.0287329	DHX9/CCN1/ADAR/FOSL2/LIMD1/LOX/CDK6/PTK2/NOTCH1/IARS1/ATP5F1B/CBFB/TOB1/FASN/JAG1/COL6A1	16	BP
GO:1901991	negative regulation of mitotic cell cycle phase transition	13/468	214/21261	0.00096357	0.034899	0.0294824	TPR/DLG1/CDKN1A/ZNF655/PRKDC/CDK5RAP2/CCND1/CDK1/PTEN/E2F7/MYO16/RPS27L/TAOK2	13	BP
GO:0031669	cellular response to nutrient levels	15/468	270/21261	0.00101204	0.0358094	0.0302515	GLUL/KAT2B/CPEB4/CSNK1A1/SESN1/CDKN1A/KLF10/RRAGA/FADS1/SESN3/MAX/EIF2AK4/PIK3C3/SEH1L/MAPK1	15	BP
GO:0030900	forebrain development	21/468	448/21261	0.00102467	0.0358094	0.0302515	BCAN/SLC7A11/RAPGEF2/SUN1/CDK6/PCM1/NOTCH1/RRM1/ZEB1/PTEN/SCYL2/KDM2B/ADGRG1/IGF2BP1/ATP1B2/YWHAE/RARA/AXL/APLP1/CRKL/APP	21	BP
GO:0001780	neutrophil homeostasis	4/468	21/21261	0.00103025	0.0358094	0.0302515	SLC7A11/JAM3/HMGB1/AXL	4	BP
GO:0060716	labyrinthine layer blood vessel development	4/468	21/21261	0.00103025	0.0358094	0.0302515	CCN1/NSDHL/FBXW8/MAPK1	4	BP
GO:1900037	regulation of cellular response to hypoxia	4/468	21/21261	0.00103025	0.0358094	0.0302515	CHCHD2/HYOU1/TMBIM6/AJUBA	4	BP
GO:0098813	nuclear chromosome segregation	18/468	358/21261	0.00105552	0.0363943	0.0307456	TPR/NUDC/ACTR2/KAT2B/NCAPG/SUN1/STAG2/CDK5RAP2/NEK6/KIF18A/KIF11/SMC3/CDK1/PTEN/TOP2A/SEH1L/MYBL2/TPX2	18	BP
GO:0045185	maintenance of protein location	8/468	94/21261	0.00110616	0.0375708	0.0317395	VPS13D/SKP1/MDFI/SYNE1/SUN1/INSIG1/GSN/KDELR1	8	BP
GO:0110053	regulation of actin filament organization	16/468	301/21261	0.00110979	0.0375708	0.0317395	S100A10/WASF2/STMN1/SPTBN1/DLG1/CD47/PFN2/ADD1/CRACD/TRIM27/MTPN/ARFGEF1/GSN/CTTN/SVIL/TPM1	16	BP
GO:0006265	DNA topological change	3/468	10/21261	0.00113323	0.0375708	0.0317395	HMGB2/HMGB1/TOP2A	3	BP
GO:0036109	alpha-linolenic acid metabolic process	3/468	10/21261	0.00113323	0.0375708	0.0317395	ELOVL5/FADS1/FADS2	3	BP
GO:0044829	positive regulation by host of viral genome replication	3/468	10/21261	0.00113323	0.0375708	0.0317395	NUCKS1/EEF1A1/PIK3C3	3	BP
GO:0031668	cellular response to extracellular stimulus	16/468	302/21261	0.00114879	0.0377117	0.0318585	GLUL/KAT2B/CPEB4/CSNK1A1/SESN1/CDKN1A/KLF10/RRAGA/FADS1/SESN3/MAX/EIF2AK4/PIK3C3/SEH1L/AXL/MAPK1	16	BP
GO:0030834	regulation of actin filament depolymerization	6/468	54/21261	0.00116372	0.0377117	0.0318585	SPTBN1/ADD1/CRACD/MTPN/GSN/SVIL	6	BP
GO:0051972	regulation of telomerase activity	6/468	54/21261	0.00116372	0.0377117	0.0318585	NEK7/CCT4/HSP90AB1/CCT2/PTGES3/MAPK1	6	BP
GO:0045069	regulation of viral genome replication	8/468	95/21261	0.00118512	0.0381184	0.0322021	ADAR/DDX3X/PABPC1/CNOT7/NOTCH1/TOP2A/TRIM28/ILF3	8	BP
GO:0045739	positive regulation of DNA repair	10/468	142/21261	0.00121494	0.0385026	0.0325267	DHX9/ACTR2/TRRAP/PRKDC/RPS3/TIMELESS/FOXM1/HMGB1/SMCHD1/TRIM28	10	BP
GO:1903900	regulation of viral life cycle	12/468	193/21261	0.00122386	0.0385026	0.0325267	ADAR/DDX3X/PABPC1/CNOT7/NOTCH1/GSN/TRIM22/HMGB1/TOP2A/AXL/TRIM28/ILF3	12	BP
GO:2000045	regulation of G1/S transition of mitotic cell cycle	12/468	193/21261	0.00122386	0.0385026	0.0325267	DLG1/CDKN1A/ZNF655/KMT2E/DDX3X/PRKDC/RRM1/CCND1/PTEN/E2F7/MYO16/RPS27L	12	BP
GO:0007009	plasma membrane organization	12/468	194/21261	0.00127924	0.0399531	0.0337521	S100A10/FNBP1L/SPTBN1/ANK2/ANXA6/SNX18/CAV2/GSN/AHNAK/PTEN/DNM2/MYH9	12	BP
GO:1901875	positive regulation of post-translational protein modification	11/468	170/21261	0.00140499	0.0428797	0.0362244	SF3B1/SENP2/EGR1/SKP1/NDFIP1/DDX3X/PTEN/UBE3A/FANCI/PHF20/TRIB3	11	BP
GO:0031641	regulation of myelination	6/468	56/21261	0.00140998	0.0428797	0.0362244	LPIN1/DLG1/CTSC/RNF10/DICER1/RARA	6	BP
GO:0032007	negative regulation of TOR signaling	7/468	76/21261	0.00141488	0.0428797	0.0362244	PRKACB/SESN1/SESN3/DDIT4/UBE3A/UBR1/SEH1L	7	BP
GO:0043489	RNA stabilization	7/468	76/21261	0.00141488	0.0428797	0.0362244	DHX9/YBX1/CSDE1/THRAP3/IGF2BP2/PABPC1/IGF2BP1	7	BP
GO:0030833	regulation of actin filament polymerization	10/468	145/21261	0.00142269	0.0428797	0.0362244	SPTBN1/DLG1/PFN2/ADD1/CRACD/MTPN/ARFGEF1/GSN/CTTN/SVIL	10	BP
GO:0006403	RNA localization	13/468	224/21261	0.00145733	0.0436186	0.0368486	TPR/DHX9/YBX1/NOP58/CCT4/RANBP2/IGF2BP2/SENP2/DCP2/PEG10/CCT2/IGF2BP1/SEH1L	13	BP
GO:0034504	protein localization to nucleus	17/468	339/21261	0.00147971	0.0439832	0.0371567	TPR/RPL11/TOR1AIP1/GLUL/CCT4/RANBP2/SKP1/SYNE1/CDKN1A/SUN1/NOTCH1/CDK1/CCT2/IPO8/SPG11/YWHAE/TRIM28	17	BP
GO:0032271	regulation of protein polymerization	13/468	225/21261	0.00151656	0.0447696	0.0378209	STMN1/SPTBN1/DLG1/PFN2/ADD1/CRACD/MTPN/ARFGEF1/CDK5RAP2/GSN/RPS3/CTTN/SVIL	13	BP
GO:0006469	negative regulation of protein kinase activity	12/468	199/21261	0.00158818	0.0465649	0.0393376	ADAR/UCHL1/SPRY4/TRIM27/CDKN1A/HIPK3/PTEN/SPRY2/SOCS4/WARS1/PRKAR1A/TRIB3	12	BP
GO:0031589	cell-substrate adhesion	19/468	403/21261	0.00163755	0.0476379	0.0402441	CCN1/S100A10/LIMS1/SPRY4/CDK6/ZYX/PTK2/NOTCH1/CTTN/JAM3/PTEN/AJUBA/TAOK2/ATP1B2/LAMA5/JAG1/AXL/CRKL/FBLN1	19	BP
GO:0007004	telomere maintenance via telomerase	7/468	78/21261	0.00164688	0.0476379	0.0402441	NEK7/CCT4/DCP2/HSP90AB1/CCT2/PTGES3/MAPK1	7	BP
GO:0000280	nuclear division	22/468	498/21261	0.00167224	0.0480491	0.0405915	TPR/NUDC/NFIA/ACTR2/KAT2B/NCAPG/SUN1/CAV2/STAG2/CDK5RAP2/MUS81/KIF18A/KIF11/SMC3/CDK1/MKI67/PTEN/TOP2A/SEH1L/MYBL2/TPX2/RANBP1	22	BP
GO:0005925	focal adhesion	39/477	495/22568	1.96602e-12	1.04986e-09	8.19521e-10	CNN3/ARHGEF2/LIMS1/YWHAQ/ACTR2/LIMD1/ANXA5/ADD1/RPS14/ANXA6/SPRY4/RPL10A/CAV2/ZYX/FLNC/MSN/RPS4X/PABPC1/PTK2/GSN/AHNAK/RPS3/CD151/CFL1/CTTN/RPS13/HYOU1/SVIL/RPLP0/AJUBA/RPL4/YWHAE/RPL38/RPL18/BSG/DNM2/RPL3/MAPK1/MYH9	39	CC
GO:0022626	cytosolic ribosome	19/477	138/22568	1.0553e-10	2.81766e-08	2.19947e-08	RPL11/RPL32/RPL15/RPS14/RPL10A/EEF1A1/RPS4X/RPS3/RPS13/RPS24/RNF10/RPLP0/RPL4/RPS27L/EIF2AK4/RPL13/RPL38/RPL18/RPL3	19	CC
GO:0005819	spindle	31/477	472/22568	2.93886e-08	5.23117e-06	4.08347e-06	TPR/NEK7/TMEM9/NUDC/ARHGEF2/SEPTIN2/KAT2B/CRMP1/DIAPH1/CSNK1A1/LEMD2/SEPTIN7/SLC25A5/MID1/STAG2/CDK5RAP2/NEK6/CEP295/RPS3/CTTN/KIF18A/KIF11/SMC3/CDK1/DYNLL1/CKAP2/CALM1/TPX2/MAPK1/MYH9/APP	31	CC
GO:0005840	ribosome	21/477	269/22568	3.20459e-07	4.27812e-05	3.33952e-05	DHX9/RPL11/PTCD3/RPL32/RPL15/RPS14/RPL10A/EEF1A1/RPS4X/RPS3/RPS13/RPS24/RNF10/RPLP0/RPL4/RPS27L/EIF2AK4/RPL13/RPL38/RPL18/RPL3	21	CC
GO:0022625	cytosolic large ribosomal subunit	10/477	60/22568	4.74172e-07	5.06415e-05	3.95309e-05	RPL11/RPL32/RPL15/RPL10A/RPLP0/RPL4/RPL13/RPL38/RPL18/RPL3	10	CC
GO:0072686	mitotic spindle	18/477	211/22568	6.16881e-07	5.49024e-05	4.2857e-05	TPR/TMEM9/NUDC/KAT2B/DIAPH1/STAG2/CDK5RAP2/CEP295/RPS3/CTTN/KIF18A/KIF11/SMC3/CDK1/DYNLL1/CKAP2/TPX2/MAPK1	18	CC
GO:0005844	polysome	10/477	68/22568	1.57247e-06	0.000119957	9.36386e-05	DHX9/RPL11/RPL32/RPL10A/EIF4H/RPS4X/RPS3/EIF2AK4/RPL38/RPL18	10	CC
GO:0044391	ribosomal subunit	17/477	216/22568	3.80407e-06	0.000253922	0.000198212	RPL11/PTCD3/RPL32/RPL15/RPS14/RPL10A/RPS4X/RPS3/RPS13/RPS24/RPLP0/RPL4/RPS27L/RPL13/RPL38/RPL18/RPL3	17	CC
GO:0101002	ficolin-1-rich granule	17/477	235/22568	1.16569e-05	0.000691642	0.000539898	ACTR2/PSMD2/DIAPH1/HSP90AB1/EEF1A1/CDK13/DDX3X/GSN/PRCP/DYNLL1/HMGB1/LGALS3/PKM/ACLY/CST3/MAPK1/XRCC6	17	CC
GO:0031965	nuclear membrane	21/477	348/22568	1.85408e-05	0.000915946	0.00071499	TPR/TOR1AIP1/LPIN1/RANBP2/PRICKLE2/SENP2/WDFY3/MATR3/TRIM27/LEMD2/SYNE1/SUN1/SCRN1/PHF8/PCM1/HABP4/CCND1/GAPDH/AEN/TMEM97/PHF20	21	CC
GO:1904813	ficolin-1-rich granule lumen	13/477	150/22568	1.88678e-05	0.000915946	0.00071499	ACTR2/PSMD2/HSP90AB1/EEF1A1/CDK13/DDX3X/GSN/HMGB1/PKM/ACLY/CST3/MAPK1/XRCC6	13	CC
GO:0001726	ruffle	15/477	197/22568	2.07851e-05	0.000924937	0.000722009	ARHGEF2/WASF2/KLHL2/DIAPH1/WWC1/SPRY4/EEF1A1/CDK6/RPS3/CFL1/CTTN/KIF18A/SPRY2/TPM1/MYH9	15	CC
GO:0042788	polysomal ribosome	6/477	32/22568	4.90884e-05	0.0020164	0.00157401	DHX9/RPL11/RPL32/RPL10A/RPL38/RPL18	6	CC
GO:0031252	cell leading edge	24/477	461/22568	5.29131e-05	0.00201826	0.00157546	ARHGEF2/WASF2/SPTBN1/KLHL2/DIAPH1/WWC1/SPRY4/EEF1A1/CDK6/ARHGEF6/DDX3X/SCRIB/PABPC1/GSN/RPS3/CFL1/CTTN/KIF18A/KITLG/SPRY2/AJUBA/TPM1/IGF2BP1/MYH9	24	CC
GO:0098984	neuron to neuron synapse	21/477	395/22568	0.000114841	0.00408832	0.00319136	SPTBN1/DLG1/ADD1/CPEB4/RPS14/GOPC/RNF19A/SCRIB/EIF3E/CALB1/RPS3/RPS13/PTEN/RNF10/RPLP0/SYT1/NETO2/ATP1B2/RPL38/PALM/DNM2	21	CC
GO:0005791	rough endoplasmic reticulum	7/477	56/22568	0.000170922	0.00570451	0.00445296	PI4KB/UBA1/RPL4/PKM/ARL6IP1/TMEM97/RPL18	7	CC
GO:0098978	glutamatergic synapse	22/477	440/22568	0.000190877	0.00599577	0.00468032	CNN3/BCAN/SV2A/SPTBN1/DLG1/PFN2/SPARCL1/EPHA7/KCND2/GPC4/RNF19A/SCRIB/CALB1/DNM1/NRXN2/ATAD1/RNF10/SYT1/UBE3A/NETO2/PRKAR1A/LAMA5	22	CC
GO:0015934	large ribosomal subunit	10/477	120/22568	0.000236478	0.0067791	0.00529178	RPL11/RPL32/RPL15/RPL10A/RPLP0/RPL4/RPL13/RPL38/RPL18/RPL3	10	CC
GO:0042641	actomyosin	8/477	78/22568	0.000241204	0.0067791	0.00529178	KAT2B/ZYX/SEPTIN7/PTK2/TPM1/SEPTIN9/MYL12A/MYH9	8	CC
GO:0031594	neuromuscular junction	8/477	80/22568	0.000287453	0.00767501	0.00599114	SV2A/SERPINE2/DLG1/PRKAR1A/LAMA5/CRKL/MYH9/APP	8	CC
GO:0035770	ribonucleoprotein granule	17/477	312/22568	0.000380037	0.00966379	0.00754359	DHX9/YBX1/CSDE1/AGO3/FASTKD2/IGF2BP2/LIMD1/DCP2/SYNE1/RPS4X/DDX3X/PABPC1/CNOT7/HABP4/RPLP0/AJUBA/IGF2BP1	17	CC
GO:0005912	adherens junction	13/477	203/22568	0.00040553	0.00984332	0.00768373	CNN3/LIMD1/DLG1/ADD1/ZYX/MSN/SCRIB/NOTCH1/EIF4G2/AJUBA/LLGL1/JAG1/MYH9	13	CC
GO:0005938	cell cortex	17/477	318/22568	0.000472203	0.0101788	0.00794559	FNBP1L/SEPTIN2/ACTR2/SPTBN1/NDFIP1/EEF1A1/CLIP2/SEPTIN7/PTK2/CALB1/GSN/CTTN/GLRX3/RIC8B/SEPTIN9/LLGL1/MYH9	17	CC
GO:0042383	sarcolemma	11/477	155/22568	0.000472955	0.0101788	0.00794559	DLG1/ANXA5/SGCB/ANK2/ANXA6/CAV2/FLNC/AHNAK/DTNA/BSG/COL6A1	11	CC
GO:0043034	costamere	4/477	18/22568	0.000476535	0.0101788	0.00794559	ANK2/FLNC/AHNAK/SVIL	4	CC
GO:0032587	ruffle membrane	9/477	109/22568	0.000514311	0.0105082	0.0082027	ARHGEF2/DIAPH1/WWC1/SPRY4/EEF1A1/RPS3/CFL1/SPRY2/TPM1	9	CC
GO:0036464	cytoplasmic ribonucleoprotein granule	16/477	293/22568	0.000546077	0.0105082	0.0082027	DHX9/YBX1/CSDE1/AGO3/IGF2BP2/LIMD1/DCP2/SYNE1/RPS4X/DDX3X/PABPC1/CNOT7/HABP4/RPLP0/AJUBA/IGF2BP1	16	CC
GO:0098687	chromosomal region	21/477	444/22568	0.00055099	0.0105082	0.0082027	TPR/SEPTIN2/KAT2B/NCAPG/CSNK1A1/SUN1/SEPTIN7/STAG2/MCM4/PRKDC/ZBTB10/KIF18A/SMC3/CDK1/DYNLL1/PTGES3/SUGT1/TOP2A/SMCHD1/SEH1L/XRCC6	21	CC
GO:0000793	condensed chromosome	16/477	296/22568	0.000609497	0.0112232	0.00876083	TPR/AGO3/SEPTIN2/KAT2B/HMGB2/NCAPG/CSNK1A1/SEPTIN7/KIF18A/SMC3/MKI67/DYNLL1/SUGT1/HMGB1/TOP2A/SEH1L	16	CC
GO:0001725	stress fiber	7/477	72/22568	0.000812726	0.0139999	0.0109283	ZYX/SEPTIN7/PTK2/TPM1/SEPTIN9/MYL12A/MYH9	7	CC
GO:0097517	contractile actin filament bundle	7/477	72/22568	0.000812726	0.0139999	0.0109283	ZYX/SEPTIN7/PTK2/TPM1/SEPTIN9/MYL12A/MYH9	7	CC
GO:0032040	small-subunit processome	8/477	94/22568	0.000854177	0.0142541	0.0111268	HEATR1/NOP58/RPS14/RPS4X/PRKDC/RPS13/RPS24/UTP20	8	CC
GO:0062023	collagen-containing extracellular matrix	21/477	466/22568	0.00101775	0.016469	0.0128558	CCN1/BCAN/S100A10/COL11A1/SDC3/SERPINE2/DLG1/ANXA5/SPARCL1/LOX/ANXA6/GPC4/CD151/CTSC/HTRA1/LGALS3/PKM/LAMA5/APLP1/FBLN1/COL6A1	21	CC
GO:0016607	nuclear speck	22/477	500/22568	0.00106154	0.0166724	0.0130145	ZBTB18/SRRM1/THRAP3/PPP4R3B/SF3B1/CSNK1A1/BCLAF1/STK17A/CDK13/KMT2E/CNOT7/NEK6/HABP4/TRIM22/E2F7/YLPM1/RBM25/CD2BP2/PRPF8/PIAS2/U2AF2/NRIP1	22	CC
GO:0000932	P-body	9/477	123/22568	0.00122577	0.0183776	0.0143456	CSDE1/AGO3/IGF2BP2/LIMD1/DCP2/SYNE1/CNOT7/AJUBA/IGF2BP1	9	CC
GO:0014069	postsynaptic density	17/477	347/22568	0.00123894	0.0183776	0.0143456	SPTBN1/DLG1/ADD1/CPEB4/RPS14/GOPC/SCRIB/EIF3E/RPS3/RPS13/PTEN/RNF10/RPLP0/NETO2/RPL38/PALM/DNM2	17	CC
GO:0099572	postsynaptic specialization	18/477	383/22568	0.00143659	0.0206707	0.0161356	SPTBN1/DLG1/ADD1/CPEB4/RPS14/GOPC/KCND2/SCRIB/EIF3E/RPS3/RPS13/PTEN/RNF10/RPLP0/NETO2/RPL38/PALM/DNM2	18	CC
GO:0030867	rough endoplasmic reticulum membrane	4/477	24/22568	0.00149687	0.0206707	0.0161356	PI4KB/UBA1/ARL6IP1/TMEM97	4	CC
GO:0022627	cytosolic small ribosomal subunit	6/477	59/22568	0.00150966	0.0206707	0.0161356	RPS14/RPS4X/RPS3/RPS13/RPS24/RPS27L	6	CC
GO:0032432	actin filament bundle	7/477	81/22568	0.00163116	0.021776	0.0169984	ZYX/SEPTIN7/PTK2/TPM1/SEPTIN9/MYL12A/MYH9	7	CC
GO:0030864	cortical actin cytoskeleton	7/477	82/22568	0.00175161	0.0228136	0.0178084	ACTR2/SPTBN1/EEF1A1/CALB1/GSN/LLGL1/MYH9	7	CC
GO:0032279	asymmetric synapse	17/477	363/22568	0.00199817	0.0254053	0.0198314	SPTBN1/DLG1/ADD1/CPEB4/RPS14/GOPC/SCRIB/EIF3E/RPS3/RPS13/PTEN/RNF10/RPLP0/NETO2/RPL38/PALM/DNM2	17	CC
GO:0016605	PML body	9/477	133/22568	0.00210838	0.0261831	0.0204386	SENP2/WDFY3/TRIM27/EIF3E/HIPK3/PTEN/MAX/CALCOCO2/PIAS2	9	CC
GO:0030027	lamellipodium	12/477	220/22568	0.00262668	0.0318783	0.0248843	WASF2/KLHL2/ARHGEF6/DDX3X/SCRIB/PABPC1/GSN/CFL1/CTTN/KITLG/AJUBA/IGF2BP1	12	CC
GO:0005875	microtubule associated complex	10/477	165/22568	0.00275231	0.0326608	0.0254951	TPR/PEA15/RANBP9/CLIP2/MID1/RABGAP1/KIF18A/KIF11/DYNLL1/APPBP2	10	CC
GO:0043197	dendritic spine	11/477	195/22568	0.00301651	0.0350178	0.027335	CNN3/CPEB4/SYNE1/KCND2/PTK2/CALB1/CTTN/PTEN/IGF2BP1/PALM/APP	11	CC
GO:0030863	cortical cytoskeleton	8/477	115/22568	0.00309536	0.0351686	0.0274527	ACTR2/SPTBN1/EEF1A1/CALB1/GSN/CTTN/LLGL1/MYH9	8	CC
GO:0044309	neuron spine	11/477	197/22568	0.00326103	0.036279	0.0283195	CNN3/CPEB4/SYNE1/KCND2/PTK2/CALB1/CTTN/PTEN/IGF2BP1/PALM/APP	11	CC
GO:0005940	septin ring	3/477	15/22568	0.00353289	0.0369914	0.0288756	SEPTIN2/SEPTIN7/SEPTIN9	3	CC
GO:0031105	septin complex	3/477	15/22568	0.00353289	0.0369914	0.0288756	SEPTIN2/SEPTIN7/SEPTIN9	3	CC
GO:0099243	extrinsic component of synaptic membrane	3/477	15/22568	0.00353289	0.0369914	0.0288756	SCRIB/RNF10/CRKL	3	CC
GO:0043209	myelin sheath	5/477	50/22568	0.00400279	0.0398695	0.0311223	DLG1/SCRIB/JAM3/PTEN/CALM1	5	CC
GO:1902911	protein kinase complex	10/477	174/22568	0.00402152	0.0398695	0.0311223	PRKACB/IRS1/CDKN1A/CDK6/CDK13/PRKDC/CCND1/CDK1/PRKAR1A/XRCC6	10	CC
GO:0010494	cytoplasmic stress granule	7/477	95/22568	0.00403175	0.0398695	0.0311223	YBX1/CSDE1/IGF2BP2/DDX3X/PABPC1/HABP4/IGF2BP1	7	CC
GO:0030426	growth cone	10/477	180/22568	0.00509766	0.0487945	0.0380891	CRMP1/CPEB4/HSP90AB1/SYAP1/CFL1/CTTN/TAOK2/IGF2BP1/DNM2/APP	10	CC
GO:0032156	septin cytoskeleton	3/477	17/22568	0.00511702	0.0487945	0.0380891	SEPTIN2/SEPTIN7/SEPTIN9	3	CC
GO:0031253	cell projection membrane	17/477	400/22568	0.00532122	0.0491726	0.0383843	ARHGEF2/SEPTIN2/SPTBN1/DLG1/SLC7A11/DIAPH1/WWC1/SPRY4/EEF1A1/MSN/TMEM67/RPS3/CFL1/SPRY2/TPM1/ATP1B2/PALM	17	CC
GO:0015935	small ribosomal subunit	7/477	100/22568	0.00534085	0.0491726	0.0383843	PTCD3/RPS14/RPS4X/RPS3/RPS13/RPS24/RPS27L	7	CC
GO:1990752	microtubule end	4/477	34/22568	0.00553274	0.0493464	0.0385199	CLIP2/CDK5RAP2/SVIL/SPRY2	4	CC
GO:1902554	serine/threonine protein kinase complex	9/477	154/22568	0.00557642	0.0493464	0.0385199	PRKACB/CDKN1A/CDK6/CDK13/PRKDC/CCND1/CDK1/PRKAR1A/XRCC6	9	CC
GO:0005798	Golgi-associated vesicle	7/477	101/22568	0.00563694	0.0493464	0.0385199	TGOLN2/GOPC/ITM2B/KDELR1/COPE/AP1M1/APP	7	CC
GO:0045296	cadherin binding	26/473	359/21059	1.8526e-07	0.000133758	0.000122272	CNN3/NUDC/WASF2/FNBP1L/SEPTIN2/SPTBN1/DLG1/RPL15/ADD1/HSP90AB1/EIF4H/SEPTIN7/DDX3X/SCRIB/EIF3E/AHNAK/CTTN/EIF4G2/PKM/SEPTIN9/YWHAE/FASN/BSG/CRKL/MYH9/RANBP1	26	MF
GO:0003735	structural constituent of ribosome	16/473	196/21059	9.71359e-06	0.00350661	0.00320548	RPL11/RPL32/RPL15/RPS14/RPL10A/RPS4X/RPS3/RPS13/RPS24/RPLP0/RPL4/RPS27L/RPL13/RPL38/RPL18/RPL3	16	MF
GO:0031625	ubiquitin protein ligase binding	22/473	363/21059	2.75151e-05	0.0055572	0.00507999	RPL11/PRKACB/AUP1/UCHL1/CDKN1A/HSP90AB1/SLC25A5/MID1/LAPTM4B/RRAGA/NEK6/TMBIM6/CCT2/TUBA1B/CKB/POLR2A/YWHAE/NPLOC4/PRKAR1A/PIAS2/TRIB3/TRIM28	22	MF
GO:0048027	mRNA 5'-UTR binding	6/473	28/21059	3.07878e-05	0.0055572	0.00507999	IGF2BP2/RPS14/DDX3X/RPS13/IGF2BP1/RARA	6	MF
GO:0016717	oxidoreductase activity, acting on paired donors, with oxidation of a pair of donors resulting in the reduction of molecular oxygen to two molecules of water	4/473	10/21059	4.73964e-05	0.00608761	0.00556485	FADS1/FADS2/SC5D/SCD	4	MF
GO:0051015	actin filament binding	16/473	225/21059	5.30346e-05	0.00608761	0.00556485	CNN3/ABL2/ITPRID2/ACTR2/SPTBN1/ADD1/ANXA6/SYNE1/FLNC/GSN/CFL1/SVIL/MYO16/AJUBA/TPM1/MYH9	16	MF
GO:0044389	ubiquitin-like protein ligase binding	22/473	382/21059	5.90212e-05	0.00608761	0.00556485	RPL11/PRKACB/AUP1/UCHL1/CDKN1A/HSP90AB1/SLC25A5/MID1/LAPTM4B/RRAGA/NEK6/TMBIM6/CCT2/TUBA1B/CKB/POLR2A/YWHAE/NPLOC4/PRKAR1A/PIAS2/TRIB3/TRIM28	22	MF
GO:0003779	actin binding	25/473	475/21059	8.13549e-05	0.00734228	0.00671178	CNN3/WASF2/ABL2/ITPRID2/ACTR2/SPTBN1/PFN2/KLHL2/ADD1/DIAPH1/ANXA6/ENC1/SYNE1/FLNC/MSN/PTK2/GSN/CFL1/KIF18A/SVIL/PAWR/MYO16/AJUBA/TPM1/MYH9	25	MF
GO:0070182	DNA polymerase binding	5/473	22/21059	0.000107437	0.00861882	0.0078787	HSP90AB1/PTGES3/CDK2AP1/HMGB1/FANCI	5	MF
GO:0003713	transcription coactivator activity	19/473	321/21059	0.000130572	0.00942733	0.00861778	DHX9/NUCKS1/THRAP3/LPIN1/KAT2B/XPC/HMGB2/WWC1/TRIM27/KMT2C/KMT2E/NOTCH1/TRIM22/KMT2D/HMGB1/UBE3A/CBFB/TRIM28/NRIP1	19	MF
GO:0003725	double-stranded RNA binding	8/473	75/21059	0.000275815	0.0181035	0.0165489	DHX9/AGO3/ADAR/HSP90AB1/MSN/TUBA1B/DICER1/ILF3	8	MF
GO:0030674	protein-macromolecule adaptor activity	23/473	459/21059	0.000314689	0.0186327	0.0170327	COL11A1/IRS1/KLHL2/ANK2/SKP1/SERINC1/SYNE1/SUN1/CAV2/SH3BGRL/DDX3X/SCRIB/RRAGA/TRIM22/ZSWIM8/ERG28/LGALS3/HERPUD1/ATP1B2/APPBP2/AP1M1/CRKL/MYH9	23	MF
GO:0051219	phosphoprotein binding	9/473	97/21059	0.000335492	0.0186327	0.0170327	ABL2/THRAP3/IRS1/MID1/RRAGA/YWHAE/PRKCSH/MAPK1/CRKL	9	MF
GO:0019843	rRNA binding	8/473	81/21059	0.000467784	0.0241243	0.0220527	RPL11/FASTKD2/PTCD3/RPS4X/RPS3/RPS13/RPLP0/KDM2B	8	MF
GO:0031690	adrenergic receptor binding	4/473	18/21059	0.000598707	0.0288177	0.0263431	UCHL1/RAPGEF2/GNAS/APLP1	4	MF
GO:0140662	ATP-dependent protein folding chaperone	6/473	49/21059	0.000767509	0.0346338	0.0316597	CCT4/HSPA4L/HSPA4/HSP90AB1/HYOU1/CCT2	6	MF
GO:0003714	transcription corepressor activity	13/473	210/21059	0.000972705	0.0413113	0.0377638	LIMD1/HDAC9/CNOT7/CCND1/TRIM22/PAWR/HMGB1/AJUBA/TCF25/TOB1/TRIB3/TRIM28/NRIP1	13	MF
GO:0030332	cyclin binding	5/473	35/21059	0.00104171	0.0417842	0.0381961	CDKN1A/CDK6/CDK13/CDK1/XRCC6	5	MF
GO:0044325	transmembrane transporter binding	10/473	139/21059	0.00120073	0.0456279	0.0417097	S100A10/YWHAQ/DLG1/ANK2/DIAPH1/GOPC/CALM1/HERPUD1/YWHAE/PRKCSH	10	MF
