# Supplementary material for: Comparative Gene Co-expression Network Analysis of Proviral and Antiviral Responses to Dengue Virus-2 (DENV-2) and Zika Virus (ZIKV) Infection in Human Neural Progenitor Cells (hNPCs)
Source: PLoS One. 2026 Apr 30;21(4):e0347540. doi: 10.1371/journal.pone.0347540 (PMC13132211; doi:10.1371/journal.pone.0347540)
Supplement: S3 Table — (XLSX) [file pone.0347540.s005.xlsx]

## Sheet: a) KEGG_Turquoise module(DENV2)
a) Turquoise module (Infected with DENV2)
category	subcategory	ID	Description	GeneRatio	BgRatio	pvalue	p.adjust	qvalue	geneID	Count
Genetic Information Processing	Folding, sorting and degradation	hsa04141	Protein processing in endoplasmic reticulum	32/496	171/9434	2.31293e-10	6.84629e-08	5.45366e-08	UBE4B/ATF6/DNAJC10/EIF2AK3/PDIA6/NFE2L2/UGGT1/EDEM1/STT3B/SEC24B/SEC24D/MAPK9/SSR1/PDIA4/PLAA/HSPA5/HSPA8/DNAJC1/SAR1A/ERP29/OS9/CKAP4/DNAJC3/SEL1L/MBTPS1/DNAJA2/LMAN1/NSFL1C/RRBP1/RPN2/CALR/DNAJB1	32
Human Diseases	Neurodegenerative disease	hsa05014	Amyotrophic lateral sclerosis	50/496	371/9434	5.34302e-10	7.90766e-08	6.29913e-08	NUP133/ATF6/ATP5PB/SDHB/SRSF7/TANK/PSMD14/NDUFA10/DCTN1/EIF2AK3/RAB1A/ERBB4/HNRNPA3/RAB5A/CHMP2B/UQCRC1/TUBB/TUBB2A/ACTB/RAC1/UQCRB/RB1CC1/CYC1/SETX/DCTN3/HSPA5/NXF1/ATP5F1C/KIF5B/DCTN2/TNFRSF1A/TUBA1A/NUP58/ATG2B/KLC1/UQCRC2/DCTN5/ATXN2L/ACTG1/PFN1/ATP5F1A/PSMA7/ND2/ATP8/ATP6/COX3/ND4L/ND5/ND6/CYTB	50
Human Diseases	Infectious disease: bacterial	hsa05132	Salmonella infection	38/496	251/9434	2.78844e-09	2.75126e-07	2.19162e-07	ARL8A/JUN/PLEKHM2/RHOB/DCTN1/ARPC2/NCKAP1/ACTR3/RAB5A/KPNA4/KPNA1/RAB7A/MAPK9/EXOC2/TUBB/TUBB2A/TAB2/PODXL/ACTB/RAC1/FLNA/DCTN3/DYNC2H1/KIF5B/DCTN2/TNFRSF1A/TUBA1A/DYNC1H1/ARF6/KLC1/DCTN5/DYNLL2/ACTG1/PFN1/CSE1L/MAP2K2/CYTH2/PKN1	38
Human Diseases	Neurodegenerative disease	hsa05016	Huntington disease	39/496	311/9434	3.28009e-07	2.42727e-05	1.93353e-05	ATP5PB/SDHB/PSMD14/NDUFA10/DCTN1/UQCRC1/HTT/MAPK9/SLC1A3/HDAC2/TUBB/TUBB2A/UQCRB/RB1CC1/CYC1/DCTN3/ATP5F1C/KIF5B/TFAM/SP1/DCTN2/TUBA1A/ATG2B/KLC1/SIN3A/UQCRC2/DCTN5/CLTC/ATP5F1A/PSMA7/AP2A1/ND2/ATP8/ATP6/COX3/ND4L/ND5/ND6/CYTB	39
Human Diseases	Infectious disease: viral	hsa05171	Coronavirus disease - COVID-19	32/496	238/9434	8.29416e-07	4.91014e-05	3.91135e-05	RPS8/RPL5/RPL22/JUN/RPS7/RPSA/RPL24/RPL34/MAPK9/TAB2/RPL30/RPL7/RPL8/RPL35/RPS6/RPL27A/RPL6/TNFRSF1A/TRAF3/RSL24D1/RPL27/RPL23A/STAT3/MAVS/RPS16/RPS28/RPS11/RPS9/RPS19/RPS5/TYK2/IFNAR1	32
Cellular Processes	Cellular community - eukaryotes	hsa04510	Focal adhesion	28/496	203/9434	2.44981e-06	0.000120857	9.62733e-05	PIP5K1A/LAMC1/JUN/ITGAV/LAMB2/SPP1/MAPK9/LAMA4/FYN/ITGB8/ACTB/RAC1/FLNA/TNC/CCND2/PPP1CC/ITGA7/COL4A2/COL4A1/ACTN1/IGF1R/THBS1/BCAR1/CRK/ACTG1/COL1A1/ERBB2/ACTN4	28
Human Diseases	Neurodegenerative disease	hsa05022	Pathways of neurodegeneration - multiple diseases	49/496	483/9434	5.9908e-06	0.000253325	0.000201796	ATF6/ATP5PB/SDHB/TANK/PSMD14/NDUFA10/DCTN1/EIF2AK3/RAB1A/RAB5A/CHMP2B/DVL3/UQCRC1/HTT/MAPK9/TUBB/TUBB2A/ATXN1/RAC1/UQCRB/RB1CC1/CYC1/FZD3/DCTN3/HSPA5/ATP5F1C/KIF5B/DCTN2/TNFRSF1A/TUBA1A/ATG2B/KLC1/PSEN1/RYR3/UQCRC2/DCTN5/ATXN2L/ATP5F1A/PSMA7/APC2/MAP2K2/ND2/ATP8/ATP6/COX3/ND4L/ND5/ND6/CYTB	49
Metabolism	Energy metabolism	hsa00190	Oxidative phosphorylation	21/496	138/9434	9.72246e-06	0.000359731	0.000286557	ATP5PB/SDHB/NDUFA10/ATP6V1A/UQCRC1/ATP6AP1/UQCRB/ATP6V1H/CYC1/ATP5F1C/UQCRC2/ATP5F1A/ATP6V1E1/ND2/ATP8/ATP6/COX3/ND4L/ND5/ND6/CYTB	21
Human Diseases	Neurodegenerative disease	hsa05020	Prion disease	32/496	278/9434	2.29725e-05	0.00075554	0.000601852	LAMC1/ATP5PB/SDHB/PSMD14/NDUFA10/EIF2AK3/UQCRC1/MAPK9/TUBB/TUBB2A/FYN/RAC1/UQCRB/CYC1/HSPA5/HSPA8/ATP5F1C/KIF5B/TUBA1A/KLC1/RYR3/UQCRC2/ATP5F1A/PSMA7/ND2/ATP8/ATP6/COX3/ND4L/ND5/ND6/CYTB	32
Human Diseases	Cardiovascular disease	hsa05415	Diabetic cardiomyopathy	26/496	205/9434	2.56685e-05	0.000759788	0.000605237	ATP5PB/SDHB/NDUFA10/COL3A1/UQCRC1/MAPK9/MPC1/RAC1/UQCRB/CYC1/TGFBR1/ATP5F1C/SP1/PPP1CC/UQCRC2/COL1A1/ATP5F1A/TGFB1/ND2/ATP8/ATP6/COX3/ND4L/ND5/ND6/CYTB	26
Human Diseases	Neurodegenerative disease	hsa05012	Parkinson disease	31/496	271/9434	3.48311e-05	0.000937273	0.000746619	ATF6/ATP5PB/SDHB/PSMD14/NDUFA10/EIF2AK3/NFE2L2/UQCRC1/MAPK9/TUBB/TUBB2A/UQCRB/CYC1/SLC39A14/HSPA5/ATP5F1C/KIF5B/TUBA1A/KLC1/RYR3/UQCRC2/ATP5F1A/PSMA7/ND2/ATP8/ATP6/COX3/ND4L/ND5/ND6/CYTB	31
Human Diseases	Immune disease	hsa05322	Systemic lupus erythematosus	20/496	144/9434	6.09722e-05	0.00150398	0.00119805	RO60/H2AC20/MACROH2A1/H3C2/H4C4/H3C7/H4C3/H4C8/H3C6/H2BC8/H3C8/H4C5/H2BC5/H2BC11/H2AC11/H2AC8/ACTN1/H3-3B/SNRPB/ACTN4	20
Genetic Information Processing	Translation	hsa03013	Nucleocytoplasmic transport	16/496	108/9434	0.000152936	0.00315715	0.00251494	NUP133/XPO1/NMD3/KPNA4/KPNA1/TNPO1/NXF1/RAN/IPO5/NUP58/UBE2I/KPNB1/THOC1/CSE1L/EEF1A2/TNPO2	16
Human Diseases	Infectious disease: bacterial	hsa05130	Pathogenic Escherichia coli infection	24/496	203/9434	0.000159739	0.00315715	0.00251494	JUN/ARPC2/NCKAP1/RAB1A/ACTR3/NCK1/SEC24B/SEC24D/MAPK9/TUBB/TUBB2A/EZR/TAB2/FYN/ACTB/RAC1/GNA12/TNFRSF1A/TUBA1A/TMED10/ARF6/ACTG1/GNA13/CYTH2	24
Human Diseases	Substance dependence	hsa05034	Alcoholism	23/496	191/9434	0.000165487	0.00315715	0.00251494	GNG4/H2AC20/GNB1/MACROH2A1/HDAC2/H3C2/H4C4/H3C7/H4C3/H4C8/H3C6/H2BC8/H3C8/H4C5/H2BC5/H2BC11/H2AC11/H2AC8/NTRK2/PPP1CC/GNG2/H3-3B/HDAC5	23
Human Diseases	Neurodegenerative disease	hsa05010	Alzheimer disease	38/496	391/9434	0.000170657	0.00315715	0.00251494	ATF6/ATP5PB/SDHB/PSMD14/NDUFA10/EIF2AK3/RTN4/DVL3/UQCRC1/MAPK9/TUBB/TUBB2A/UQCRB/RB1CC1/CYC1/FZD3/SLC39A14/ATP5F1C/KIF5B/TNFRSF1A/TUBA1A/ATG2B/KLC1/PSEN1/RYR3/UQCRC2/ATP5F1A/PSMA7/APC2/MAP2K2/ND2/ATP8/ATP6/COX3/ND4L/ND5/ND6/CYTB	38
Environmental Information Processing	Signal transduction	hsa04390	Hippo signaling pathway	20/496	157/9434	0.000204853	0.00356686	0.00284131	MOB1A/BMPR2/DVL3/SOX2/MOB1B/CTNNA1/CCN2/ACTB/PPP2CB/FZD3/TGFBR1/PPP2R2D/PARD3/CCND2/PPP1CC/BIRC5/ACTG1/YWHAB/APC2/TGFB1	20
Cellular Processes	Cellular community - eukaryotes	hsa04530	Tight junction	21/496	170/9434	0.00022112	0.00363619	0.00289654	JUN/ARPC2/ACTR3/MAGI1/MAPK9/EZR/ACTB/RAC1/PPP2CB/AMOTL1/PPP2R2D/PARD3/TUBA1A/ACTN1/NEDD4/ACTG1/ERBB2/ACTN4/SYMPK/JAM2/RUNX1	21
Organismal Systems	Immune system	hsa04613	Neutrophil extracellular trap formation	23/496	196/9434	0.000243317	0.00376077	0.00299578	H2AC20/CLCN3/MACROH2A1/HDAC2/H3C2/H4C4/H3C7/H4C3/H4C8/H3C6/H2BC8/H3C8/H4C5/H2BC5/H2BC11/H2AC11/H2AC8/ACTB/RAC1/H3-3B/ACTG1/HDAC5/MAP2K2	23
Organismal Systems	Environmental adaptation	hsa04714	Thermogenesis	26/496	235/9434	0.000254106	0.00376077	0.00299578	KDM1A/ATP5PB/SDHB/KDM3A/NDUFA10/SMARCC1/UQCRC1/RPS6KA2/ACTB/SMARCD3/UQCRB/CYC1/RPS6/ATP5F1C/FRS2/UQCRC2/ACTG1/ATP5F1A/ND2/ATP8/ATP6/COX3/ND4L/ND5/ND6/CYTB	26
Human Diseases	Infectious disease: bacterial	hsa05135	Yersinia infection	18/496	138/9434	0.000313857	0.00421804	0.00336004	PKN2/PIP5K1A/JUN/ARPC2/ACTR3/MAPK9/TAB2/RPS6KA2/ACTB/LIMK1/RAC1/ARF6/BCAR1/NFATC3/CRK/ACTG1/MAP2K2/PKN1	18
Human Diseases	Infectious disease: viral	hsa05165	Human papillomavirus infection	33/496	333/9434	0.000320122	0.00421804	0.00336004	LAMC1/ITGAV/LAMB2/DVL3/MAGI1/ATP6V1A/CCNA2/SPP1/HDAC2/LAMA4/ITGB8/ATP6AP1/ATP6V1H/PPP2CB/FZD3/TNC/ATM/PPP2R2D/PARD3/CCND2/TNFRSF1A/ITGA7/COL4A2/COL4A1/TRAF3/PSEN1/THBS1/COL1A1/APC2/MAP2K2/TYK2/ATP6V1E1/IFNAR1	33
Cellular Processes	Transport and catabolism	hsa04144	Endocytosis	27/496	252/9434	0.000327753	0.00421804	0.00336004	PIP5K1A/CAPZA1/ARPC2/BIN1/ACTR3/RAB5A/CHMP2B/TFRC/RAB7A/ARAP2/SNX2/VTA1/IGF2R/TGFBR1/CBL/HSPA8/KIF5B/PARD3/ARF6/IGF1R/NEDD4/VPS35/CLTC/SH3GL1/CYTH2/AP2A1/ARFGAP3	27
Cellular Processes	Cell motility	hsa04810	Regulation of actin cytoskeleton	25/496	232/9434	0.000495964	0.00611689	0.00487263	PIP5K1A/ARPC2/ITGAV/NCKAP1/ARHGEF4/ACTR3/EZR/ITGB8/ACTB/LIMK1/RAC1/GNA12/TMSB4X/PPP1CC/ITGA7/ACTN1/BCAR1/CRK/ACTG1/PIP4K2B/PFN1/GNA13/APC2/MAP2K2/ACTN4	25
Human Diseases	Infectious disease: bacterial	hsa05100	Bacterial invasion of epithelial cells	12/496	78/9434	0.000709529	0.00816333	0.0065028	MAD2L2/ARPC2/ACTR3/SEPTIN11/CTNNA1/ACTB/RAC1/CBL/BCAR1/CRK/ACTG1/CLTC	12
Environmental Information Processing	Signaling molecules and interaction	hsa04512	ECM-receptor interaction	13/496	89/9434	0.00071705	0.00816333	0.0065028	LAMC1/ITGAV/LAMB2/SPP1/LAMA4/ITGB8/TNC/ITGA7/FREM2/COL4A2/COL4A1/THBS1/COL1A1	13
Metabolism	Carbohydrate metabolism	hsa00020	Citrate cycle (TCA cycle)	7/496	30/9434	0.000752402	0.00824856	0.00657069	SDHB/SUCLG1/IDH1/OGDH/ACO1/DLAT/ACO2	7
Human Diseases	Cancer: overview	hsa05205	Proteoglycans in cancer	22/496	204/9434	0.0010501	0.011101	0.00884293	ITGAV/GPC1/ERBB4/EZR/ACTB/RAC1/FLNA/FZD3/RPS6/CBL/CD63/FRS2/PPP1CC/IGF1R/THBS1/DDX5/ACTG1/COL1A1/STAT3/ERBB2/TGFB1/MAP2K2	22
Human Diseases	Cancer: overview	hsa05203	Viral carcinogenesis	22/496	205/9434	0.00112018	0.0114336	0.00910784	MAPKAPK2/JUN/CCNA2/HDAC2/H4C4/H4C3/H4C8/H2BC8/H4C5/H2BC5/H2BC11/SND1/RAC1/HNRNPK/CCND2/TRAF3/ACTN1/STAT3/HDAC5/PMAIP1/YWHAB/ACTN4	22
Genetic Information Processing	Chromosome	hsa03082	ATP-dependent chromatin remodeling	15/496	117/9434	0.00116402	0.011485	0.00914882	RBBP4/H2AC20/EPC2/SMARCC1/RUVBL1/SMARCA5/MACROH2A1/HDAC2/H2AC11/H2AC8/ACTB/SMARCD3/YY1/ACTG1/BPTF	15
Cellular Processes	Transport and catabolism	hsa04145	Phagosome	18/496	159/9434	0.00169716	0.0160199	0.0127612	ITGAV/RAB5A/TFRC/ATP6V1A/RAB7A/TUBB/TUBB2A/ACTB/RAC1/ATP6AP1/ATP6V1H/DYNC2H1/TUBA1A/DYNC1H1/THBS1/ACTG1/CALR/ATP6V1E1	18
Human Diseases	Infectious disease: bacterial	hsa05131	Shigellosis	25/496	253/9434	0.00173188	0.0160199	0.0127612	JUN/ARPC2/ACTR3/SEPTIN11/MAPK9/H3C2/H3C7/H3C6/H3C8/TAB2/TECPR1/ACTB/RAC1/ATM/HKDC1/TNFRSF1A/ARF6/ACTN1/BCAR1/CRK/H3-3B/ACTG1/PFN1/CYTH2/ACTN4	25
Organismal Systems	Excretory system	hsa04962	Vasopressin-regulated water reabsorption	8/496	44/9434	0.00182977	0.0164124	0.0130739	DCTN1/RAB5A/DYNC2H1/DCTN2/DYNC1H1/DCTN5/DYNLL2/ARHGDIA	8
Human Diseases	Cancer: overview	hsa05208	Chemical carcinogenesis - reactive oxygen species	23/496	227/9434	0.00188584	0.0164179	0.0130783	AKR1A1/ATP5PB/JUN/SDHB/NDUFA10/NFE2L2/UQCRC1/MAPK9/RAC1/UQCRB/CYC1/ATP5F1C/UQCRC2/ATP5F1A/MAP2K2/ND2/ATP8/ATP6/COX3/ND4L/ND5/ND6/CYTB	23
Metabolism	Global and overview maps	hsa01200	Carbon metabolism	14/496	117/9434	0.00322821	0.0266816	0.0212542	ENO1/SDHB/SUCLG1/IDH1/TKT/OGDH/PSAT1/ACO1/DLAT/HKDC1/GLUD1/SHMT2/PCCA/ACO2	14
Cellular Processes	Transport and catabolism	hsa04140	Autophagy - animal	18/496	169/9434	0.00333183	0.0266816	0.0212542	TANK/EIF2AK3/BIRC6/RAB1A/RAB7A/MAPK9/YKT6/RB1CC1/PPP2CB/UVRAG/SUPT20H/ATG2B/IGF1R/GABARAPL2/MTMR4/NBR1/VMP1/MAP2K2	18
Cellular Processes	Cellular community - eukaryotes	hsa04520	Adherens junction	12/496	93/9434	0.00333521	0.0266816	0.0212542	ARHGAP29/CTNNA1/FYN/ACTB/RAC1/TGFBR1/PARD3/ACTN1/IGF1R/ACTG1/ERBB2/ACTN4	12
Cellular Processes	Cell motility	hsa04814	Motor proteins	20/496	197/9434	0.00355529	0.0273759	0.0218073	CAPZA1/KIF1B/DCTN1/TUBE1/TUBB/TUBB2A/ACTB/DCTN3/DYNC2H1/KIF5B/DCTN2/TUBA1A/DYNC1H1/KLC1/STARD9/MYO9A/DCTN5/KIF22/DYNLL2/ACTG1	20
Cellular Processes	Transport and catabolism	hsa04148	Efferocytosis	17/496	157/9434	0.00360696	0.0273759	0.0218073	MAPKAPK2/SLC16A1/ITGAV/ODC1/RAB5A/RAB7A/RAC1/ADAM9/ABCA1/ANO6/THBS1/BCAR1/NFATC3/CRK/TGFB1/CALR/MAP2K2	17
Genetic Information Processing	Chromosome	hsa03083	Polycomb repressive complex	11/496	83/9434	0.00395011	0.0292308	0.0232849	RBBP4/PHC2/HDAC2/EZH2/HCFC1/OGT/KDM2A/YAF2/YY1/CBX4/ASXL1	11
Environmental Information Processing	Signal transduction	hsa04151	PI3K-Akt signaling pathway	31/496	362/9434	0.00491289	0.0354687	0.0282539	PKN2/LAMC1/GNG4/MCL1/GNB1/ITGAV/ERBB4/LAMB2/MAGI1/SPP1/LAMA4/ITGB8/RAC1/PPP2CB/NTRK2/RPS6/TNC/PPP2R2D/CCND2/ITGA7/COL4A2/COL4A1/GNG2/IGF1R/THBS1/COL1A1/ERBB2/YWHAB/MAP2K2/PKN1/IFNAR1	31
Metabolism	Global and overview maps	hsa01210	2-Oxocarboxylic acid metabolism	6/496	33/9434	0.00674566	0.0475408	0.0378703	IDH1/OGDH/ACO1/DLAT/BCAT1/ACO2	6

## Sheet: b) KEGG _Green module (ZIKV)
b) Green module (Infected with ZIKV).
category	subcategory	ID	Description	GeneRatio	BgRatio	pvalue	p.adjust	qvalue	geneID	Count
Cellular Processes	Cellular community - eukaryotes	hsa04530	Tight junction	17/287	170/9434	1.56274e-05	0.00446945	0.00394798	ARHGEF2/PRKACB/ACTR2/AMOTL2/DLG1/RAPGEF2/PPP2R2B/HSPA4/MSN/SCRIB/CTTN/JAM3/CCND1/TUBA1B/LLGL1/MYL12A/MYH9	17
Human Diseases	Infectious disease: bacterial	hsa05100	Bacterial invasion of epithelial cells	10/287	78/9434	0.000117278	0.0159254	0.0140674	WASF2/SEPTIN2/ACTR2/CAV2/PTK2/DNM1/CTTN/SEPTIN9/DNM2/CRKL	10
Human Diseases	Cancer: overview	hsa05203	Viral carcinogenesis	17/287	205/9434	0.00016705	0.0159254	0.0140674	PRKACB/YWHAQ/KAT2B/DLG1/CDKN1A/CDK6/HDAC9/DDX3X/SCRIB/GSN/CCND1/CDK1/UBE3A/PKM/YWHAE/MAPK1/RANBP1	17
Human Diseases	Infectious disease: viral	hsa05171	Coronavirus disease - COVID-19	18/287	238/9434	0.000339817	0.0242969	0.0214621	RPL11/ADAR/RPL32/RPL15/RPS14/RPL10A/RPS4X/RPS3/RPS13/RPS24/RPLP0/RPL4/RPS27L/RPL13/RPL38/RPL18/RPL3/MAPK1	18
Human Diseases	Infectious disease: bacterial	hsa05131	Shigellosis	18/287	253/9434	0.000704889	0.0403197	0.0356154	ARHGEF2/WASF2/FNBP1L/SEPTIN2/ACTR2/PFN2/DIAPH1/SKP1/SEPTIN7/PTK2/RRAGA/CTTN/SEPTIN9/CALCOCO2/MYL12A/PIK3C3/MAPK1/CRKL	18
Organismal Systems	Excretory system	hsa04961	Endocrine and other factor-regulated calcium reabsorption	7/287	53/9434	0.00104101	0.0496215	0.043832	PRKACB/CALB1/DNM1/ADCY6/ATP1B2/GNAS/DNM2	7
