# Supplementary material for: Comparative Gene Co-expression Network Analysis of Proviral and Antiviral Responses to Dengue Virus-2 (DENV-2) and Zika Virus (ZIKV) Infection in Human Neural Progenitor Cells (hNPCs)
Source: PLoS One. 2026 Apr 30;21(4):e0347540. doi: 10.1371/journal.pone.0347540 (PMC13132211; doi:10.1371/journal.pone.0347540)
Supplement: S4 Table — (XLSX) [file pone.0347540.s006.xlsx]

## Sheet: Reactome_Turquoise module(DENV)
	a) Turquoise module (Infected with DENV2).
ID	Description	GeneRatio	BgRatio	pvalue	p.adjust	qvalue	geneID	Count
R-HSA-168255	Influenza Infection	35/622	157/11009	1.39779e-12	1.79755e-09	1.39631e-09	NUP133/RPS8/RPL5/RPL22/RPS7/XPO1/KPNA4/KPNA1/RPSA/RPL24/RPL34/RPL30/RPL7/RPL8/RPL35/RPS6/RPL27A/RPL6/RAN/IPO5/NUP58/DNAJC3/RPL27/RPL23A/KPNB1/CLTC/RPS16/RPS28/RPS11/TGFB1/CALR/GTF2F1/RPS9/RPS19/RPS5	35
R-HSA-72613	Eukaryotic Translation Initiation	29/622	120/11009	1.4597e-11	5.5533e-09	4.31373e-09	RPS8/RPL5/RPL22/RPS7/EIF4G1/EIF4A2/RPSA/RPL24/RPL34/RPL30/RPL7/RPL8/EIF3H/RPL35/RPS6/RPL27A/RPL6/EIF2B2/EIF5/RPL27/RPL23A/RPS16/EIF3G/RPS28/RPS11/RPS9/RPS19/RPS5/EIF3D	29
R-HSA-72737	Cap-dependent Translation Initiation	29/622	120/11009	1.4597e-11	5.5533e-09	4.31373e-09	RPS8/RPL5/RPL22/RPS7/EIF4G1/EIF4A2/RPSA/RPL24/RPL34/RPL30/RPL7/RPL8/EIF3H/RPL35/RPS6/RPL27A/RPL6/EIF2B2/EIF5/RPL27/RPL23A/RPS16/EIF3G/RPS28/RPS11/RPS9/RPS19/RPS5/EIF3D	29
R-HSA-72706	GTP hydrolysis and joining of the 60S ribosomal subunit	28/622	113/11009	1.72731e-11	5.5533e-09	4.31373e-09	RPS8/RPL5/RPL22/RPS7/EIF4G1/EIF4A2/RPSA/RPL24/RPL34/RPL30/RPL7/RPL8/EIF3H/RPL35/RPS6/RPL27A/RPL6/EIF5/RPL27/RPL23A/RPS16/EIF3G/RPS28/RPS11/RPS9/RPS19/RPS5/EIF3D	28
R-HSA-156842	Eukaryotic Translation Elongation	25/622	94/11009	4.02448e-11	1.0351e-08	8.0405e-09	RPS8/RPL5/RPL22/RPS7/RPSA/RPL24/RPL34/RPL30/RPL7/RPL8/EEF1D/RPL35/RPS6/RPL27A/RPL6/RPL27/RPL23A/EEF1A2/RPS16/RPS28/RPS11/RPS9/EEF2/RPS19/RPS5	25
R-HSA-72766	Translation	47/622	292/11009	5.26149e-11	1.12771e-08	8.75993e-09	DAP3/RPS8/MRPL37/RPL5/EPRS1/RPL22/RPS7/EIF4G1/EIF4A2/MRPS22/RPSA/RPL24/SPCS3/RPL34/TARS1/SSR1/VARS1/RPL30/RPL7/RPL8/EIF3H/EEF1D/RPL35/RPS6/CARS1/SRPRA/RPL27A/RPL6/EIF2B2/EIF5/AARS1/KARS1/RPL27/SRP68/RPL23A/NARS1/RPN2/EEF1A2/RPS16/EIF3G/RPS28/RPS11/RPS9/EEF2/RPS19/RPS5/EIF3D	47
R-HSA-156827	L13a-mediated translational silencing of Ceruloplasmin expression	27/622	112/11009	7.89708e-11	1.45081e-08	1.12697e-08	RPS8/RPL5/RPL22/RPS7/EIF4G1/EIF4A2/RPSA/RPL24/RPL34/RPL30/RPL7/RPL8/EIF3H/RPL35/RPS6/RPL27A/RPL6/RPL27/RPL23A/RPS16/EIF3G/RPS28/RPS11/RPS9/RPS19/RPS5/EIF3D	27
R-HSA-1799339	SRP-dependent cotranslational protein targeting to membrane	27/622	113/11009	9.83411e-11	1.58083e-08	1.22797e-08	RPS8/RPL5/RPL22/RPS7/RPSA/RPL24/SPCS3/RPL34/SSR1/RPL30/RPL7/RPL8/RPL35/RPS6/SRPRA/RPL27A/RPL6/RPL27/SRP68/RPL23A/RPN2/RPS16/RPS28/RPS11/RPS9/RPS19/RPS5	27
R-HSA-195258	RHO GTPase Effectors	49/622	326/11009	2.41421e-10	3.44964e-08	2.67964e-08	PKN2/NUP133/H2AC20/KDM1A/RHOB/BUB1/ARPC2/NCKAP1/XPO1/ACTR3/FMNL2/DVL3/NCK1/CTNNA1/H3C2/H4C4/TUBB2A/H3C7/H4C3/H4C8/H3C6/H2BC8/H3C8/H4C5/H2BC5/H2BC11/H2AC8/ACTB/LIMK1/RAC1/FLNA/PPP2CB/CKAP5/KIF5B/PPP1CC/CLIP1/TUBA1A/KTN1/DYNC1H1/KLC1/H3-3B/DYNLL2/BIRC5/ACTG1/PFN1/TAOK1/MAPRE1/YWHAB/PKN1	49
R-HSA-72689	Formation of a pool of free 40S subunits	25/622	102/11009	2.73068e-10	3.51166e-08	2.72781e-08	RPS8/RPL5/RPL22/RPS7/RPSA/RPL24/RPL34/RPL30/RPL7/RPL8/EIF3H/RPL35/RPS6/RPL27A/RPL6/RPL27/RPL23A/RPS16/EIF3G/RPS28/RPS11/RPS9/RPS19/RPS5/EIF3D	25
R-HSA-156902	Peptide chain elongation	23/622	90/11009	5.82176e-10	6.23899e-08	4.84636e-08	RPS8/RPL5/RPL22/RPS7/RPSA/RPL24/RPL34/RPL30/RPL7/RPL8/RPL35/RPS6/RPL27A/RPL6/RPL27/RPL23A/RPS16/RPS28/RPS11/RPS9/EEF2/RPS19/RPS5	23
R-HSA-192823	Viral mRNA Translation	23/622	90/11009	5.82176e-10	6.23899e-08	4.84636e-08	RPS8/RPL5/RPL22/RPS7/RPSA/RPL24/RPL34/RPL30/RPL7/RPL8/RPL35/RPS6/RPL27A/RPL6/DNAJC3/RPL27/RPL23A/RPS16/RPS28/RPS11/RPS9/RPS19/RPS5	23
R-HSA-2559583	Cellular Senescence	35/622	195/11009	8.4151e-10	8.32448e-08	6.46634e-08	RBBP4/MAPKAPK2/H2AC20/PHC2/JUN/TNIK/CCNA2/MAPK9/H3C2/H1-4/H4C4/H1-5/H1-3/H3C7/H4C3/H4C8/H3C6/H2BC8/H3C8/H4C5/H2BC5/RPS6KA2/H2BC11/H1-2/H2AC8/EZH2/ATM/SP1/H3-3B/CDC27/CBX4/STAT3/FZR1/ERF/TNRC6B	35
R-HSA-975956	Nonsense Mediated Decay (NMD) independent of the Exon Junction Complex (EJC)	23/622	96/11009	2.29895e-09	2.11175e-07	1.64038e-07	RPS8/RPL5/RPL22/RPS7/EIF4G1/RPSA/RPL24/RPL34/RPL30/RPL7/RPL8/RPL35/RPS6/RPL27A/RPL6/RPL27/RPL23A/RPS16/RPS28/RPS11/RPS9/RPS19/RPS5	23
R-HSA-9018519	Estrogen-dependent gene expression	29/622	149/11009	3.54017e-09	3.03511e-07	2.35763e-07	POU2F1/H2AC20/KDM1A/JUN/ERBB4/H3C2/H4C4/H3C7/H4C3/H4C8/H3C6/H2BC8/H3C8/H4C5/H2BC5/H2BC11/H2AC8/RAD21/SP1/YY1/TLE3/H3-3B/DDX5/ZNF217/JUND/GTF2F1/KDM4B/TNRC6B/RUNX1	29
R-HSA-168273	Influenza Viral RNA Transcription and Replication	27/622	136/11009	7.87536e-09	5.85743e-07	4.54997e-07	NUP133/RPS8/RPL5/RPL22/RPS7/RPSA/RPL24/RPL34/RPL30/RPL7/RPL8/RPL35/RPS6/RPL27A/RPL6/IPO5/NUP58/DNAJC3/RPL27/RPL23A/RPS16/RPS28/RPS11/GTF2F1/RPS9/RPS19/RPS5	27
R-HSA-2408557	Selenocysteine synthesis	22/622	94/11009	8.19858e-09	5.85743e-07	4.54997e-07	RPS8/RPL5/RPL22/RPS7/RPSA/RPL24/RPL34/RPL30/RPL7/RPL8/RPL35/RPS6/RPL27A/RPL6/RPL27/RPL23A/RPS16/RPS28/RPS11/RPS9/RPS19/RPS5	22
R-HSA-72764	Eukaryotic Translation Termination	22/622	94/11009	8.19858e-09	5.85743e-07	4.54997e-07	RPS8/RPL5/RPL22/RPS7/RPSA/RPL24/RPL34/RPL30/RPL7/RPL8/RPL35/RPS6/RPL27A/RPL6/RPL27/RPL23A/RPS16/RPS28/RPS11/RPS9/RPS19/RPS5	22
R-HSA-927802	Nonsense-Mediated Decay (NMD)	24/622	116/11009	2.31556e-08	1.4889e-06	1.15656e-06	RPS8/RPL5/RPL22/RPS7/EIF4G1/RPSA/RPL24/RPL34/RPL30/RPL7/RPL8/RPL35/RPS6/RPL27A/RPL6/SMG1/RPL27/RPL23A/RPS16/RPS28/RPS11/RPS9/RPS19/RPS5	24
R-HSA-975957	Nonsense Mediated Decay (NMD) enhanced by the Exon Junction Complex (EJC)	24/622	116/11009	2.31556e-08	1.4889e-06	1.15656e-06	RPS8/RPL5/RPL22/RPS7/EIF4G1/RPSA/RPL24/RPL34/RPL30/RPL7/RPL8/RPL35/RPS6/RPL27A/RPL6/SMG1/RPL27/RPL23A/RPS16/RPS28/RPS11/RPS9/RPS19/RPS5	24
R-HSA-8939211	ESR-mediated signaling	35/622	222/11009	2.80583e-08	1.71824e-06	1.3347e-06	POU2F1/GNG4/H2AC20/KDM1A/GNB1/JUN/ERBB4/XPO1/H3C2/H4C4/H3C7/H4C3/H4C8/H3C6/H2BC8/H3C8/H4C5/H2BC5/H2BC11/H2AC8/RAD21/SP1/GNG2/YY1/IGF1R/TLE3/H3-3B/DDX5/ZNF217/JUND/GTF2F1/PPP5C/KDM4B/TNRC6B/RUNX1	35
R-HSA-9012999	RHO GTPase cycle	55/622	449/11009	3.75877e-08	2.16642e-06	1.68284e-06	PKN2/ARHGAP29/PLEKHG5/CDC42BPA/VANGL2/RHOB/CCDC88A/CUL3/NCKAP1/ARHGEF4/FMNL2/TRA2B/TFRC/SLC4A7/RAB7A/NCK1/SH3RF1/ARAP2/TRIO/AKAP12/FAM135A/DST/GJA1/CCT6A/NIPSNAP2/ACTB/YKT6/RAC1/ATP6AP1/DOCK5/PRAG1/MCAM/PICALM/SLK/FRS2/GOLGA3/TWF1/RACGAP1/CKAP4/SHMT2/STARD13/KTN1/ACTN1/AKAP13/MYO9A/CPD/ACTG1/CLTC/GNA13/ARHGDIA/TXNL1/LMAN1/NSFL1C/PKN1/ARFGAP3	55
R-HSA-2408522	Selenoamino acid metabolism	24/622	119/11009	3.90076e-08	2.16642e-06	1.68284e-06	RPS8/RPL5/EPRS1/RPL22/RPS7/RPSA/RPL24/RPL34/RPL30/RPL7/RPL8/RPL35/RPS6/RPL27A/RPL6/KARS1/RPL27/RPL23A/RPS16/RPS28/RPS11/RPS9/RPS19/RPS5	24
R-HSA-9633012	Response of EIF2AK4 (GCN2) to amino acid deficiency	22/622	102/11009	4.04308e-08	2.16642e-06	1.68284e-06	RPS8/RPL5/RPL22/RPS7/RPSA/RPL24/RPL34/RPL30/RPL7/RPL8/RPL35/RPS6/RPL27A/RPL6/RPL27/RPL23A/RPS16/RPS28/RPS11/RPS9/RPS19/RPS5	22
R-HSA-3214815	HDACs deacetylate histones	21/622	94/11009	4.29771e-08	2.21074e-06	1.71728e-06	ARID4B/RBBP4/H2AC20/KDM1A/TBL1XR1/HDAC2/H3C2/H4C4/H3C7/H4C3/H4C8/H3C6/H2BC8/H3C8/H4C5/H2BC5/H2BC11/H2AC11/H2AC8/PHF21A/ARID4A	21
R-HSA-72702	Ribosomal scanning and start codon recognition	16/622	59/11009	1.00191e-07	4.79692e-06	3.72618e-06	RPS8/RPS7/EIF4G1/EIF4A2/RPSA/EIF3H/RPS6/EIF5/RPS16/EIF3G/RPS28/RPS11/RPS9/RPS19/RPS5/EIF3D	16
R-HSA-9679506	SARS-CoV Infections	51/622	414/11009	1.00713e-07	4.79692e-06	3.72618e-06	NUP133/ARID4B/RBBP4/RPS8/DDX20/KDM1A/ATP1B1/RPS7/MGAT5/CUL3/GPC1/NFE2L2/CHMP2B/RPSA/NCK1/SEC24B/SEC24D/HDAC2/TUBB/TAB2/GJA1/SRPK2/FNTA/RPS6/PHF21A/UVRAG/SP1/ANO6/NUP58/GPC6/ARID4A/TRAF3/UBE2I/KPNB1/DDX5/FKBP1A/MAVS/SNRPB/YWHAB/RPN2/RPS16/RPS28/RPS11/RPS9/RPS19/RPS5/AP2A1/TYK2/IFNGR2/IFNAR1/RUNX1	51
R-HSA-5625740	RHO GTPases activate PKNs	20/622	94/11009	2.12072e-07	9.74015e-06	7.56602e-06	PKN2/H2AC20/KDM1A/RHOB/H3C2/H4C4/H3C7/H4C3/H4C8/H3C6/H2BC8/H3C8/H4C5/H2BC5/H2BC11/H2AC8/RAC1/H3-3B/YWHAB/PKN1	20
R-HSA-9006931	Signaling by Nuclear Receptors	40/622	298/11009	2.69201e-07	1.19377e-05	9.27303e-06	POU2F1/GNG4/H2AC20/KDM1A/GNB1/JUN/KDM3A/ERBB4/XPO1/TBL1XR1/H3C2/H4C4/H3C7/H4C3/H4C8/H3C6/H2BC8/H3C8/H4C5/H2BC5/H2BC11/H2AC8/RAD21/ABCA1/PDHX/DLAT/SP1/GNG2/YY1/IGF1R/TLE3/H3-3B/DDX5/ZNF217/JUND/GTF2F1/PPP5C/KDM4B/TNRC6B/RUNX1	40
R-HSA-2559580	Oxidative Stress Induced Senescence	23/622	124/11009	3.69995e-07	1.58605e-05	1.23202e-05	RBBP4/MAPKAPK2/H2AC20/PHC2/JUN/TNIK/MAPK9/H3C2/H4C4/H3C7/H4C3/H4C8/H3C6/H2BC8/H3C8/H4C5/H2BC5/H2BC11/H2AC8/EZH2/H3-3B/CBX4/TNRC6B	23
R-HSA-3247509	Chromatin modifying enzymes	37/622	270/11009	4.52947e-07	1.82028e-05	1.41397e-05	ARID4B/RBBP4/DR1/H2AC20/KDM1A/KDM3A/SMARCC1/RUVBL1/TBL1XR1/JADE1/HDAC2/H3C2/H4C4/H3C7/H4C3/H4C8/H3C6/H2BC8/H3C8/H4C5/H2BC5/H2BC11/H2AC11/H2AC8/ACTB/SMARCD3/EZH2/HCFC1/OGT/KAT6A/ELP3/KDM2A/PHF21A/KMT5B/SUPT20H/ARID4A/KDM4B	37
R-HSA-4839726	Chromatin organization	37/622	270/11009	4.52947e-07	1.82028e-05	1.41397e-05	ARID4B/RBBP4/DR1/H2AC20/KDM1A/KDM3A/SMARCC1/RUVBL1/TBL1XR1/JADE1/HDAC2/H3C2/H4C4/H3C7/H4C3/H4C8/H3C6/H2BC8/H3C8/H4C5/H2BC5/H2BC11/H2AC11/H2AC8/ACTB/SMARCD3/EZH2/HCFC1/OGT/KAT6A/ELP3/KDM2A/PHF21A/KMT5B/SUPT20H/ARID4A/KDM4B	37
R-HSA-5625886	Activated PKN1 stimulates transcription of AR (androgen receptor) regulated genes KLK2 and KLK3	16/622	66/11009	5.39257e-07	2.10147e-05	1.63239e-05	H2AC20/KDM1A/H3C2/H4C4/H3C7/H4C3/H4C8/H3C6/H2BC8/H3C8/H4C5/H2BC5/H2BC11/H2AC8/H3-3B/PKN1	16
R-HSA-72649	Translation initiation complex formation	15/622	59/11009	6.3027e-07	2.3839e-05	1.85178e-05	RPS8/RPS7/EIF4G1/EIF4A2/RPSA/EIF3H/RPS6/RPS16/EIF3G/RPS28/RPS11/RPS9/RPS19/RPS5/EIF3D	15
R-HSA-9711097	Cellular response to starvation	26/622	157/11009	6.5897e-07	2.42125e-05	1.88079e-05	RPS8/RPL5/RPL22/SESN2/RPS7/RPSA/RPL24/ATP6V1A/RPL34/RPL30/RPL7/ATP6V1H/RPL8/RPL35/RPS6/RPL27A/RPL6/RPL27/RPL23A/RPS16/RPS28/RPS11/RPS9/RPS19/RPS5/ATP6V1E1	26
R-HSA-68886	M Phase	49/622	416/11009	7.05874e-07	2.52154e-05	1.9587e-05	NUP133/ENSA/H2AC20/PSMD14/BUB1/DCTN1/RAB1A/XPO1/CHMP2B/PDS5A/TNPO1/H3C2/H4C4/TUBB/TUBB2A/H3C7/H4C3/H4C8/H3C6/H2BC8/H3C8/H4C5/H2BC5/H2BC11/H2AC8/PPP2CB/RAD21/DCTN3/SET/CKAP5/PPP2R2D/CEP290/DCTN2/PPP1CC/CLIP1/RAN/TUBA1A/PDS5B/NUP58/DYNC1H1/UBE2I/H3-3B/DYNLL2/KPNB1/BIRC5/CDC27/TAOK1/PSMA7/MAPRE1	49
R-HSA-72662	Activation of the mRNA upon binding of the cap-binding complex and eIFs, and subsequent binding to 43S	15/622	60/11009	7.97168e-07	2.7707e-05	2.15224e-05	RPS8/RPS7/EIF4G1/EIF4A2/RPSA/EIF3H/RPS6/RPS16/EIF3G/RPS28/RPS11/RPS9/RPS19/RPS5/EIF3D	15
R-HSA-68616	Assembly of the ORC complex at the origin of replication	16/622	68/11009	8.33402e-07	2.82041e-05	2.19085e-05	H2AC20/KPNA1/H3C2/H4C4/H3C7/H4C3/H4C8/H3C6/H2BC8/H3C8/H4C5/H2BC5/H2BC11/H2AC8/H3-3B/KPNB1	16
R-HSA-9609646	HCMV Infection	26/622	160/11009	9.5877e-07	3.16148e-05	2.4558e-05	NUP133/RBBP4/H2AC20/CHMP2B/TBL1XR1/H3C2/H4C4/TUBB2A/H3C7/H4C3/H4C8/H3C6/H2BC8/H3C8/H4C5/H2BC5/H2BC11/H2AC11/H2AC8/EZH2/UBAP1/HNRNPK/TUBA1A/NUP58/DYNC1H1/DYNLL2	26
R-HSA-427413	NoRC negatively regulates rRNA expression	20/622	106/11009	1.6104e-06	5.17744e-05	4.02177e-05	ARID4B/H2AC20/SMARCA5/HDAC2/H3C2/H4C4/H3C7/H4C3/H4C8/H3C6/H2BC8/H3C8/H4C5/H2BC5/H2BC11/H2AC8/TAF1D/SIN3A/SAP30BP/H3-3B	20
R-HSA-9609690	HCMV Early Events	23/622	135/11009	1.75254e-06	5.49699e-05	4.26999e-05	NUP133/RBBP4/H2AC20/TBL1XR1/H3C2/H4C4/TUBB2A/H3C7/H4C3/H4C8/H3C6/H2BC8/H3C8/H4C5/H2BC5/H2BC11/H2AC11/H2AC8/EZH2/TUBA1A/NUP58/DYNC1H1/DYNLL2	23
R-HSA-212300	PRC2 methylates histones and DNA	16/622	72/11009	1.88938e-06	5.65055e-05	4.38927e-05	RBBP4/H2AC20/H3C2/H4C4/H3C7/H4C3/H4C8/H3C6/H2BC8/H3C8/H4C5/H2BC5/H2BC11/H2AC8/EZH2/H3-3B	16
R-HSA-9710421	Defective pyroptosis	16/622	72/11009	1.88938e-06	5.65055e-05	4.38927e-05	RBBP4/H2AC20/H3C2/H4C4/H3C7/H4C3/H4C8/H3C6/H2BC8/H3C8/H4C5/H2BC5/H2BC11/H2AC8/EZH2/H3-3B	16
R-HSA-5250941	Negative epigenetic regulation of rRNA expression	20/622	109/11009	2.53749e-06	7.4164e-05	5.76096e-05	ARID4B/H2AC20/SMARCA5/HDAC2/H3C2/H4C4/H3C7/H4C3/H4C8/H3C6/H2BC8/H3C8/H4C5/H2BC5/H2BC11/H2AC8/TAF1D/SIN3A/SAP30BP/H3-3B	20
R-HSA-2559582	Senescence-Associated Secretory Phenotype (SASP)	20/622	110/11009	2.9406e-06	8.40359e-05	6.5278e-05	H2AC20/JUN/CCNA2/H3C2/H4C4/H3C7/H4C3/H4C8/H3C6/H2BC8/H3C8/H4C5/H2BC5/RPS6KA2/H2BC11/H2AC8/H3-3B/CDC27/STAT3/FZR1	20
R-HSA-427389	ERCC6 (CSB) and EHMT2 (G9a) positively regulate rRNA expression	16/622	75/11009	3.34914e-06	9.36304e-05	7.27309e-05	RBBP4/H2AC20/HDAC2/H3C2/H4C4/H3C7/H4C3/H4C8/H3C6/H2BC8/H3C8/H4C5/H2BC5/H2BC11/H2AC8/H3-3B	16
R-HSA-427359	SIRT1 negatively regulates rRNA expression	15/622	67/11009	3.58272e-06	9.80292e-05	7.61478e-05	H2AC20/H3C2/H4C4/H3C7/H4C3/H4C8/H3C6/H2BC8/H3C8/H4C5/H2BC5/H2BC11/H2AC8/TAF1D/H3-3B	15
R-HSA-3214847	HATs acetylate histones	23/622	141/11009	3.7824e-06	0.000101337	7.8717e-05	DR1/H2AC20/RUVBL1/JADE1/H3C2/H4C4/H3C7/H4C3/H4C8/H3C6/H2BC8/H3C8/H4C5/H2BC5/H2BC11/H2AC11/H2AC8/ACTB/HCFC1/OGT/KAT6A/ELP3/SUPT20H	23
R-HSA-8936459	RUNX1 regulates genes involved in megakaryocyte differentiation and platelet function	18/622	94/11009	4.27491e-06	0.000111534	8.66379e-05	H2AC20/H3C2/H4C4/H3C7/H4C3/H4C8/H3C6/H2BC8/H3C8/H4C5/H2BC5/H2BC11/H2AC8/SIN3A/THBS1/H3-3B/TNRC6B/RUNX1	18
R-HSA-72695	Formation of the ternary complex, and subsequently, the 43S complex	13/622	52/11009	4.33646e-06	0.000111534	8.66379e-05	RPS8/RPS7/RPSA/EIF3H/RPS6/RPS16/EIF3G/RPS28/RPS11/RPS9/RPS19/RPS5/EIF3D	13
R-HSA-6791226	Major pathway of rRNA processing in the nucleolus and cytosol	27/622	185/11009	4.99752e-06	0.000126016	9.78874e-05	RPS8/RPL5/RPL22/UTP11/RPS7/RPSA/GNL3/RPL24/RPL34/RRP36/RPL30/RPL7/RPL8/RPL35/RPS6/RPL27A/RPL6/UTP4/RPL27/RPL23A/NOP56/RPS16/RPS28/RPS11/RPS9/RPS19/RPS5	27
R-HSA-5250913	Positive epigenetic regulation of rRNA expression	19/622	105/11009	5.58014e-06	0.000138001	0.000107197	RBBP4/H2AC20/SMARCA5/HDAC2/H3C2/H4C4/H3C7/H4C3/H4C8/H3C6/H2BC8/H3C8/H4C5/H2BC5/H2BC11/H2AC8/ACTB/TAF1D/H3-3B	19
R-HSA-9692914	SARS-CoV-1-host interactions	18/622	96/11009	5.83813e-06	0.000141657	0.000110037	RPS8/RPS7/RPSA/RPS6/SP1/TRAF3/UBE2I/KPNB1/FKBP1A/MAVS/YWHAB/RPS16/RPS28/RPS11/RPS9/RPS19/RPS5/RUNX1	18
R-HSA-212165	Epigenetic regulation of gene expression	27/622	187/11009	6.13869e-06	0.000146192	0.00011356	ARID4B/RBBP4/DR1/H2AC20/SMARCA5/HDAC2/H3C2/H4C4/H3C7/H4C3/H4C8/H3C6/H2BC8/H3C8/H4C5/H2BC5/H2BC11/H2AC8/ACTB/EZH2/HCFC1/OGT/TAF1D/SIN3A/SAP30BP/H3-3B/AKAP8L	27
R-HSA-73728	RNA Polymerase I Promoter Opening	14/622	62/11009	6.79222e-06	0.000158814	0.000123365	H2AC20/H3C2/H4C4/H3C7/H4C3/H4C8/H3C6/H2BC8/H3C8/H4C5/H2BC5/H2BC11/H2AC8/H3-3B	14
R-HSA-2173789	TGF-beta receptor signaling activates SMADs	12/622	47/11009	8.0092e-06	0.000183926	0.000142871	ITGAV/XPO1/ITGB8/TGFBR1/CBL/STRAP/USP15/PPP1CC/MTMR4/FKBP1A/TGFB1/UBE2M	12
R-HSA-201722	Formation of the beta-catenin:TCF transactivating complex	17/622	90/11009	9.53401e-06	0.000211392	0.000164206	H2AC20/RUVBL1/H3C2/H4C4/H3C7/H4C3/H4C8/H3C6/H2BC8/H3C8/H4C5/H2BC5/H2BC11/H2AC8/TLE4/TLE3/H3-3B	17
R-HSA-5250924	B-WICH complex positively regulates rRNA expression	17/622	90/11009	9.53401e-06	0.000211392	0.000164206	H2AC20/SMARCA5/H3C2/H4C4/H3C7/H4C3/H4C8/H3C6/H2BC8/H3C8/H4C5/H2BC5/H2BC11/H2AC8/ACTB/TAF1D/H3-3B	17
R-HSA-5334118	DNA methylation	14/622	64/11009	1.00646e-05	0.000219374	0.000170407	H2AC20/H3C2/H4C4/H3C7/H4C3/H4C8/H3C6/H2BC8/H3C8/H4C5/H2BC5/H2BC11/H2AC8/H3-3B	14
R-HSA-2299718	Condensation of Prophase Chromosomes	15/622	73/11009	1.09869e-05	0.000235485	0.000182922	H2AC20/H3C2/H4C4/H3C7/H4C3/H4C8/H3C6/H2BC8/H3C8/H4C5/H2BC5/H2BC11/H2AC8/SET/H3-3B	15
R-HSA-9010553	Regulation of expression of SLITs and ROBOs	25/622	172/11009	1.19926e-05	0.000252828	0.000196393	RPS8/RPL5/RPL22/RPS7/PSMD14/EIF4G1/RPSA/RPL24/RPL34/RPL30/RPL7/RPL8/RPL35/RPS6/RPL27A/RPL6/RPL27/RPL23A/PSMA7/RPS16/RPS28/RPS11/RPS9/RPS19/RPS5	25
R-HSA-1912408	Pre-NOTCH Transcription and Translation	17/622	92/11009	1.29384e-05	0.000268368	0.000208465	H2AC20/JUN/H3C2/H4C4/H3C7/H4C3/H4C8/H3C6/H2BC8/H3C8/H4C5/H2BC5/H2BC11/H2AC8/H3-3B/TNRC6B/RUNX1	17
R-HSA-8868773	rRNA processing in the nucleus and cytosol	27/622	195/11009	1.3495e-05	0.00027547	0.000213981	RPS8/RPL5/RPL22/UTP11/RPS7/RPSA/GNL3/RPL24/RPL34/RRP36/RPL30/RPL7/RPL8/RPL35/RPS6/RPL27A/RPL6/UTP4/RPL27/RPL23A/NOP56/RPS16/RPS28/RPS11/RPS9/RPS19/RPS5	27
R-HSA-376176	Signaling by ROBO receptors	29/622	219/11009	1.55983e-05	0.000313428	0.000243467	RPS8/RPL5/RPL22/RPS7/PSMD14/GPC1/EIF4G1/RPSA/RPL24/NCK1/RPL34/RAC1/RPL30/RPL7/RPL8/RPL35/RPS6/RPL27A/RPL6/RPL27/RPL23A/PFN1/PSMA7/RPS16/RPS28/RPS11/RPS9/RPS19/RPS5	29
R-HSA-3214842	HDMs demethylate histones	12/622	50/11009	1.59199e-05	0.000314968	0.000244663	KDM1A/KDM3A/H3C2/H4C4/H3C7/H4C3/H4C8/H3C6/H3C8/H4C5/KDM2A/KDM4B	12
R-HSA-8856688	Golgi-to-ER retrograde transport	21/622	133/11009	1.66295e-05	0.000324023	0.000251696	CAPZA1/RAB3GAP2/COPA/KIF1B/DCTN1/RAB1A/COPG1/TUBB2A/COPG2/DCTN3/KIF5B/DCTN2/RACGAP1/TUBA1A/TMED10/DYNC1H1/KLC1/DCTN5/KIF22/DYNLL2/ARFGAP3	21
R-HSA-3000171	Non-integrin membrane-ECM interactions	13/622	59/11009	1.91714e-05	0.000367976	0.000285839	LAMC1/ITGAV/COL3A1/LAMB2/LAMA4/DMD/TNC/COL4A2/COL4A1/ACTN1/THBS1/COL1A1/TGFB1	13
R-HSA-9754678	SARS-CoV-2 modulates host translation machinery	12/622	51/11009	1.97638e-05	0.000373768	0.000290338	RPS8/DDX20/RPS7/RPSA/RPS6/SNRPB/RPS16/RPS28/RPS11/RPS9/RPS19/RPS5	12
R-HSA-9610379	HCMV Late Events	19/622	116/11009	2.45954e-05	0.000458401	0.00035608	NUP133/H2AC20/CHMP2B/H3C2/H4C4/H3C7/H4C3/H4C8/H3C6/H2BC8/H3C8/H4C5/H2BC5/H2BC11/H2AC11/H2AC8/UBAP1/HNRNPK/NUP58	19
R-HSA-6811442	Intra-Golgi and retrograde Golgi-to-ER traffic	27/622	202/11009	2.57519e-05	0.0004731	0.000367497	CAPZA1/RAB3GAP2/COPA/KIF1B/DCTN1/RAB1A/COPG1/RHOBTB3/IGF2R/TUBB2A/COPG2/YKT6/DCTN3/KIF5B/ARL1/DCTN2/RACGAP1/TUBA1A/GOLGA5/TMED10/DYNC1H1/KLC1/DCTN5/KIF22/DYNLL2/CYTH2/ARFGAP3	27
R-HSA-9735869	SARS-CoV-1 modulates host translation machinery	10/622	37/11009	2.67379e-05	0.000484295	0.000376194	RPS8/RPS7/RPSA/RPS6/RPS16/RPS28/RPS11/RPS9/RPS19/RPS5	10
R-HSA-9821002	Chromatin modifications during the maternal to zygotic transition (MZT)	14/622	70/11009	2.96774e-05	0.000523443	0.000406604	H2AC20/H3C2/H4C4/H3C7/H4C3/H4C8/H3C6/H2BC8/H3C8/H4C5/H2BC5/H2BC11/H2AC8/H3-3B	14
R-HSA-2559586	DNA Damage/Telomere Stress Induced Senescence	15/622	79/11009	2.97133e-05	0.000523443	0.000406604	H2AC20/CCNA2/H1-4/H4C4/H1-5/H1-3/H4C3/H4C8/H2BC8/H4C5/H2BC5/H2BC11/H1-2/H2AC8/ATM	15
R-HSA-1912422	Pre-NOTCH Expression and Processing	18/622	108/11009	3.14781e-05	0.000547038	0.000424932	H2AC20/JUN/H3C2/H4C4/H3C7/H4C3/H4C8/H3C6/H2BC8/H3C8/H4C5/H2BC5/H2BC11/H2AC8/SEL1L/H3-3B/TNRC6B/RUNX1	18
R-HSA-9616222	Transcriptional regulation of granulopoiesis	16/622	89/11009	3.30354e-05	0.000566448	0.000440009	H2AC20/H3C2/H4C4/H3C7/H4C3/H4C8/H3C6/H2BC8/H3C8/H4C5/H2BC5/H2BC11/H2AC8/H3-3B/STAT3/RUNX1	16
R-HSA-72312	rRNA processing	27/622	205/11009	3.35802e-05	0.000568212	0.000441379	RPS8/RPL5/RPL22/UTP11/RPS7/RPSA/GNL3/RPL24/RPL34/RRP36/RPL30/RPL7/RPL8/RPL35/RPS6/RPL27A/RPL6/UTP4/RPL27/RPL23A/NOP56/RPS16/RPS28/RPS11/RPS9/RPS19/RPS5	27
R-HSA-9679191	Potential therapeutics for SARS	17/622	99/11009	3.50014e-05	0.000584569	0.000454085	ARID4B/RBBP4/KDM1A/ATP1B1/CUL3/NFE2L2/NCK1/HDAC2/TUBB/FNTA/PHF21A/ARID4A/FKBP1A/AP2A1/TYK2/IFNGR2/IFNAR1	17
R-HSA-5663220	RHO GTPases Activate Formins	21/622	140/11009	3.6739e-05	0.000605722	0.000470517	NUP133/RHOB/BUB1/XPO1/FMNL2/DVL3/TUBB2A/ACTB/RAC1/PPP2CB/CKAP5/PPP1CC/CLIP1/TUBA1A/DYNC1H1/DYNLL2/BIRC5/ACTG1/PFN1/TAOK1/MAPRE1	21
R-HSA-140342	Apoptosis induced DNA fragmentation	6/622	13/11009	3.87092e-05	0.000630128	0.000489475	KPNA1/H1-4/H1-5/H1-3/H1-2/KPNB1	6
R-HSA-68875	Mitotic Prophase	21/622	141/11009	4.0933e-05	0.000657998	0.000511124	NUP133/ENSA/H2AC20/RAB1A/H3C2/H4C4/H3C7/H4C3/H4C8/H3C6/H2BC8/H3C8/H4C5/H2BC5/H2BC11/H2AC8/PPP2CB/SET/PPP2R2D/NUP58/H3-3B	21
R-HSA-3371497	HSP90 chaperone cycle for steroid hormone receptors (SHR) in the presence of ligand	12/622	55/11009	4.43739e-05	0.000681132	0.000529094	CAPZA1/DCTN1/TUBB2A/DCTN3/HSPA8/DCTN2/TUBA1A/DYNC1H1/DCTN5/DNAJA2/DYNLL2/DNAJB1	12
R-HSA-9700206	Signaling by ALK in cancer	12/622	55/11009	4.43739e-05	0.000681132	0.000529094	DCTN1/EIF2AK3/BIRC6/RPS6/CARS1/KIF5B/FRS2/KLC1/RNF213/CLTC/STAT3/RRBP1	12
R-HSA-9725370	Signaling by ALK fusions and activated point mutants	12/622	55/11009	4.43739e-05	0.000681132	0.000529094	DCTN1/EIF2AK3/BIRC6/RPS6/CARS1/KIF5B/FRS2/KLC1/RNF213/CLTC/STAT3/RRBP1	12
R-HSA-5617472	Activation of anterior HOX genes in hindbrain development during early embryogenesis	19/622	121/11009	4.50334e-05	0.000681132	0.000529094	RBBP4/H2AC20/JUN/MEIS1/H3C2/H4C4/H3C7/H4C3/H4C8/H3C6/H2BC8/H3C8/H4C5/H2BC5/H2BC11/H2AC8/EZH2/YY1/H3-3B	19
R-HSA-5619507	Activation of HOX genes during differentiation	19/622	121/11009	4.50334e-05	0.000681132	0.000529094	RBBP4/H2AC20/JUN/MEIS1/H3C2/H4C4/H3C7/H4C3/H4C8/H3C6/H2BC8/H3C8/H4C5/H2BC5/H2BC11/H2AC8/EZH2/YY1/H3-3B	19
R-HSA-9678108	SARS-CoV-1 Infection	21/622	142/11009	4.55501e-05	0.000681132	0.000529094	RPS8/RPS7/CHMP2B/RPSA/RPS6/UVRAG/SP1/TRAF3/UBE2I/KPNB1/DDX5/FKBP1A/MAVS/YWHAB/RPS16/RPS28/RPS11/RPS9/RPS19/RPS5/RUNX1	21
R-HSA-195721	Signaling by WNT	37/622	331/11009	5.26435e-05	0.000778156	0.000604461	GNG4/H2AC20/WLS/GNB1/VANGL2/PSMD14/CUL3/XPO1/RUVBL1/DVL3/SOX2/H3C2/H4C4/H3C7/H4C3/H4C8/H3C6/H2BC8/H3C8/H4C5/H2BC5/H2BC11/H2AC8/RAC1/PPP2CB/FZD3/TLE4/SOX6/GNG2/TLE3/VPS35/H3-3B/PFN1/CLTC/PSMA7/AP2A1/TNRC6B	37
R-HSA-2132295	MHC class II antigen presentation	19/622	123/11009	5.67424e-05	0.000829213	0.000644122	CAPZA1/DCTN1/RAB7A/SEC24B/SEC24D/TUBB2A/DCTN3/KIF5B/DCTN2/RACGAP1/TUBA1A/DYNC1H1/KLC1/DCTN5/AP1G1/KIF22/DYNLL2/CLTC/AP2A1	19
R-HSA-157118	Signaling by NOTCH	29/622	235/11009	5.87332e-05	0.000848662	0.000659229	H2AC20/JUN/PSMD14/TBL1XR1/FABP7/HDAC2/H3C2/H4C4/H3C7/H4C3/H4C8/H3C6/H2BC8/H3C8/H4C5/H2BC5/H2BC11/H2AC8/TLE4/MDK/NBEA/SEL1L/PSEN1/TLE3/H3-3B/HDAC5/PSMA7/TNRC6B/RUNX1	29
R-HSA-9645723	Diseases of programmed cell death	17/622	104/11009	6.69096e-05	0.000956064	0.000742657	RBBP4/H2AC20/JUN/H3C2/H4C4/H3C7/H4C3/H4C8/H3C6/H2BC8/H3C8/H4C5/H2BC5/H2BC11/H2AC8/EZH2/H3-3B	17
R-HSA-983231	Factors involved in megakaryocyte development and platelet production	23/622	168/11009	6.94113e-05	0.000980911	0.000761959	KDM1A/CAPZA1/KIF1B/RAB5A/HDAC2/H3C2/TUBB2A/H3C7/H3C6/H3C8/ACTB/RAC1/DOCK5/PHF21A/KIF5B/CBX5/RACGAP1/TUBA1A/KLC1/SIN3A/KIF22/AKAP10/H3-3B	23
R-HSA-912446	Meiotic recombination	15/622	85/11009	7.23323e-05	0.00101108	0.000785393	H2AC20/H3C2/H4C4/H3C7/H4C3/H4C8/H3C6/H2BC8/H3C8/H4C5/H2BC5/H2BC11/H2AC8/ATM/H3-3B	15
R-HSA-5578749	Transcriptional regulation by small RNAs	17/622	105/11009	7.57338e-05	0.00104724	0.000813485	NUP133/H2AC20/H3C2/H4C4/H3C7/H4C3/H4C8/H3C6/H2BC8/H3C8/H4C5/H2BC5/H2BC11/H2AC8/RAN/NUP58/H3-3B	17
R-HSA-5663202	Diseases of signal transduction by growth factor receptors and second messengers	44/622	433/11009	0.000104966	0.00143603	0.00111549	PSMD14/DCTN1/EIF2AK3/BIRC6/ERBB4/SPRED2/TBL1XR1/RICTOR/AP3B1/HDAC2/FYN/QKI/SND1/ACTB/RAC1/PPP2CB/RPS6/TGFBR1/CARS1/CBL/KIF5B/FGFR1OP2/FRS2/PPP1CC/OS9/DUSP6/ZMYM2/SEL1L/KLC1/PSEN1/ACTG1/RNF213/CLTC/STAT3/HDAC5/ERBB2/NF1/PSMA7/FKBP1A/RRBP1/YWHAB/TGFB1/GTF2F1/MAP2K2	44
R-HSA-373760	L1CAM interactions	18/622	119/11009	0.000116728	0.00158013	0.00122742	LAMC1/SCN9A/ITGAV/CHL1/GAP43/TUBB2A/EZR/RPS6KA2/ACTB/RAC1/NRCAM/SDCBP/HSPA8/TUBA1A/ACTG1/CLTC/MAP2K2/AP2A1	18
R-HSA-73854	RNA Polymerase I Promoter Clearance	17/622	109/11009	0.000122122	0.00163593	0.00127077	RBBP4/H2AC20/HDAC2/H3C2/H4C4/H3C7/H4C3/H4C8/H3C6/H2BC8/H3C8/H4C5/H2BC5/H2BC11/H2AC8/TAF1D/H3-3B	17
R-HSA-68867	Assembly of the pre-replicative complex	20/622	141/11009	0.000124285	0.00164774	0.00127994	H2AC20/PSMD14/KPNA1/H3C2/H4C4/H3C7/H4C3/H4C8/H3C6/H2BC8/H3C8/H4C5/H2BC5/H2BC11/H2AC8/H3-3B/KPNB1/CDC27/PSMA7/FZR1	20
R-HSA-73772	RNA Polymerase I Promoter Escape	15/622	90/11009	0.000141717	0.00185967	0.00144457	H2AC20/H3C2/H4C4/H3C7/H4C3/H4C8/H3C6/H2BC8/H3C8/H4C5/H2BC5/H2BC11/H2AC8/TAF1D/H3-3B	15
R-HSA-73864	RNA Polymerase I Transcription	17/622	111/11009	0.000153512	0.00197858	0.00153694	RBBP4/H2AC20/HDAC2/H3C2/H4C4/H3C7/H4C3/H4C8/H3C6/H2BC8/H3C8/H4C5/H2BC5/H2BC11/H2AC8/TAF1D/H3-3B	17
R-HSA-72203	Processing of Capped Intron-Containing Pre-mRNA	32/622	285/11009	0.000153856	0.00197858	0.00153694	NUP133/SDE2/SRSF10/SRSF11/PRPF3/DNAJC8/SRSF7/USP39/HNRNPA3/U2SURP/TRA2B/LSM6/SLU7/WTAP/BUD31/HTATSF1/HNRNPK/SF3B2/NXF1/CWC15/HSPA8/HNRNPF/NUP58/SRRM2/DDX5/THOC1/SNRPB/XAB2/GTF2F1/HNRNPL/SYMPK/DDX39A	32
R-HSA-8878171	Transcriptional regulation by RUNX1	28/622	236/11009	0.000155598	0.00198118	0.00153896	H2AC20/PHC2/PSMD14/SMARCC1/LIFR/H3C2/H4C4/H3C7/H4C3/H4C8/H3C6/H2BC8/H3C8/H4C5/H2BC5/H2BC11/H2AC8/HIPK2/SMARCD3/CCND2/YAF2/SIN3A/THBS1/H3-3B/CBX4/PSMA7/TNRC6B/RUNX1	28
R-HSA-6807878	COPI-mediated anterograde transport	16/622	101/11009	0.000159214	0.00200734	0.00155928	CAPZA1/COPA/DCTN1/RAB1A/COPG1/TUBB2A/COPG2/YKT6/DCTN3/DCTN2/TUBA1A/TMED10/DYNC1H1/DCTN5/DYNLL2/ARFGAP3	16
R-HSA-9694516	SARS-CoV-2 Infection	33/622	299/11009	0.00016896	0.00209061	0.00162396	NUP133/RPS8/DDX20/RPS7/MGAT5/GPC1/CHMP2B/RPSA/SEC24B/SEC24D/TAB2/GJA1/SRPK2/RPS6/UVRAG/ANO6/NUP58/GPC6/TRAF3/UBE2I/DDX5/MAVS/SNRPB/YWHAB/RPN2/RPS16/RPS28/RPS11/RPS9/RPS19/RPS5/TYK2/IFNAR1	33
R-HSA-1428517	The citric acid (TCA) cycle and respiratory electron transport	23/622	178/11009	0.000169069	0.00209061	0.00162396	ATP5PB/SDHB/SLC16A1/SUCLG1/NDUFA10/UQCRC1/MPC1/OGDH/UQCRB/CYC1/PDHX/DLAT/ATP5F1C/UQCRC2/ATP5F1A/ACO2/ND2/ATP8/ATP6/COX3/ND5/ND6/CYTB	23
R-HSA-9013418	RHOBTB2 GTPase cycle	7/622	23/11009	0.000196544	0.00238449	0.00185224	CUL3/TRA2B/CCT6A/TWF1/ACTN1/ACTG1/TXNL1	7
R-HSA-9637690	Response of Mtb to phagocytosis	7/622	23/11009	0.000196544	0.00238449	0.00185224	ENO1/RAB5A/KPNA1/RAB7A/ATP6V1H/KPNB1/RNF213	7
R-HSA-72163	mRNA Splicing - Major Pathway	25/622	207/11009	0.000262471	0.00314445	0.00244256	SDE2/SRSF10/SRSF11/PRPF3/DNAJC8/SRSF7/USP39/HNRNPA3/U2SURP/TRA2B/LSM6/SLU7/BUD31/HTATSF1/HNRNPK/SF3B2/CWC15/HSPA8/HNRNPF/SRRM2/DDX5/SNRPB/XAB2/GTF2F1/HNRNPL	25
R-HSA-379716	Cytosolic tRNA aminoacylation	7/622	24/11009	0.000264075	0.00314445	0.00244256	EPRS1/TARS1/VARS1/CARS1/AARS1/KARS1/NARS1	7
R-HSA-1500620	Meiosis	17/622	117/11009	0.000293702	0.00343365	0.00266721	H2AC20/H3C2/H4C4/H3C7/H4C3/H4C8/H3C6/H2BC8/H3C8/H4C5/H2BC5/H2BC11/H2AC8/RAD21/ATM/UBE2I/H3-3B	17
R-HSA-9816359	Maternal to zygotic transition (MZT)	17/622	117/11009	0.000293702	0.00343365	0.00266721	H2AC20/EIF4G1/EIF4A2/PAIP1/H3C2/H4C4/H3C7/H4C3/H4C8/H3C6/H2BC8/H3C8/H4C5/H2BC5/H2BC11/H2AC8/H3-3B	17
R-HSA-3214858	RMTs methylate histone arginines	13/622	78/11009	0.000388534	0.00450139	0.00349662	H2AC20/SMARCC1/H3C2/H4C4/H3C7/H4C3/H4C8/H3C6/H3C8/H4C5/H2AC11/H2AC8/SMARCD3	13
R-HSA-199977	ER to Golgi Anterograde Transport	20/622	154/11009	0.000412831	0.00474019	0.00368211	CAPZA1/COPA/DCTN1/RAB1A/COPG1/SEC24B/SEC24D/TUBB2A/COPG2/YKT6/DCTN3/PPP6R3/DCTN2/TUBA1A/TMED10/DYNC1H1/DCTN5/DYNLL2/LMAN1/ARFGAP3	20
R-HSA-2173788	Downregulation of TGF-beta receptor signaling	7/622	26/11009	0.000454655	0.0051395	0.0039923	XPO1/TGFBR1/STRAP/USP15/PPP1CC/MTMR4/TGFB1	7
R-HSA-9696264	RND3 GTPase cycle	9/622	42/11009	0.000459598	0.0051395	0.0039923	PLEKHG5/VANGL2/CCDC88A/DST/PICALM/CKAP4/KTN1/CPD/TXNL1	9
R-HSA-9696273	RND1 GTPase cycle	9/622	42/11009	0.000459598	0.0051395	0.0039923	PLEKHG5/VANGL2/CCDC88A/TFRC/FAM135A/DST/FRS2/CPD/TXNL1	9
R-HSA-72172	mRNA Splicing	25/622	215/11009	0.000468969	0.00519908	0.00403858	SDE2/SRSF10/SRSF11/PRPF3/DNAJC8/SRSF7/USP39/HNRNPA3/U2SURP/TRA2B/LSM6/SLU7/BUD31/HTATSF1/HNRNPK/SF3B2/CWC15/HSPA8/HNRNPF/SRRM2/DDX5/SNRPB/XAB2/GTF2F1/HNRNPL	25
R-HSA-9705683	SARS-CoV-2-host interactions	24/622	203/11009	0.000474602	0.00521657	0.00405216	NUP133/RPS8/DDX20/RPS7/RPSA/SEC24B/SEC24D/TAB2/GJA1/RPS6/UVRAG/NUP58/TRAF3/MAVS/SNRPB/YWHAB/RPS16/RPS28/RPS11/RPS9/RPS19/RPS5/TYK2/IFNAR1	24
R-HSA-6811436	COPI-independent Golgi-to-ER retrograde traffic	10/622	51/11009	0.000479277	0.0052233	0.00405739	CAPZA1/RAB3GAP2/DCTN1/TUBB2A/DCTN3/DCTN2/TUBA1A/DYNC1H1/DCTN5/DYNLL2	10
R-HSA-446203	Asparagine N-linked glycosylation	32/622	304/11009	0.000493231	0.00533021	0.00414044	ST6GALNAC5/CAPZA1/COPA/MGAT5/DCTN1/RAB1A/UGGT1/EDEM1/COPG1/SEC24B/SEC24D/TUBB2A/PGM3/COPG2/YKT6/DCTN3/PPP6R3/DCTN2/OS9/TUBA1A/MLEC/TMED10/DYNC1H1/SEL1L/DCTN5/MVD/DYNLL2/LMAN1/DPM1/RPN2/CALR/ARFGAP3	32
R-HSA-9637687	Suppression of phagosomal maturation	5/622	13/11009	0.000498582	0.00534313	0.00415047	RAB5A/KPNA1/RAB7A/ATP6V1H/KPNB1	5
R-HSA-166520	Signaling by NTRKs	18/622	134/11009	0.000525602	0.00558615	0.00433925	MAPKAPK2/ID4/FYN/RPS6KA2/VGF/RAC1/PPP2CB/NTRK2/FRS2/DUSP6/MEF2A/CRK/CLTC/STAT3/YWHAB/JUND/MAP2K2/AP2A1	18
R-HSA-9696270	RND2 GTPase cycle	9/622	43/11009	0.000552612	0.00582507	0.00452484	VANGL2/TFRC/DST/PRAG1/FRS2/GOLGA3/CKAP4/KTN1/TXNL1	9
R-HSA-69002	DNA Replication Pre-Initiation	20/622	158/11009	0.000577393	0.0059899	0.00465287	H2AC20/PSMD14/KPNA1/H3C2/H4C4/H3C7/H4C3/H4C8/H3C6/H2BC8/H3C8/H4C5/H2BC5/H2BC11/H2AC8/H3-3B/KPNB1/CDC27/PSMA7/FZR1	20
R-HSA-3000170	Syndecan interactions	7/622	27/11009	0.000584223	0.0059899	0.00465287	ITGAV/COL3A1/TNC/ACTN1/THBS1/COL1A1/TGFB1	7
R-HSA-9635486	Infection with Mycobacterium tuberculosis	7/622	27/11009	0.000584223	0.0059899	0.00465287	ENO1/RAB5A/KPNA1/RAB7A/ATP6V1H/KPNB1/RNF213	7
R-HSA-9006936	Signaling by TGFB family members	17/622	124/11009	0.00058688	0.0059899	0.00465287	BMPR2/ITGAV/XPO1/ACVR2B/FSTL1/ITGB8/TGFBR1/CBL/PARD3/STRAP/USP15/SP1/PPP1CC/MTMR4/FKBP1A/TGFB1/UBE2M	17
R-HSA-8980692	RHOA GTPase cycle	19/622	147/11009	0.000605972	0.00613606	0.00476641	PKN2/ARHGAP29/PLEKHG5/ARHGEF4/TFRC/ARAP2/TRIO/YKT6/ATP6AP1/MCAM/SLK/RACGAP1/STARD13/KTN1/AKAP13/MYO9A/ARHGDIA/LMAN1/PKN1	19
R-HSA-211000	Gene Silencing by RNA	18/622	137/11009	0.000687166	0.00690387	0.00536283	NUP133/H2AC20/H3C2/H4C4/H3C7/H4C3/H4C8/H3C6/H2BC8/H3C8/H4C5/H2BC5/H2BC11/H2AC8/RAN/NUP58/H3-3B/TNRC6B	18
R-HSA-2500257	Resolution of Sister Chromatid Cohesion	17/622	126/11009	0.000706937	0.00703937	0.00546809	NUP133/BUB1/XPO1/PDS5A/TUBB2A/PPP2CB/RAD21/CKAP5/PPP1CC/CLIP1/TUBA1A/PDS5B/DYNC1H1/DYNLL2/BIRC5/TAOK1/MAPRE1	17
R-HSA-187037	Signaling by NTRK1 (TRKA)	16/622	115/11009	0.000715767	0.00703937	0.00546809	MAPKAPK2/ID4/RPS6KA2/VGF/PPP2CB/NTRK2/FRS2/DUSP6/MEF2A/CRK/CLTC/STAT3/YWHAB/JUND/MAP2K2/AP2A1	16
R-HSA-1169410	Antiviral mechanism by IFN-stimulated genes	19/622	149/11009	0.000717075	0.00703937	0.00546809	NUP133/EIF4G3/EIF4G1/EIF4A2/KPNA4/KPNA1/NCK1/TUBB2A/FLNA/PPP2CB/HSPA8/TUBA1A/NUP58/DNAJC3/NEDD4/UBE2I/KPNB1/STAT3/MAVS	19
R-HSA-606279	Deposition of new CENPA-containing nucleosomes at the centromere	12/622	73/11009	0.000733038	0.00708787	0.00550576	RBBP4/H2AC20/RUVBL1/SMARCA5/H4C4/H4C3/H4C8/H2BC8/H4C5/H2BC5/H2BC11/H2AC8	12
R-HSA-774815	Nucleosome assembly	12/622	73/11009	0.000733038	0.00708787	0.00550576	RBBP4/H2AC20/RUVBL1/SMARCA5/H4C4/H4C3/H4C8/H2BC8/H4C5/H2BC5/H2BC11/H2AC8	12
R-HSA-418885	DCC mediated attractive signaling	5/622	14/11009	0.000739731	0.00709921	0.00551457	NCK1/TRIO/FYN/RAC1/ABLIM1	5
R-HSA-170834	Signaling by TGF-beta Receptor Complex	14/622	94/11009	0.000764987	0.00728721	0.0056606	ITGAV/XPO1/ITGB8/TGFBR1/CBL/PARD3/STRAP/USP15/SP1/PPP1CC/MTMR4/FKBP1A/TGFB1/UBE2M	14
R-HSA-68882	Mitotic Anaphase	26/622	235/11009	0.000779277	0.00736876	0.00572395	NUP133/PSMD14/BUB1/XPO1/CHMP2B/PDS5A/TNPO1/TUBB2A/PPP2CB/RAD21/CKAP5/PPP1CC/CLIP1/RAN/TUBA1A/PDS5B/NUP58/DYNC1H1/UBE2I/DYNLL2/KPNB1/BIRC5/CDC27/TAOK1/PSMA7/MAPRE1	26
R-HSA-69306	DNA Replication	22/622	186/11009	0.000800342	0.0075127	0.00583576	H2AC20/PSMD14/KPNA1/CCNA2/H3C2/H4C4/H3C7/H4C3/H4C8/H3C6/H2BC8/H3C8/H4C5/H2BC5/H2BC11/H2AC8/POLD2/H3-3B/KPNB1/CDC27/PSMA7/FZR1	22
R-HSA-2555396	Mitotic Metaphase and Anaphase	26/622	236/11009	0.000830353	0.00773792	0.00601071	NUP133/PSMD14/BUB1/XPO1/CHMP2B/PDS5A/TNPO1/TUBB2A/PPP2CB/RAD21/CKAP5/PPP1CC/CLIP1/RAN/TUBA1A/PDS5B/NUP58/DYNC1H1/UBE2I/DYNLL2/KPNB1/BIRC5/CDC27/TAOK1/PSMA7/MAPRE1	26
R-HSA-1655829	Regulation of cholesterol biosynthesis by SREBP (SREBF)	10/622	55/11009	0.000894965	0.00828003	0.00643182	TBL1XR1/SEC24B/SEC24D/SMARCD3/SP1/RAN/MBTPS1/MVD/KPNB1/SREBF2	10
R-HSA-8939236	RUNX1 regulates transcription of genes involved in differentiation of HSCs	17/622	129/11009	0.00092618	0.00850763	0.00660861	H2AC20/PSMD14/H3C2/H4C4/H3C7/H4C3/H4C8/H3C6/H2BC8/H3C8/H4C5/H2BC5/H2BC11/H2AC8/H3-3B/PSMA7/RUNX1	17
R-HSA-2990846	SUMOylation	22/622	189/11009	0.000991781	0.00904561	0.00702651	NUP133/PHC2/SP3/HDAC2/H4C4/H4C3/H4C8/H4C5/HIPK2/RAD21/TOPORS/HNRNPK/CBX5/NUP58/SIN3A/UBE2I/DDX5/BIRC5/CBX4/UBA2/SAE1/DDX17	22
R-HSA-432722	Golgi Associated Vesicle Biogenesis	10/622	56/11009	0.00103552	0.00937803	0.00728473	SORT1/TFRC/SNX2/AP3B1/IGF2R/PICALM/HSPA8/AP1G1/CPD/CLTC	10
R-HSA-3000157	Laminin interactions	7/622	30/11009	0.0011553	0.0103897	0.00807054	LAMC1/ITGAV/LAMB2/LAMA4/ITGA7/COL4A2/COL4A1	7
R-HSA-5693565	Recruitment and ATM-mediated phosphorylation of repair and signaling proteins at DNA double strand breaks	12/622	77/11009	0.00119252	0.0106499	0.00827267	SMARCA5/H4C4/H4C3/H4C8/H2BC8/H4C5/H2BC5/H2BC11/ATM/UBE2I/PPP5C/KDM4B	12
R-HSA-977225	Amyloid fiber formation	15/622	110/11009	0.00127989	0.0113513	0.00881751	H2AC20/TSPAN5/H3C2/H4C4/H3C7/H4C3/H4C8/H3C6/H2BC8/H3C8/H4C5/H2BC5/H2BC11/H2AC8/H3-3B	15
R-HSA-5693606	DNA Double Strand Break Response	12/622	78/11009	0.0013387	0.0117916	0.00915952	SMARCA5/H4C4/H4C3/H4C8/H2BC8/H4C5/H2BC5/H2BC11/ATM/UBE2I/PPP5C/KDM4B	12
R-HSA-450282	MAPK targets/ Nuclear events mediated by MAP kinases	7/622	31/11009	0.00142066	0.0123503	0.00959352	MAPKAPK2/JUN/MAPK9/RPS6KA2/PPP2CB/DUSP6/MEF2A	7
R-HSA-201681	TCF dependent signaling in response to WNT	25/622	232/11009	0.00142134	0.0123503	0.00959352	H2AC20/PSMD14/CUL3/XPO1/RUVBL1/DVL3/SOX2/H3C2/H4C4/H3C7/H4C3/H4C8/H3C6/H2BC8/H3C8/H4C5/H2BC5/H2BC11/H2AC8/PPP2CB/TLE4/SOX6/TLE3/H3-3B/PSMA7	25
R-HSA-6806834	Signaling by MET	12/622	79/11009	0.00149938	0.012941	0.0100524	LAMC1/COL3A1/LRIG1/LAMB2/LAMA4/RAC1/CBL/ARF6/CRK/COL1A1/STAT3/SH3GL1	12
R-HSA-3214841	PKMTs methylate histone lysines	11/622	69/11009	0.00156275	0.0133093	0.0103385	RBBP4/H3C2/H4C4/H3C7/H4C3/H4C8/H3C6/H3C8/H4C5/EZH2/KMT5B	11
R-HSA-3371453	Regulation of HSF1-mediated heat shock response	11/622	69/11009	0.00156275	0.0133093	0.0103385	NUP133/MAPKAPK2/HSPA9/HSPA5/ATM/HSPA8/NUP58/BAG5/DNAJB1/RPS19BP1/HSPA13	11
R-HSA-5689603	UCH proteinases	14/622	102/11009	0.00172298	0.0145517	0.0113036	H2AC20/PSMD14/RUVBL1/H2AC11/H2AC8/ACTB/HCFC1/OGT/TGFBR1/USP15/YY1/PSMA7/ASXL1/TGFB1	14
R-HSA-5626467	RHO GTPases activate IQGAPs	7/622	32/11009	0.00173127	0.0145517	0.0113036	CTNNA1/TUBB2A/ACTB/RAC1/CLIP1/TUBA1A/ACTG1	7
R-HSA-948021	Transport to the Golgi and subsequent modification	21/622	185/11009	0.0017574	0.0146754	0.0113997	CAPZA1/COPA/MGAT5/DCTN1/RAB1A/COPG1/SEC24B/SEC24D/TUBB2A/COPG2/YKT6/DCTN3/PPP6R3/DCTN2/TUBA1A/TMED10/DYNC1H1/DCTN5/DYNLL2/LMAN1/ARFGAP3	21
R-HSA-4551638	SUMOylation of chromatin organization proteins	11/622	71/11009	0.00198105	0.0164235	0.0127575	NUP133/PHC2/HDAC2/H4C4/H4C3/H4C8/H4C5/CBX5/NUP58/UBE2I/CBX4	11
R-HSA-171306	Packaging Of Telomere Ends	9/622	51/11009	0.00199227	0.0164235	0.0127575	H2AC20/H4C4/H4C3/H4C8/H2BC8/H4C5/H2BC5/H2BC11/H2AC8	9
R-HSA-163200	Respiratory electron transport, ATP synthesis by chemiosmotic coupling, and heat production by uncoupling proteins.	16/622	127/11009	0.0020847	0.0170759	0.0132644	ATP5PB/SDHB/NDUFA10/UQCRC1/UQCRB/CYC1/ATP5F1C/UQCRC2/ATP5F1A/ND2/ATP8/ATP6/COX3/ND5/ND6/CYTB	16
R-HSA-9821993	Replacement of protamines by nucleosomes in the male pronucleus	8/622	42/11009	0.00212097	0.0172631	0.0134097	H4C4/H4C3/H4C8/H2BC8/H4C5/H2BC5/H2BC11/H3-3B	8
R-HSA-196025	Formation of annular gap junctions	4/622	11/11009	0.00241996	0.0194505	0.0151088	GJA1/ACTB/ACTG1/CLTC	4
R-HSA-5625970	RHO GTPases activate KTN1	4/622	11/11009	0.00241996	0.0194505	0.0151088	RAC1/KIF5B/KTN1/KLC1	4
R-HSA-71291	Metabolism of amino acids and derivatives	35/622	376/11009	0.00244795	0.0195532	0.0151887	RPS8/RPL5/EPRS1/RPL22/RPS7/PSMD14/ODC1/RPSA/RPL24/ENOPH1/RPL34/OGDH/RPL30/RPL7/RPL8/PSAT1/RPL35/RPS6/RPL27A/PDHX/DLAT/GLUD1/BCAT1/RPL6/KARS1/RPL27/RPL23A/PSMA7/RPS16/RPS28/RPS11/RPS9/RPS19/RPS5/OAZ1	35
R-HSA-9824439	Bacterial Infection Pathways	11/622	73/11009	0.00248616	0.0197358	0.0153305	ENO1/RAB5A/KPNA1/RAB7A/ATP6V1H/CBL/KPNB1/RNF213/SH3GL1/EEF2/MAP2K2	11
R-HSA-163210	Formation of ATP by chemiosmotic coupling	5/622	18/11009	0.00262184	0.020677	0.0160616	ATP5PB/ATP5F1C/ATP5F1A/ATP8/ATP6	5
R-HSA-1474165	Reproduction	18/622	154/11009	0.00264287	0.020677	0.0160616	H2AC20/H3C2/H4C4/H3C7/H4C3/H4C8/H3C6/H2BC8/H3C8/H4C5/H2BC5/H2BC11/H2AC8/RAD21/ATM/UBE2I/H3-3B/CBFA2T2	18
R-HSA-68877	Mitotic Prometaphase	22/622	204/11009	0.00265296	0.020677	0.0160616	NUP133/BUB1/DCTN1/XPO1/PDS5A/TUBB/TUBB2A/PPP2CB/RAD21/DCTN3/CKAP5/CEP290/DCTN2/PPP1CC/CLIP1/TUBA1A/PDS5B/DYNC1H1/DYNLL2/BIRC5/TAOK1/MAPRE1	22
R-HSA-9013106	RHOC GTPase cycle	11/622	74/11009	0.00277516	0.0213704	0.0166002	PKN2/FMNL2/TFRC/MCAM/SLK/RACGAP1/STARD13/AKAP13/ARHGDIA/LMAN1/PKN1	11
R-HSA-9013408	RHOG GTPase cycle	11/622	74/11009	0.00277516	0.0213704	0.0166002	TFRC/RAB7A/TRIO/YKT6/DOCK5/MCAM/SHMT2/KTN1/ARHGDIA/LMAN1/ARFGAP3	11
R-HSA-391251	Protein folding	13/622	96/11009	0.00280478	0.0214699	0.0166776	GNG4/PFDN2/GNB1/TUBB2A/CCT6A/ACTB/VBP1/FBXW2/TUBA1A/GNG2/STAT3/NOP56/TBCB	13
R-HSA-9706574	RHOBTB GTPase Cycle	7/622	35/11009	0.00298573	0.0227198	0.0176485	CUL3/TRA2B/CCT6A/TWF1/ACTN1/ACTG1/TXNL1	7
R-HSA-3899300	SUMOylation of transcription cofactors	8/622	45/11009	0.00333744	0.025034	0.019446	PHC2/HIPK2/TOPORS/SIN3A/UBE2I/DDX5/CBX4/DDX17	8
R-HSA-9615933	Postmitotic nuclear pore complex (NPC) reformation	6/622	27/11009	0.00338782	0.025034	0.019446	NUP133/TNPO1/RAN/NUP58/UBE2I/KPNB1	6
R-HSA-3000480	Scavenging by Class A Receptors	5/622	19/11009	0.003395	0.025034	0.019446	COL3A1/COL4A2/COL4A1/COL1A1/CALR	5
R-HSA-110330	Recognition and association of DNA glycosylase with site containing an affected purine	9/622	55/11009	0.00340664	0.025034	0.019446	H2AC20/H4C4/H4C3/H4C8/H2BC8/H4C5/H2BC5/H2BC11/H2AC8	9
R-HSA-110331	Cleavage of the damaged purine	9/622	55/11009	0.00340664	0.025034	0.019446	H2AC20/H4C4/H4C3/H4C8/H2BC8/H4C5/H2BC5/H2BC11/H2AC8	9
R-HSA-73927	Depurination	9/622	55/11009	0.00340664	0.025034	0.019446	H2AC20/H4C4/H4C3/H4C8/H2BC8/H4C5/H2BC5/H2BC11/H2AC8	9
R-HSA-3000178	ECM proteoglycans	11/622	76/11009	0.00343432	0.025044	0.0194539	LAMC1/ITGAV/COL3A1/LAMB2/LAMA4/TNC/ITGA7/COL4A2/COL4A1/COL1A1/TGFB1	11
R-HSA-190873	Gap junction degradation	4/622	12/11009	0.00346909	0.025044	0.0194539	GJA1/ACTB/ACTG1/CLTC	4
R-HSA-381033	ATF6 (ATF6-alpha) activates chaperones	4/622	12/11009	0.00346909	0.025044	0.0194539	ATF6/HSPA5/MBTPS1/CALR	4
R-HSA-3108232	SUMO E3 ligases SUMOylate target proteins	20/622	183/11009	0.00348591	0.025044	0.0194539	NUP133/PHC2/SP3/HDAC2/H4C4/H4C3/H4C8/H4C5/HIPK2/RAD21/TOPORS/HNRNPK/CBX5/NUP58/SIN3A/UBE2I/DDX5/BIRC5/CBX4/DDX17	20
R-HSA-5663213	RHO GTPases Activate WASPs and WAVEs	7/622	36/11009	0.00352943	0.0252158	0.0195873	ARPC2/NCKAP1/ACTR3/NCK1/ACTB/RAC1/ACTG1	7
R-HSA-6811434	COPI-dependent Golgi-to-ER retrograde traffic	13/622	99/11009	0.00368361	0.026172	0.02033	COPA/KIF1B/RAB1A/COPG1/TUBB2A/COPG2/KIF5B/RACGAP1/TUBA1A/TMED10/KLC1/KIF22/ARFGAP3	13
R-HSA-389957	Prefoldin mediated transfer of substrate to CCT/TriC	6/622	28/11009	0.00410955	0.0290059	0.0225314	PFDN2/TUBB2A/CCT6A/ACTB/VBP1/TUBA1A	6
R-HSA-9670095	Inhibition of DNA recombination at telomere	10/622	67/11009	0.00413129	0.0290059	0.0225314	H2AC20/H4C4/H4C3/H4C8/H2BC8/H4C5/H2BC5/H2BC11/H2AC8/H3-3B	10
R-HSA-157579	Telomere Maintenance	14/622	112/11009	0.00415015	0.0290059	0.0225314	H2AC20/RUVBL1/CCNA2/H4C4/H4C3/H4C8/H2BC8/H4C5/H2BC5/H2BC11/H2AC8/POLD2/PPP6R3/H3-3B	14
R-HSA-1221632	Meiotic synapsis	11/622	78/11009	0.00421336	0.0292885	0.0227509	H2AC20/H4C4/H4C3/H4C8/H2BC8/H4C5/H2BC5/H2BC11/H2AC8/RAD21/UBE2I	11
R-HSA-437239	Recycling pathway of L1	8/622	47/11009	0.00440951	0.0304872	0.0236821	TUBB2A/EZR/RPS6KA2/ACTB/TUBA1A/ACTG1/CLTC/AP2A1	8
R-HSA-390466	Chaperonin-mediated protein folding	12/622	90/11009	0.00456338	0.0313824	0.0243774	GNG4/PFDN2/GNB1/TUBB2A/CCT6A/ACTB/VBP1/FBXW2/TUBA1A/GNG2/STAT3/NOP56	12
R-HSA-8939243	RUNX1 interacts with co-factors whose precise effect on RUNX1 targets is not known	7/622	38/11009	0.00483918	0.033102	0.0257132	PHC2/SMARCC1/HIPK2/SMARCD3/YAF2/CBX4/RUNX1	7
R-HSA-186797	Signaling by PDGF	9/622	58/11009	0.00490992	0.0334082	0.025951	COL3A1/NCK1/SPP1/COL4A2/COL4A1/THBS1/BCAR1/CRK/STAT3	9
R-HSA-2467813	Separation of Sister Chromatids	20/622	190/11009	0.00532765	0.0360598	0.0280108	NUP133/PSMD14/BUB1/XPO1/PDS5A/TUBB2A/PPP2CB/RAD21/CKAP5/PPP1CC/CLIP1/TUBA1A/PDS5B/DYNC1H1/DYNLL2/BIRC5/CDC27/TAOK1/PSMA7/MAPRE1	20
R-HSA-2682334	EPH-Ephrin signaling	12/622	92/11009	0.00545784	0.0365335	0.0283788	ARPC2/ACTR3/EPHA3/FYN/ACTB/LIMK1/RAC1/SDCBP/PSEN1/ACTG1/CLTC/AP2A1	12
R-HSA-9664407	Parasite infection	9/622	59/11009	0.00551128	0.0365335	0.0283788	ARPC2/NCKAP1/ACTR3/NCK1/FYN/ACTB/RAC1/CRK/ACTG1	9
R-HSA-9664417	Leishmania phagocytosis	9/622	59/11009	0.00551128	0.0365335	0.0283788	ARPC2/NCKAP1/ACTR3/NCK1/FYN/ACTB/RAC1/CRK/ACTG1	9
R-HSA-9664422	FCGR3A-mediated phagocytosis	9/622	59/11009	0.00551128	0.0365335	0.0283788	ARPC2/NCKAP1/ACTR3/NCK1/FYN/ACTB/RAC1/CRK/ACTG1	9
R-HSA-73886	Chromosome Maintenance	16/622	140/11009	0.00554269	0.0365533	0.0283941	RBBP4/H2AC20/RUVBL1/CCNA2/SMARCA5/H4C4/H4C3/H4C8/H2BC8/H4C5/H2BC5/H2BC11/H2AC8/POLD2/PPP6R3/H3-3B	16
R-HSA-9013026	RHOB GTPase cycle	10/622	70/11009	0.00568075	0.0372727	0.0289529	PKN2/RHOB/TFRC/MCAM/SLK/RACGAP1/STARD13/AKAP13/MYO9A/PKN1	10
R-HSA-9648025	EML4 and NUDC in mitotic spindle formation	14/622	117/11009	0.00613745	0.0396604	0.0308077	NUP133/BUB1/XPO1/TUBB2A/PPP2CB/CKAP5/PPP1CC/CLIP1/TUBA1A/DYNC1H1/DYNLL2/BIRC5/TAOK1/MAPRE1	14
R-HSA-110328	Recognition and association of DNA glycosylase with site containing an affected pyrimidine	9/622	60/11009	0.00616803	0.0396604	0.0308077	H2AC20/H4C4/H4C3/H4C8/H2BC8/H4C5/H2BC5/H2BC11/H2AC8	9
R-HSA-110329	Cleavage of the damaged pyrimidine	9/622	60/11009	0.00616803	0.0396604	0.0308077	H2AC20/H4C4/H4C3/H4C8/H2BC8/H4C5/H2BC5/H2BC11/H2AC8	9
R-HSA-73928	Depyrimidination	9/622	60/11009	0.00616803	0.0396604	0.0308077	H2AC20/H4C4/H4C3/H4C8/H2BC8/H4C5/H2BC5/H2BC11/H2AC8	9
R-HSA-169893	Prolonged ERK activation events	4/622	14/11009	0.00640915	0.0410058	0.0318528	FRS2/CRK/YWHAB/MAP2K2	4
R-HSA-2029482	Regulation of actin dynamics for phagocytic cup formation	9/622	61/11009	0.00688339	0.0436061	0.0338726	ARPC2/NCKAP1/ACTR3/NCK1/ACTB/LIMK1/RAC1/CRK/ACTG1	9
R-HSA-8943724	Regulation of PTEN gene transcription	9/622	61/11009	0.00688339	0.0436061	0.0338726	RBBP4/KDM1A/PHC2/JUN/HDAC2/EZH2/ATN1/CBX4/HDAC5	9
R-HSA-199992	trans-Golgi Network Vesicle Budding	10/622	72/11009	0.00694294	0.0436373	0.0338969	SORT1/TFRC/SNX2/AP3B1/IGF2R/PICALM/HSPA8/AP1G1/CPD/CLTC	10
R-HSA-8949613	Cristae formation	6/622	31/11009	0.00695618	0.0436373	0.0338969	ATP5PB/HSPA9/ATP5F1C/ATP5F1A/ATP8/ATP6	6
R-HSA-1592230	Mitochondrial biogenesis	12/622	95/11009	0.00705501	0.0438297	0.0340463	ATP5PB/ALAS1/TBL1XR1/HSPA9/SMARCD3/HCFC1/ATP5F1C/TFAM/GLUD1/ATP5F1A/ATP8/ATP6	12
R-HSA-381119	Unfolded Protein Response (UPR)	12/622	95/11009	0.00705501	0.0438297	0.0340463	ATF6/DCTN1/EIF2AK3/PDIA6/EDEM1/CREBRF/SSR1/HSPA5/SRPRA/DNAJC3/MBTPS1/CALR	12
R-HSA-3928665	EPH-ephrin mediated repulsion of cells	8/622	51/11009	0.00732775	0.0453052	0.0351925	EPHA3/FYN/ACTB/RAC1/PSEN1/ACTG1/CLTC/AP2A1	8
R-HSA-6802957	Oncogenic MAPK signaling	11/622	84/11009	0.00741989	0.0456112	0.0354302	SPRED2/AP3B1/QKI/SND1/ACTB/PPP1CC/DUSP6/ACTG1/NF1/YWHAB/MAP2K2	11
R-HSA-8875878	MET promotes cell motility	7/622	41/11009	0.00744818	0.0456112	0.0354302	LAMC1/COL3A1/LAMB2/LAMA4/RAC1/CRK/COL1A1	7
R-HSA-73929	Base-Excision Repair, AP Site Formation	9/622	62/11009	0.00766063	0.0462609	0.0359348	H2AC20/H4C4/H4C3/H4C8/H2BC8/H4C5/H2BC5/H2BC11/H2AC8	9
R-HSA-141424	Amplification of signal from the kinetochores	12/622	96/11009	0.00766218	0.0462609	0.0359348	NUP133/BUB1/XPO1/PPP2CB/CKAP5/PPP1CC/CLIP1/DYNC1H1/DYNLL2/BIRC5/TAOK1/MAPRE1	12
R-HSA-141444	Amplification of signal from unattached kinetochores via a MAD2 inhibitory signal	12/622	96/11009	0.00766218	0.0462609	0.0359348	NUP133/BUB1/XPO1/PPP2CB/CKAP5/PPP1CC/CLIP1/DYNC1H1/DYNLL2/BIRC5/TAOK1/MAPRE1	12
R-HSA-8957275	Post-translational protein phosphorylation	13/622	108/11009	0.00772554	0.0464255	0.0360627	LAMC1/PDIA6/IGFBP5/LAMB2/FSTL1/SPP1/VGF/TNC/CKAP4/DNAJC3/KTN1/MBTPS1/CDH2	13
R-HSA-216083	Integrin cell surface interactions	11/622	85/11009	0.00810198	0.0483698	0.037573	ITGAV/COL3A1/SPP1/ITGB8/TNC/ITGA7/COL4A2/COL4A1/THBS1/COL1A1/JAM2	11
R-HSA-373753	Nephrin family interactions	5/622	23/11009	0.00814826	0.0483698	0.037573	KIRREL1/NCK1/FYN/ACTN1/ACTN4	5
R-HSA-389958	Cooperation of Prefoldin and TriC/CCT in actin and tubulin folding	6/622	32/11009	0.00816193	0.0483698	0.037573	PFDN2/TUBB2A/CCT6A/ACTB/VBP1/TUBA1A	6
R-HSA-8856828	Clathrin-mediated endocytosis	16/622	146/11009	0.00825332	0.048687	0.0378194	SYT11/ARPC2/BIN1/ACTR3/RAB5A/TFRC/IGF2R/ACTB/CBL/PICALM/HSPA8/ARF6/ACTG1/CLTC/SH3GL1/AP2A1	16
R-HSA-379724	tRNA Aminoacylation	7/622	42/11009	0.00851362	0.049766	0.0386575	EPRS1/TARS1/VARS1/CARS1/AARS1/KARS1/NARS1	7
R-HSA-3928662	EPHB-mediated forward signaling	7/622	42/11009	0.00851362	0.049766	0.0386575	ARPC2/ACTR3/FYN/ACTB/LIMK1/RAC1/ACTG1	7

## Sheet:  b) Reactome_Green module(ZIKV)
	b) Green module (Infected with ZIKV).
ID	Description	GeneRatio	BgRatio	pvalue	p.adjust	qvalue	geneID	Count
R-HSA-156827	L13a-mediated translational silencing of Ceruloplasmin expression	19/348	112/11009	1.85237e-09	8.25409e-07	7.18719e-07	RPL11/RPL32/RPL15/RPS14/RPL10A/EIF4H/RPS4X/PABPC1/EIF3E/RPS3/RPS13/RPS24/RPLP0/RPL4/RPS27L/RPL13/RPL38/RPL18/RPL3	19
R-HSA-156902	Peptide chain elongation	17/348	90/11009	2.43364e-09	8.25409e-07	7.18719e-07	RPL11/RPL32/RPL15/RPS14/RPL10A/EEF1A1/RPS4X/RPS3/RPS13/RPS24/RPLP0/RPL4/RPS27L/RPL13/RPL38/RPL18/RPL3	17
R-HSA-9633012	Response of EIF2AK4 (GCN2) to amino acid deficiency	18/348	102/11009	2.58442e-09	8.25409e-07	7.18719e-07	RPL11/RPL32/RPL15/RPS14/RPL10A/RPS4X/RPS3/RPS13/RPS24/RPLP0/RPL4/RPS27L/EIF2AK4/RPL13/RPL38/TRIB3/RPL18/RPL3	18
R-HSA-156842	Eukaryotic Translation Elongation	17/348	94/11009	4.88695e-09	8.25409e-07	7.18719e-07	RPL11/RPL32/RPL15/RPS14/RPL10A/EEF1A1/RPS4X/RPS3/RPS13/RPS24/RPLP0/RPL4/RPS27L/RPL13/RPL38/RPL18/RPL3	17
R-HSA-2408557	Selenocysteine synthesis	17/348	94/11009	4.88695e-09	8.25409e-07	7.18719e-07	RPL11/RPL32/RPL15/RPS14/RPL10A/RPS4X/RPS3/RPS13/RPS24/RPLP0/RPL4/RPS27L/SEPHS2/RPL13/RPL38/RPL18/RPL3	17
R-HSA-2408522	Selenoamino acid metabolism	19/348	119/11009	5.2966e-09	8.25409e-07	7.18719e-07	RPL11/RPL32/RPL15/RPS14/RPL10A/RPS4X/IARS1/RPS3/RPS13/RPS24/MARS1/RPLP0/RPL4/RPS27L/SEPHS2/RPL13/RPL38/RPL18/RPL3	19
R-HSA-72613	Eukaryotic Translation Initiation	19/348	120/11009	6.114e-09	8.25409e-07	7.18719e-07	RPL11/RPL32/RPL15/RPS14/RPL10A/EIF4H/RPS4X/PABPC1/EIF3E/RPS3/RPS13/RPS24/RPLP0/RPL4/RPS27L/RPL13/RPL38/RPL18/RPL3	19
R-HSA-72737	Cap-dependent Translation Initiation	19/348	120/11009	6.114e-09	8.25409e-07	7.18719e-07	RPL11/RPL32/RPL15/RPS14/RPL10A/EIF4H/RPS4X/PABPC1/EIF3E/RPS3/RPS13/RPS24/RPLP0/RPL4/RPS27L/RPL13/RPL38/RPL18/RPL3	19
R-HSA-975956	Nonsense Mediated Decay (NMD) independent of the Exon Junction Complex (EJC)	17/348	96/11009	6.82783e-09	8.25409e-07	7.18719e-07	RPL11/RPL32/RPL15/RPS14/RPL10A/RPS4X/PABPC1/RPS3/RPS13/RPS24/RPLP0/RPL4/RPS27L/RPL13/RPL38/RPL18/RPL3	17
R-HSA-168273	Influenza Viral RNA Transcription and Replication	20/348	136/11009	9.01981e-09	9.81355e-07	8.54508e-07	TPR/RPL11/RANBP2/RPL32/RPL15/RPS14/RPL10A/RPS4X/RPS3/RPS13/RPS24/RPLP0/RPL4/RPS27L/RPL13/POLR2A/RPL38/SEH1L/RPL18/RPL3	20
R-HSA-72706	GTP hydrolysis and joining of the 60S ribosomal subunit	18/348	113/11009	1.40117e-08	1.38588e-06	1.20675e-06	RPL11/RPL32/RPL15/RPS14/RPL10A/EIF4H/RPS4X/EIF3E/RPS3/RPS13/RPS24/RPLP0/RPL4/RPS27L/RPL13/RPL38/RPL18/RPL3	18
R-HSA-72689	Formation of a pool of free 40S subunits	17/348	102/11009	1.76847e-08	1.50855e-06	1.31356e-06	RPL11/RPL32/RPL15/RPS14/RPL10A/RPS4X/EIF3E/RPS3/RPS13/RPS24/RPLP0/RPL4/RPS27L/RPL13/RPL38/RPL18/RPL3	17
R-HSA-192823	Viral mRNA Translation	16/348	90/11009	1.80249e-08	1.50855e-06	1.31356e-06	RPL11/RPL32/RPL15/RPS14/RPL10A/RPS4X/RPS3/RPS13/RPS24/RPLP0/RPL4/RPS27L/RPL13/RPL38/RPL18/RPL3	16
R-HSA-9711097	Cellular response to starvation	21/348	157/11009	2.14124e-08	1.66405e-06	1.44896e-06	RPL11/RPL32/RPL15/RPS14/RPL10A/SESN1/RPS4X/RRAGA/RPS3/RPS13/RPS24/RPLP0/RPL4/RPS27L/EIF2AK4/RPL13/RPL38/SEH1L/TRIB3/RPL18/RPL3	21
R-HSA-72764	Eukaryotic Translation Termination	16/348	94/11009	3.43457e-08	2.49121e-06	2.1692e-06	RPL11/RPL32/RPL15/RPS14/RPL10A/RPS4X/RPS3/RPS13/RPS24/RPLP0/RPL4/RPS27L/RPL13/RPL38/RPL18/RPL3	16
R-HSA-168255	Influenza Infection	20/348	157/11009	1.06752e-07	7.25912e-06	6.32083e-06	TPR/RPL11/RANBP2/RPL32/RPL15/RPS14/RPL10A/RPS4X/RPS3/RPS13/RPS24/RPLP0/RPL4/RPS27L/RPL13/POLR2A/RPL38/SEH1L/RPL18/RPL3	20
R-HSA-927802	Nonsense-Mediated Decay (NMD)	17/348	116/11009	1.25879e-07	7.6087e-06	6.62523e-06	RPL11/RPL32/RPL15/RPS14/RPL10A/RPS4X/PABPC1/RPS3/RPS13/RPS24/RPLP0/RPL4/RPS27L/RPL13/RPL38/RPL18/RPL3	17
R-HSA-975957	Nonsense Mediated Decay (NMD) enhanced by the Exon Junction Complex (EJC)	17/348	116/11009	1.25879e-07	7.6087e-06	6.62523e-06	RPL11/RPL32/RPL15/RPS14/RPL10A/RPS4X/PABPC1/RPS3/RPS13/RPS24/RPLP0/RPL4/RPS27L/RPL13/RPL38/RPL18/RPL3	17
R-HSA-1799339	SRP-dependent cotranslational protein targeting to membrane	16/348	113/11009	4.80426e-07	2.75107e-05	2.39548e-05	RPL11/RPL32/RPL15/RPS14/RPL10A/RPS4X/RPS3/RPS13/RPS24/RPLP0/RPL4/RPS27L/RPL13/RPL38/RPL18/RPL3	16
R-HSA-8868773	rRNA processing in the nucleus and cytosol	21/348	195/11009	8.99513e-07	4.89335e-05	4.26085e-05	RPL11/HEATR1/NOP58/RPL32/RPL15/RPS14/RPL10A/RPS4X/RPS3/RPS13/RPS24/UTP20/RPLP0/RPL4/RPS27L/EXOSC6/THUMPD1/RPL13/RPL38/RPL18/RPL3	21
R-HSA-6791226	Major pathway of rRNA processing in the nucleolus and cytosol	20/348	185/11009	1.54577e-06	7.97759e-05	6.94643e-05	RPL11/HEATR1/NOP58/RPL32/RPL15/RPS14/RPL10A/RPS4X/RPS3/RPS13/RPS24/UTP20/RPLP0/RPL4/RPS27L/EXOSC6/RPL13/RPL38/RPL18/RPL3	20
R-HSA-376176	Signaling by ROBO receptors	22/348	219/11009	1.61312e-06	7.97759e-05	6.94643e-05	RPL11/ABL2/PRKACB/PSMD2/RPL32/RPL15/PFN2/RPS14/RPL10A/RPS4X/PABPC1/RPS3/RPS13/ZSWIM8/RPS24/RPLP0/RPL4/RPS27L/RPL13/RPL38/RPL18/RPL3	22
R-HSA-72312	rRNA processing	21/348	205/11009	2.03827e-06	9.27304e-05	8.07443e-05	RPL11/HEATR1/NOP58/RPL32/RPL15/RPS14/RPL10A/RPS4X/RPS3/RPS13/RPS24/UTP20/RPLP0/RPL4/RPS27L/EXOSC6/THUMPD1/RPL13/RPL38/RPL18/RPL3	21
R-HSA-9010553	Regulation of expression of SLITs and ROBOs	19/348	172/11009	2.04552e-06	9.27304e-05	8.07443e-05	RPL11/PSMD2/RPL32/RPL15/RPS14/RPL10A/RPS4X/PABPC1/RPS3/RPS13/ZSWIM8/RPS24/RPLP0/RPL4/RPS27L/RPL13/RPL38/RPL18/RPL3	19
R-HSA-72766	Translation	24/348	292/11009	1.78964e-05	0.000778851	0.000678179	RPL11/PTCD3/RPL32/RPL15/RPS14/RPL10A/EEF1A1/EIF4H/RPS4X/PABPC1/EIF3E/IARS1/RPS3/RPS13/RPS24/MARS1/RPLP0/WARS1/RPL4/RPS27L/RPL13/RPL38/RPL18/RPL3	24
R-HSA-879415	Advanced glycosylation endproduct receptor signaling	5/348	13/11009	3.2017e-05	0.00133979	0.00116661	HMGB1/LGALS3/PRKCSH/MAPK1/APP	5
R-HSA-72649	Translation initiation complex formation	9/348	59/11009	8.84017e-05	0.00356226	0.00310181	RPS14/EIF4H/RPS4X/PABPC1/EIF3E/RPS3/RPS13/RPS24/RPS27L	9
R-HSA-72662	Activation of the mRNA upon binding of the cap-binding complex and eIFs, and subsequent binding to 43S	9/348	60/11009	0.000101152	0.00393048	0.00342244	RPS14/EIF4H/RPS4X/PABPC1/EIF3E/RPS3/RPS13/RPS24/RPS27L	9
R-HSA-9735869	SARS-CoV-1 modulates host translation machinery	7/348	37/11009	0.00013481	0.0050577	0.00440396	RPS14/EEF1A1/RPS4X/RPS3/RPS13/RPS24/RPS27L	7
R-HSA-71291	Metabolism of amino acids and derivatives	26/348	376/11009	0.000150667	0.0054642	0.00475791	RPL11/PHGDH/ALDH9A1/GLUL/PSMD2/RPL32/RPL15/ALDH7A1/RPS14/RPL10A/SERINC1/RPS4X/IARS1/RPS3/RPS13/RPS24/MARS1/RPLP0/CKB/RPL4/RPS27L/SEPHS2/RPL13/RPL38/RPL18/RPL3	26
R-HSA-191273	Cholesterol biosynthesis	6/348	27/11009	0.00016109	0.00565372	0.00492294	HMGCR/HMGCS1/ACAT2/NSDHL/FDFT1/SC5D	6
R-HSA-2980766	Nuclear Envelope Breakdown	8/348	52/11009	0.000205222	0.00697754	0.00607564	TPR/NEK7/LPIN1/RANBP2/LEMD2/NEK6/CDK1/SEH1L	8
R-HSA-1655829	Regulation of cholesterol biosynthesis by SREBP (SREBF)	8/348	55/11009	0.000305781	0.00950543	0.00827679	HMGCR/HMGCS1/INSIG1/FDFT1/SC5D/SEC24C/SCD/FASN	8
R-HSA-9700206	Signaling by ALK in cancer	8/348	55/11009	0.000305781	0.00950543	0.00827679	TPR/IRS1/RANBP2/SKP1/MSN/PRKAR1A/MAPK1/MYH9	8
R-HSA-9725370	Signaling by ALK fusions and activated point mutants	8/348	55/11009	0.000305781	0.00950543	0.00827679	TPR/IRS1/RANBP2/SKP1/MSN/PRKAR1A/MAPK1/MYH9	8
R-HSA-3371511	HSF1 activation	4/348	12/11009	0.000397174	0.0120035	0.0104519	HSP90AB1/EEF1A1/PTGES3/YWHAE	4
R-HSA-3371556	Cellular response to heat stress	10/348	89/11009	0.000483883	0.0142288	0.0123896	TPR/RANBP2/HSPA4L/HSPA4/HSP90AB1/EEF1A1/PTGES3/YWHAE/SEH1L/MAPK1	10
R-HSA-72702	Ribosomal scanning and start codon recognition	8/348	59/11009	0.000499042	0.0142884	0.0124415	RPS14/EIF4H/RPS4X/EIF3E/RPS3/RPS13/RPS24/RPS27L	8
R-HSA-9658195	Leishmania infection	14/348	164/11009	0.000695475	0.0189169	0.0164718	WASF2/PRKACB/ACTR2/NT5E/HSP90AB1/PTK2/ADCY6/SUGT1/CALM1/PRKAR1A/GNAS/MAPK1/MYH9/APP	14
R-HSA-9824443	Parasitic Infection Pathways	14/348	164/11009	0.000695475	0.0189169	0.0164718	WASF2/PRKACB/ACTR2/NT5E/HSP90AB1/PTK2/ADCY6/SUGT1/CALM1/PRKAR1A/GNAS/MAPK1/MYH9/APP	14
R-HSA-3301854	Nuclear Pore Complex (NPC) Disassembly	6/348	35/11009	0.000713733	0.01894	0.0164919	TPR/NEK7/RANBP2/NEK6/CDK1/SEH1L	6
R-HSA-169893	Prolonged ERK activation events	4/348	14/11009	0.000763845	0.0197872	0.0172296	KIDINS220/RAPGEF1/MAPK1/CRKL	4
R-HSA-72695	Formation of the ternary complex, and subsequently, the 43S complex	7/348	52/11009	0.00116708	0.0295299	0.025713	RPS14/RPS4X/EIF3E/RPS3/RPS13/RPS24/RPS27L	7
R-HSA-373760	L1CAM interactions	11/348	119/11009	0.00134483	0.0332539	0.0289556	SPTBN1/DLG1/ANK2/RANBP9/MSN/DPYSL2/DNM1/TUBA1B/KCNQ2/DNM2/MAPK1	11
R-HSA-69275	G2/M Transition	15/348	197/11009	0.00146891	0.035515	0.0309245	PSMD2/SKP1/CDKN1A/HSP90AB1/PCM1/CDK5RAP2/CDK1/DYNLL1/TUBA1B/FOXM1/PHLDA1/AJUBA/YWHAE/MYBL2/TPX2	15
R-HSA-195258	RHO GTPase Effectors	21/348	326/11009	0.0015876	0.0366597	0.0319212	NUDC/WASF2/RANBP2/YWHAQ/ACTR2/PFN2/DIAPH1/GOPC/PTK2/CFL1/CTTN/KIF18A/DYNLL1/TUBA1B/CALM1/YWHAE/MYL12A/PIK3C3/SEH1L/MAPK1/MYH9	21
R-HSA-453274	Mitotic G2-G2/M phases	15/348	199/11009	0.00162396	0.0366597	0.0319212	PSMD2/SKP1/CDKN1A/HSP90AB1/PCM1/CDK5RAP2/CDK1/DYNLL1/TUBA1B/FOXM1/PHLDA1/AJUBA/YWHAE/MYBL2/TPX2	15
R-HSA-5628897	TP53 Regulates Metabolic Genes	9/348	87/11009	0.00166284	0.0366597	0.0319212	AGO3/YWHAQ/SESN1/RRAGA/SESN3/DDIT4/PTEN/YWHAE/COX1	9
R-HSA-164378	PKA activation in glucagon signalling	4/348	17/11009	0.00168473	0.0366597	0.0319212	PRKACB/ADCY6/PRKAR1A/GNAS	4
R-HSA-8934593	Regulation of RUNX1 Expression and Activity	4/348	17/11009	0.00168473	0.0366597	0.0319212	AGO3/CDK6/CCND1/CBFB	4
R-HSA-2426168	Activation of gene expression by SREBF (SREBP)	6/348	42/11009	0.00191574	0.0408691	0.0355865	HMGCR/HMGCS1/FDFT1/SC5D/SCD/FASN	6
R-HSA-68877	Mitotic Prometaphase	15/348	204/11009	0.00207249	0.0433629	0.037758	NEK7/NUDC/RANBP2/NCAPG/STAG2/PCM1/CDK5RAP2/NEK6/KIF18A/SMC3/CDK1/DYNLL1/TUBA1B/YWHAE/SEH1L	15
