# Supplementary material for: Comparative Gene Co-expression Network Analysis of Proviral and Antiviral Responses to Dengue Virus-2 (DENV-2) and Zika Virus (ZIKV) Infection in Human Neural Progenitor Cells (hNPCs)
Source: PLoS One. 2026 Apr 30;21(4):e0347540. doi: 10.1371/journal.pone.0347540 (PMC13132211; doi:10.1371/journal.pone.0347540)
Supplement: S1 Data — (CSV) [file pone.0347540.s008.csv]

sample	Condition	Batch
Dengue1	Infected with DENV2	A
Dengue2	Infected with DENV2	A
Dengue3	Infected with DENV2	A
Dengue4	Infected with DENV2	A
Dengue5	Infected with DENV2	A
Dengue6	Infected with DENV2	A
Dengue7	Infected with DENV2	A
Dengue8	Infected with DENV2	A
Dengue9	Infected with DENV2	B
Dengue10	Infected with DENV2	B
Dengue11	Infected with DENV2	B
Dengue12	Infected with DENV2	B
Dengue13	Infected with DENV2	B
Dengue14	Infected with DENV2	B
Dengue15	Infected with DENV2	B
Zika1	Infected with ZIKV	A
Zika2	Infected with ZIKV	A
Zika3	Infected with ZIKV	A
Zika4	Infected with ZIKV	A
Zika5	Infected with ZIKV	A
Zika6	Infected with ZIKV	A
Zika7	Infected with ZIKV	A
Zika8	Infected with ZIKV	A
Zika9	Infected with ZIKV	B
Zika10	Infected with ZIKV	B
Zika11	Infected with ZIKV	B
Zika12	Infected with ZIKV	B
Zika13	Infected with ZIKV	B
Zika14	Infected with ZIKV	B
Zika15	Infected with ZIKV	B
