# Supplementary material for: Comparative Gene Co-expression Network Analysis of Proviral and Antiviral Responses to Dengue Virus-2 (DENV-2) and Zika Virus (ZIKV) Infection in Human Neural Progenitor Cells (hNPCs)
Source: PLoS One. 2026 Apr 30;21(4):e0347540. doi: 10.1371/journal.pone.0347540 (PMC13132211; doi:10.1371/journal.pone.0347540)
Supplement: S2 Data — (CSV) [file pone.0347540.s009.csv]

	Dengue1	Dengue2	Dengue3	Dengue4	Dengue5	Dengue6	Dengue7	Dengue8	Dengue9	Dengue10	Dengue11	Dengue12	Dengue13	Dengue14	Dengue15	Zika1	Zika2	Zika3	Zika4	Zika5	Zika6	Zika7	Zika8	Zika9	Zika10	Zika11	Zika12	Zika13	Zika14	Zika15
ENSG00000157916	3.93958605978251	3.93536622023969	3.89033182725748	3.43323022185879	4.2251041395879	4.67679737806906	2.05598206117996	3.71281999429601	4.24061793529835	3.32612216671788	4.49824837197315	3.90246568102607	3.84185208854296	3.58337512613354	4.13943009715858	3.81039204400747	3.76528692980343	3.71415925167637	3.51511601709497	3.86490359939844	4.00256819759297	3.69930723418046	3.695111205479	3.59604317466507	3.74792161504868	3.22973406633822	3.50281795870486	2.87817526601698	3.65760660394303	4.15049072027183
ENSG00000048707	4.76455795367095	5.07840681072909	5.12805938788598	4.48581313002741	4.66336001787366	4.83210592454486	4.86115313383245	4.56727728837831	4.84286923545274	4.744536648098	4.73465684508874	4.39757003965245	4.72842959917711	4.69898340859212	4.78916983061122	4.15654002878717	4.26059359420622	3.97590423209818	3.96904762132464	4.25232051777173	4.20490636013828	4.10821319000287	4.03863336526158	4.31514323767242	3.7111674835257	4.09732489840514	3.99232353510037	4.3196465316293	4.51449924210572	3.77608243671901
ENSG00000184677	4.60600015165136	4.3169574444028	3.951481843053	4.27352350759604	3.971111150373	3.79977072302524	4.6335444266383	3.26838665990805	3.82294699952105	4.26352022440557	3.88015260924616	3.83491884795095	3.9108811650158	3.37018653630541	3.32063749809844	2.8733223303093	3.2850137627705	2.49617629490314	2.70672192587926	3.15951657105842	3.15761643064729	2.87296922219102	2.92594905055795	3.23013480506982	3.69507129477335	3.58877794651942	3.53152460694591	3.31056731692795	1.80370011786655	3.63163747280165
ENSG00000204138	3.68695823475383	3.59729370460471	4.45320552423973	3.57237481351107	3.91713422584836	3.5777140983035	2.16753670015926	4.21475523044806	3.09230580752034	4.3097952771246	3.92269594123369	4.45340369081497	4.07973031263922	3.81234173285895	3.97464777364728	3.45562696378047	3.62165327517207	3.46803702898757	3.46403614056011	3.61670563098813	3.36647391516285	3.68360334701269	3.86947438826458	3.41691119316252	3.92571329843911	3.22671034004558	3.22051341904193	2.94004616756289	3.36376647206955	3.20271259799289
ENSG00000130939	3.35174276580044	3.95608768691977	4.03334609379284	3.42102635197567	3.92362587214649	3.78810671197488	3.85676563514289	4.19265782353119	3.99006290439271	3.83459690042379	3.85333063731019	4.33277722314922	3.98012156800699	3.6851709842434	4.30430889023092	3.96778129806654	3.33034237458661	3.93498126409612	4.07226175670087	3.87013108687273	3.4892526526305	3.32236721765224	4.03461014378998	3.97967261894902	3.54952297616628	3.20683337422047	3.1626761558021	3.53043408969602	3.67497873264185	3.73250491004913
ENSG00000179051	4.02261600369994	4.38725273399313	4.43088758997111	4.11843428552074	3.18066147560578	3.44980702866661	1.86955439303311	3.13178779470351	3.98532410648829	3.65807427747733	4.59116914055818	3.99159129926272	3.99066010256084	3.74560075703919	4.38508660074844	3.32074072158547	3.22726601076988	3.66625652396838	3.50813903863247	3.58011065091738	3.49939095004529	3.49747674154409	3.91388284831312	2.95503120017232	3.65953976838571	3.31473890210224	3.67606152917968	3.56356022208862	1.28792223329534	2.96229194277412
ENSG00000126067	4.34559901442613	4.3822368306928	4.42121700322244	4.1420941909213	3.72687279785655	4.02805828995748	2.13311022058755	4.07643883930885	4.20903300167651	4.16129616431788	4.22767822814821	3.98623562697455	4.32011977408842	3.49421815394855	3.55114447654637	4.29936090547259	4.17831980787045	4.46923229564311	4.26889253379947	4.02296205174453	4.07326735631149	4.41514516889153	4.23281154444099	4.68698584431619	3.80084317306292	4.25604509236555	4.54241976392754	4.4705474813786	3.1504667654841	4.35553855818856
ENSG00000146463	4.97505928151347	5.19491548890907	5.48475555075575	5.00955979912001	5.39918812152995	5.22920426072544	4.2224217698153	5.25614600809611	5.17434479494246	4.92042473050183	5.33667620614165	5.06432344998982	5.39852591420483	5.42067121526453	5.13666426707406	4.86554801011599	4.87743437111813	4.85244635747227	4.702882645143	4.80271513490102	5.0493433326368	4.86500949811235	4.94507427443908	4.98669163574816	4.90725436378323	5.05190742712485	5.07131767267861	4.88413212250938	3.99344980851765	4.86139600651705
ENSG00000117000	5.09502157100223	4.62999231616172	4.76023350114598	4.93848397951676	4.68965100847422	4.86966755142781	4.1746707194373	4.7825846708744	4.65612426870033	4.15171084709034	4.73706787909287	4.52775207733781	4.36102213446191	4.40036039750129	4.65299555605903	4.71327907377371	4.72442306139713	4.80381127904964	4.64984876460998	4.97988865203475	4.55760442933342	4.67538703453211	4.99286922158559	5.15098743260956	5.02455041425449	5.08807013966196	4.96087675669582	4.85474697686001	5.21451752678787	5.23991512236143
ENSG00000134697	3.90544800982645	3.661277385053	3.62368965124657	3.63614625059471	3.82496724936267	3.40422692378063	4.62718733590165	3.03912608265348	3.93382327321207	3.80508474601853	3.51772768181071	3.21578973164226	3.09086338178607	3.90485608693664	3.56578583304088	3.5791549886725	4.39238270321716	4.15819809462532	4.03886676600266	4.09068208946372	3.58033636273836	4.02838393453056	3.95628073418109	4.4070991922143	4.63565133400808	3.87955149734684	4.15594636186362	4.20575507323366	3.90206440075945	4.37255486781407
ENSG00000117859	4.12225264150785	3.97103235844721	4.19634591864909	4.21321017772698	4.32774249294577	4.85458114229793	4.61814691900436	4.01796532369078	3.83387292100635	4.23109498677068	4.39427449325972	4.11377492899794	4.43627974191994	4.29522317177844	4.000415915319	4.63667514194586	4.77785280062374	4.689682180256	4.13629794365983	4.64091842075084	3.74084874374961	4.63616657049256	4.84335670525469	4.63920985794744	4.35820982580464	4.46165070326643	4.68520229010307	4.23449562069009	5.48922360048153	4.61172846017292
ENSG00000162378	4.35425094794434	3.92763575701572	4.01194929610387	3.73717170798253	4.15276810359202	3.34980034442776	3.81924375110024	4.37939750843344	3.46810406459022	4.30683033073174	4.25579394730561	4.30215560069977	3.81188869759506	4.02345126491938	4.11860734294115	4.41634268635052	4.30860402977795	4.47411324759319	4.02836663541031	4.3823069920985	4.06936641939999	4.37729041026998	4.33173055484203	4.01274662860668	4.2091101703358	4.10179290963012	4.42312759170576	4.48522697274331	3.70742416335987	4.30056934009047
ENSG00000162407	4.06787312421084	3.76675702510868	2.14943802551443	3.31793917279289	3.31766927021991	4.03950744962851	2.14943802551443	3.50129484766044	3.70946048634171	4.10596793815371	3.96061439423151	3.8169911159913	3.69815229625165	3.77800512712505	4.22387153192741	4.13886877845613	4.09855644027174	4.05268167614111	4.04772466413734	3.92782821647973	3.72876629242167	3.92415830346122	4.04206499382019	2.8037395154659	3.81334246092614	3.6601586259762	3.71123331091977	3.54077133346561	3.09723970183632	3.6328225180707
ENSG00000198815	3.77104759099774	3.71711697636618	4.10138771184735	3.85189213469642	3.25154264076772	3.85837816941631	4.51184291839892	2.88185226452877	4.11648112787269	3.57660650221389	3.92833536715312	3.93693467005454	4.06511414932795	4.03293646765386	4.16327594005933	4.52201881675018	4.10253187495371	4.4277528801667	4.66850816693081	4.65994853729997	4.68872835128176	4.3279151593033	4.3971525726559	3.77280746175581	4.93080267646303	4.1461955151755	4.08328973243576	3.98700164069057	4.16708295989267	4.74123920492568
ENSG00000134744	4.42265655009351	5.26302613131102	4.74482379115225	4.96496578436394	4.65391550088679	4.87861290496759	5.32987173055578	5.12204919093442	4.75773503365476	4.68172675841581	4.93375164811361	4.62222151248786	4.81047672127685	4.83605993742857	4.7784818248836	4.33240150262412	4.40077834207852	4.23131764493148	4.2869566436675	4.39329427612889	4.00838041823589	4.72671873071193	4.52444470266032	4.51683265524976	4.30148745990666	4.69951091331337	4.2960121768465	4.28465617468383	5.57956128371106	4.57993931266944
ENSG00000157193	3.17537665294999	2.9992802230409	4.08757677963414	3.97749108951839	3.66874951419102	3.67671093305123	4.87669585936753	4.0259485276775	4.69277641574988	4.80771570726821	4.77079174284797	4.6567824619597	4.50538090915938	4.1557111657266	4.53010069719989	4.10689648582436	4.25374937720456	4.07893457006544	4.25562033429932	3.96092443667925	4.47652847184923	4.64026988275265	3.86019248754211	3.46621647322879	3.3852333653659	3.73799695940782	3.64810896458964	3.37349290671873	1.817841376477	3.99227781296064
ENSG00000162607	3.63958870645688	3.49785136445995	3.15589580688956	3.16363716605575	3.47680036422961	2.34657305947546	2.34657305947546	3.43466927564514	2.61088409866677	2.92011423424952	3.35291896947239	3.36350046956051	3.52122618137411	3.77433954938311	3.24662930342305	3.44350816695356	3.78467034988607	4.09932997239429	4.09498076067331	4.21183925272968	4.36960174151176	4.20828872630917	3.60968602471828	4.1297660677004	4.17292130618275	3.90746521270579	3.62526004976098	4.33981895006128	4.10526009696753	4.14849939902425
ENSG00000213625	4.04331544574227	4.17664283875307	3.87217923864482	3.56554352693972	3.88853165602155	3.36503774718911	3.81811035491172	4.35872999074705	4.16203285481658	3.90588928838291	4.11580767689716	3.87296373916958	3.8042225361176	4.03484129310394	4.09149961524945	1.63783423432961	3.13110264999537	2.65251488791837	3.52522507043458	3.21681425246734	3.02497285572411	3.02333994888585	2.68165523090388	3.34501975563351	2.21882317763041	2.93613959418711	2.8058175123237	2.92082711345438	1.47125938301622	3.22528324654291
ENSG00000158966	4.03948400632094	3.84394596916178	3.78380469627392	3.99135139985984	3.58656490702087	4.1665112625187	3.90278313704276	4.46648080966426	4.54654496898825	4.59631120692826	4.88249847664478	4.49606623307186	4.69741481950786	4.41582306114622	4.79447387569564	4.40825855781741	4.47364797601773	3.93655379091211	4.66540526601182	4.30501326117373	4.18499632827586	4.40762776877299	4.33281449523348	3.98500021707584	3.95942310049479	3.87233265814749	3.99053454946208	4.10810381786186	2.02053592640837	3.8585491094091
ENSG00000117069	4.07762583650676	3.92132383259678	4.13511997874396	4.34809119243446	4.14794389748241	5.11275585887119	2.65174234057849	4.5940545047232	5.20676719369376	5.50351293509666	5.4274747950289	5.2015320925125	5.1163162039453	5.32711111195205	5.07386858723008	4.15217277072322	4.4924390252582	4.16656383067118	4.79271108722738	4.30032156819335	4.1536090500999	4.22663714432737	4.35751022060654	3.37219807647955	3.49933751352125	3.64492073227166	3.18602109626761	3.42880482098093	3.32204391574124	3.86563833941328
ENSG00000137941	3.74187141320819	3.25351776945615	3.20490578038301	3.6711683618528	4.14664885104572	4.40191389855726	4.50272327405193	3.92067336018286	1.98601413403176	3.61534527292492	3.79995117443759	3.90791359947251	3.62339279799343	3.63249991992207	3.55923585022116	2.90113198088548	3.15943972919072	3.55207044640331	3.77449998378448	3.45180245067477	3.03363015610365	3.03169445733382	2.95783927780716	3.6167532470216	3.8702219974407	3.01531531172335	3.29095448033603	3.85695097589141	4.28964526346669	3.12271288446248
ENSG00000117174	4.13558927297671	3.74412693933335	4.10129390284444	2.9994836695785	3.31139096341737	3.31608493982042	4.48279846784279	3.26942883663014	3.76465393115568	3.42505046583935	3.58273016607788	3.33482027409678	3.75142687521794	2.88037374889475	3.52971067909458	3.86405797646688	3.38593652644486	3.76284645492073	3.55386138416254	3.62117149220429	2.1674431311401	3.74863996206555	3.51348970319287	3.72853370403678	3.29166812754901	3.42884047991974	4.04131623023334	4.03817502908519	3.32313518197664	4.13835389503408
ENSG00000143013	4.12863019165385	4.38944689732648	3.67085703214374	3.89315971504463	3.89277707363133	4.22732283352706	4.14840428443641	3.62795297366416	3.25635537958237	4.07794896162077	3.98807877385948	3.75956310809874	3.9153858354765	4.02920614874351	3.92421342475859	4.18338641432694	4.06748810889191	4.07423694385114	3.76384703158918	4.061478366623	4.24307500672406	4.29602645690756	4.05263220698674	4.18542941878	4.21238186186098	4.37189112368462	4.45063571082253	4.57792381440953	4.42582823205221	4.27493396804722
ENSG00000134748	4.11806944999835	3.97511331163764	3.35206200314346	3.03649824195859	3.59834990436689	3.03998643986676	2.18592528352616	3.54744242559154	3.58438612836676	3.89252059522854	4.16908247240084	3.1434273760399	2.9295607085469	3.99367423390111	3.64990627777692	3.85782651952807	3.65269411970687	3.26621180931659	3.47939416371523	3.72421067040116	3.72254562625369	3.47107910040521	3.5181886567603	3.44911830089822	3.48067720815744	3.82365153654998	3.62260870918772	3.3641170477901	3.10611852420612	3.17087685015676
ENSG00000116641	4.60443712873453	4.64628726370663	5.03160545805164	5.12500417363528	5.81217483283824	5.38863720037257	4.16056433235498	5.10534171307529	5.33261852843915	5.6097409644839	5.43849957123316	5.27270798550738	5.32238653323903	5.05571410194358	5.1816296478002	5.45044348635821	5.73891933663745	5.40520276388041	5.74098387099086	5.51966190653659	5.65497502415145	5.28599226077947	5.68543793712721	5.51689369862672	5.38233708773422	5.42818027274155	5.62570186346727	5.37909507480207	4.0665810987906	5.5469939861402
ENSG00000172260	3.54468587407006	3.17635154148846	3.94005143220268	3.80387118623654	3.95675983180947	4.2221084783444	3.88480550159231	3.56374776485998	4.01756178777509	3.18875089194578	3.41969249330167	3.74313106316917	3.4228814924623	3.71656837557139	3.99528558259523	3.54890603719713	3.55784556149712	3.78745237343358	3.90954854571156	3.63140296172882	3.95815611878553	4.06492398890576	3.8364547644572	3.89059994504473	4.14922172485858	3.71539972003191	3.80969517090413	3.76363758319247	4.32770604331999	3.69691814930043
ENSG00000067334	4.26473542343172	3.64441628257465	4.22769040384942	4.11893585873543	3.81309797807233	3.62406773079506	2.15850875258517	3.75522350503774	3.05031727888723	3.4007533269165	3.3372913841723	4.04548522414828	4.45152449272604	3.75064787619118	3.67383958814089	3.89878155259438	3.8391523587854	3.40645681503436	3.97314948903334	4.23878892658545	3.75897414952503	3.49909353307727	3.81314108974387	3.98322292900787	4.54168346554494	3.69154724869199	4.09381715929818	3.73166641532881	3.1129221289037	4.32928533616232
ENSG00000065243	4.73696776577429	4.43978917094468	4.58139166845936	4.76320105669692	4.40558504879309	4.77106406859924	4.10508378381852	4.68761695212192	4.68994452226952	4.13027003488163	4.6241390912828	4.85266739920246	4.50469483409431	4.28241001096725	4.78443095571186	4.35909549517358	4.10516320130413	4.00685082152598	3.88531353066878	4.47433036994616	3.41830672171397	3.81141861316325	4.10823387392082	4.25482788472858	3.95465921520816	4.10350093450249	3.58848449601602	4.00169885497248	4.25610788362038	4.26928633473138
ENSG00000117528	4.58036705194143	3.63870979288979	4.3109180911116	3.96054470199034	4.32694241051593	4.10423477156855	4.60132770206702	4.60291151228591	4.70803670685214	4.14879858565816	4.36128495947124	4.45037554710426	4.85070040261111	4.35435472775322	4.38709255591012	4.89483743880485	4.6728272711444	4.85984010758454	4.67443078062223	4.59929254229831	4.99677284879021	4.84067551112387	5.07031233480486	4.7253898371186	4.80909861372071	4.63283208346985	4.58536939285867	4.33609518693697	4.65767227287334	4.7421594943966
ENSG00000036549	4.21695605983573	4.95687397356999	4.63212855705375	4.8338304816425	4.7456196883801	4.44560274583698	4.10370580639071	4.47011297873339	4.77125690403423	4.53307963820617	4.60987630385089	4.73963823039141	4.7650139514616	4.42718791566333	4.6895468219999	4.91839539204507	4.57048256219599	4.97045921595543	4.72934447585045	4.72004583479263	4.60191882897143	4.5157879194886	4.40338196219417	4.38863585047032	4.69032431362071	4.53125351664666	4.96443237181507	5.19437913259194	4.09968250317505	4.57758775477504
ENSG00000127124	3.51560055731608	3.48307242825547	3.42616410481609	3.62255394442703	4.04716542177362	3.63112337474998	4.27485429620985	3.36703459732685	3.62669529063782	3.98728609283054	3.90917924132399	3.72285483694941	3.61204394343625	3.73280993602806	3.73177111789557	3.22136576546431	3.67846735882293	3.32546654973094	3.68031681594087	3.53829762359299	3.9521164855439	3.53330177828425	3.19949207694954	3.43542172169536	3.84293601401196	3.62863695691403	3.27858265505723	3.08858882839747	2.17821501478106	3.44089722118431
ENSG00000137936	3.14033001381152	3.67346399423428	3.79521362684369	2.85899152419646	3.64431211202942	4.08800952159903	1.9688909437852	3.74740567308329	3.59217164000209	3.19459236046869	3.84283200115283	4.04384411429787	4.04274967412588	3.7547301915398	4.11124693201241	3.94794179127095	4.01250588859591	4.42068435718901	4.11638474483011	4.0587292568254	4.00443161622208	3.88974785097615	3.75346147782317	3.05517897755483	3.48929150229946	4.10544701541632	2.91937002728776	3.64202566574502	4.30862862291258	3.8041188233368
ENSG00000117519	6.88993822321371	6.93270581807183	7.07344433403279	6.94608206833229	6.90090935456882	6.80057763140314	7.13103944964665	6.91978647632666	6.80365909026736	6.93764401741825	6.70710186436446	6.76210545121317	6.59414834237598	6.73537369166083	6.80309834273285	6.50910860120487	6.63655460406553	6.60214029298523	6.59451897501036	6.44920255014638	6.76140256247092	6.57030595651218	6.53640895856638	6.71264311265844	6.74419063810922	6.63417441584895	6.71965930348151	6.7201642792825	6.55043672812033	6.58566145991349
ENSG00000134215	4.74384277501928	4.38235705770334	3.95658678884489	4.70856500364489	4.85635409737979	4.79385552700676	4.54192646495257	4.26534097642341	4.19814449941557	4.75976267450474	4.71844884536455	4.73328800913079	4.76511780254353	5.21340238974554	4.88015033621439	5.1111242180504	5.25501339787045	4.98689524620231	5.1489538145064	4.5778189366971	4.91452557103367	5.015139928972	5.15113892340311	4.51816858552743	5.0148136267966	4.99064726855128	4.93627810683535	4.68483127089973	4.38652669203068	4.72765582735585
ENSG00000171492	3.80895416550065	4.27892488355029	3.59892759234928	3.61531919334663	3.90511399292588	3.77685508168801	3.69666187592888	3.95118798143102	4.18676972132669	3.98072119733084	3.4391134420692	3.48052821669758	3.6227514585571	3.47771416880952	3.33012632278523	2.99870668727363	3.0065143296748	3.44914887919969	3.86225660628665	2.7593408786758	3.28089816324114	3.50200711379596	3.05128511846293	3.28937407293317	3.30567855359466	3.02774181405168	3.24215202906414	3.52017072887663	3.91671494424327	3.01622388225899
ENSG00000137962	6.26838851951567	6.41156779324813	6.30725645665989	5.95781465595201	6.08660631397979	6.25613390502404	5.3632155718936	6.25807444753252	5.75369284784134	6.05001850218912	5.928396352153	6.00365241510318	5.89097834706811	6.12098621451947	5.73846844653114	5.35206986625868	5.34781199641228	5.33952524737136	5.47665300821807	5.46696308247415	5.46435115052246	5.6288930508689	5.67445422807512	5.39468042750147	5.8910517735992	5.62548042962477	5.55160767008663	5.67575096105339	4.97746831362011	5.6543017104068
ENSG00000198162	5.25243100103409	4.99811222873208	4.86940650058622	5.08980237769978	4.88792152327328	5.09826252571351	4.13632864995353	4.47569200789986	5.25522114000805	5.15640822957474	4.67461145329407	5.17956981302979	4.93681045265569	4.80803819992314	4.81634862514725	4.4998506136488	4.58569683468829	4.66386489194763	5.00790156257224	4.71535794904069	4.53975378040059	4.67799386942177	4.68440689872341	4.04028565735028	4.43678629753834	4.3971471962118	4.67376018545508	4.83265751493339	4.68965535298056	4.91292189001714
ENSG00000143079	4.64723557029596	4.29585585489526	4.35464359849374	4.58477789554224	4.48358814427785	4.13296225578085	1.68733919543126	4.67487910654378	3.82746794856546	4.45954516930721	4.13537005409538	4.30145047352229	4.55275238847931	4.2301321025326	4.050892015872	4.63476325015509	4.61016769535163	4.36724567014144	4.3605202976738	4.30399740112687	4.30146211983355	4.43491220824942	4.60405730456773	4.67459134493617	4.78864809618238	4.64066317676692	4.9254406147491	5.00901960777569	1.70658153577412	4.51955123954143
ENSG00000134247	4.09625090382064	4.00246388937228	4.27944265033338	3.83153990745982	4.55806229611334	4.30698051311737	5.1155820198895	4.39543999575617	4.93035726027631	4.80446617425453	5.11600040196446	5.01348127907218	4.95229695897958	4.8575496977953	5.20602448349986	5.23963753733536	4.92879581271067	5.29747432887746	4.80896119456943	5.03143602598616	5.45398647088377	4.86813578891949	4.85304174269947	4.12257634033686	4.20968576032607	4.39356782936829	4.248104383244	4.79984672617964	3.87440071431669	4.31681379672871
ENSG00000162664	4.31044285841739	3.68911468602156	3.84429967740037	4.76433991662677	4.02205692748166	3.86453399216078	2.20079012991972	4.09877950683658	4.303669060187	4.51784479102574	3.95626887793785	4.39758322568002	3.11326611808344	4.11852227763543	4.55277251629818	4.22243224016034	4.28165746613934	4.46701733802525	4.12741101714255	4.27547998252163	3.53612624833027	4.05897620522027	4.17991837351435	4.1453455165915	3.82640861193307	4.1864358231626	4.4293816163738	4.44823086394707	3.05568217624474	3.53220511145161
ENSG00000143398	3.63257408536064	4.39117423003101	3.85790543606234	3.87303660897784	3.26811782424248	4.26106166290711	3.94812446621404	3.94952753180951	4.19452325019601	3.82936047459585	4.3257507322541	3.66689159744381	3.79030178052667	4.11072048418384	3.9672554227105	3.78478990186163	3.91202622460004	3.73558598730649	3.79522120151137	3.65540417437716	4.1070245670922	3.49948578245458	3.46526480139546	3.62481628637792	3.46273776602027	3.5670252191906	3.58012272982332	3.7184918314719	3.48666109246554	4.3027039300451
ENSG00000196505	3.46901700329813	3.78113867874755	3.03668022436667	3.74603356229371	3.74559174784214	3.75356244482091	3.83253593913409	3.83415229247454	3.83946509473894	3.96888781056908	3.59854152223963	3.71576712383948	3.25659975610196	3.54000140400895	3.5158457838743	3.45225706417981	3.27109389006579	3.37683799753219	3.70150093857972	3.61936226305483	3.88966244190992	3.94688218339973	3.60310533013923	3.40325612305805	3.50343524588703	3.65952911892333	3.66264992658848	3.31814730853815	4.32879976354171	3.32131365541238
ENSG00000065183	2.81944495557925	3.20954781601408	3.17726714247181	3.42328839569248	3.76916916812333	3.42864504697493	2.01388092370433	3.70940670437133	2.94515695830302	2.85031147189634	3.46311415630775	3.31412519411958	3.47874843259151	3.84867809472143	3.74458301898359	3.65107318551274	3.58273909345436	3.66462640287862	3.85917807484401	4.20473392164582	4.01628255302315	3.96201659278735	3.84445595937981	3.44352930318148	3.6684382169024	4.09492951260353	4.07995520788354	3.82030680502583	3.28692534013281	3.55589513739722
ENSG00000135862	6.35943093106859	6.17080463198637	6.34805080545767	6.12415337715749	6.35047538775457	6.29734576937066	5.51138696750297	6.23212048518759	6.57550629216293	6.23035660877898	6.53091286458199	6.41549187972234	6.36712310643737	6.69144405374365	6.66136511121428	6.0954133436409	5.9171024021928	6.11007691090375	5.98329692158323	5.89736592203665	5.82633163414933	5.79977134994421	5.96323859609406	5.39251862078975	5.85731577070608	5.39889924112392	5.51441670472935	5.42695285822714	5.16637267146661	5.51303237577122
ENSG00000143190	3.97989079025735	4.10527676373206	4.41544259468302	3.9196676262786	4.53339624887568	4.07849747358715	3.99964766035562	4.13219000176165	3.75567445798912	3.70436487462657	4.04671828157733	4.19254572118282	3.67729421654198	4.01366711100173	3.97920822762261	3.83022112684223	4.43341201634042	3.97984092851204	4.30079820751882	4.14101652120731	3.90024598711119	4.18920320671731	4.26075567878222	4.35957746451198	4.47082218630645	4.16146040996986	4.41807209257567	4.56765515079305	4.68917240253349	4.13978067589012
ENSG00000047410	5.36575324320511	4.82597395194303	5.76566972488493	5.41941679619753	5.35589347512899	5.22832679104044	4.98199689936371	5.33313571632881	5.88565085828212	5.24511508637061	5.17469616136706	5.42640292432257	5.35253262531993	5.1300620289476	5.08828561032178	5.54106760982762	5.62065124107899	5.84759090210939	5.64408518810611	5.47521742056895	5.88064558437929	5.62867736265496	5.79827645317184	5.70917089895887	5.5824212655447	5.88139883698131	5.81262409036004	5.96994223945618	5.41769135162629	5.90445190825319
ENSG00000197965	4.53861015004737	3.80377702011267	3.9187484105314	3.04212809642116	4.22321975100284	4.35547271078365	3.85728120833058	3.50006900095465	4.45227695921491	3.99306030269442	4.3599476219173	4.20445188864636	4.30041783210566	4.4573281045006	4.39210127731902	4.37755063017693	3.97654121556101	3.85682029197122	3.91603694967568	4.42609837701501	3.90469179882167	3.13825824988951	3.76928559474534	3.5769882544868	3.9553846626541	4.06032278074461	3.42753291477822	3.83256823557497	1.80191777034161	3.77811049302164
ENSG00000092978	4.2137760240509	3.38191027462918	4.0587926039016	4.07398661166938	4.48854343563948	4.08054703843287	2.19437226744007	3.543443470537	3.23468635601235	4.26326341472306	3.94288788179163	4.01143974738636	4.02821583819103	3.96914609455468	3.47219840197346	4.17668810494738	3.79711730216589	3.5737558933876	3.98363449775296	3.85747579411901	4.08162718476291	3.7185421044373	3.91096877487492	4.36962361775162	3.29367283902453	4.08162170182126	3.82830457498138	4.3157614958152	3.10094339484324	4.05153592156847
ENSG00000143248	2.83220810689159	3.40803885602936	2.90914685821315	3.36825197922538	3.69532362210357	3.3767927603033	3.69804266839364	2.66828488460548	3.41409576601761	2.67228966842839	3.20369725623072	3.13785178916532	3.76177490947831	3.18546275330206	3.47469018367745	3.49046124291869	3.58886823012345	3.41911502155756	3.45941317217299	3.40310586996494	3.24893551756369	3.76833970611808	3.52736979224656	3.44022087123665	2.67735550850178	3.61690288850561	2.67735550850178	3.2224029166653	2.67735550850178	3.22354917250566
ENSG00000057252	3.31330878672309	2.8684474822754	3.95360995421941	3.62634372771253	4.37642775931809	3.98442787019402	3.7240933587377	3.54496136729089	4.18778889635453	3.31178724763163	3.73528904766272	3.79178763952443	4.06837019185531	3.68652076648576	3.92076260430996	3.72392554509345	3.87480617655398	3.74484628632922	3.5002583039184	3.99282734502761	3.79681193768433	3.86147153227911	3.47299595751877	3.74534536428652	3.9744376149435	3.63867441066952	4.05002508157704	3.5547092822444	2.103784269166	3.62658339889315
ENSG00000116962	3.13542926235499	3.63681774149931	3.75131778346251	3.60974228215055	3.42379475755912	3.61554661798027	2.03374361615962	3.14852122832079	3.67957190145389	3.87017154541743	3.89234661497443	4.16609474271557	3.49511468427585	4.04588616731508	3.52446505303913	3.476944527186	3.84481205145421	3.56031941217781	3.48600503263271	3.78748470508184	1.98454507388155	3.54612590655593	3.78881816519417	2.37586450645145	2.98405473622743	2.62101084172085	3.09865517268163	2.96473992885561	3.70506623442265	2.7955566585907
ENSG00000143195	4.86096124857362	5.41048066928705	5.22328258240129	5.30542219519734	5.05884984694743	4.92828992626438	5.82177956827149	5.36098435579965	5.59395004853031	5.40555341226068	5.2436266951209	5.51244281926361	5.52729478823807	5.68959389058655	5.37513375638968	4.94108411607614	4.86730039551726	5.27197387248167	4.86946490876393	5.22917078887266	4.94354114486995	5.02328660233548	4.94870771989558	5.11780165011938	4.59221539782295	5.23648017447802	4.43785838592016	4.77686049038897	3.94101199722967	4.84118652552501
ENSG00000162849	4.17846832705658	3.29350383109325	3.79646634083251	4.03796582165464	3.93235026632857	4.04841034990765	4.43827380137524	3.47112727529635	3.80059346330549	3.99896974449372	3.8889357965497	3.67448690635291	3.94430871166907	3.68148171971725	4.00158236218743	4.31895597070803	4.3664299720308	4.24400442159906	4.27011824625504	4.53624578603891	4.32155669398855	4.87945088644796	4.28394564435631	4.33847645308012	4.29495015296353	4.46443494293341	4.15354869476411	4.39671225258865	2.77145114725295	4.59309219990799
ENSG00000152104	4.60817356895397	4.83086651326797	4.37380389533047	5.1288108844592	5.39855883903866	4.90340666562732	4.89599433722729	4.98936986013731	5.00826399917141	4.59294855849557	4.86237631910764	4.71387882124389	4.56535651654674	4.61552049874886	4.02248509435955	4.39450980889954	4.22446297367501	3.71105665443148	4.15893537123045	3.83676437162984	4.33866623617828	4.24352951838083	4.03988758900828	4.36914312830473	4.10451565846131	3.73448549380858	4.18279162009492	4.60395256893509	4.27154683132852	3.72249073168943
ENSG00000173726	5.14121336847658	5.23037633340416	5.56531684623972	4.89250392840798	5.02222437380663	4.75193983710186	4.1835723167836	4.94667183757073	4.96464184095675	5.197217288529	4.6577587321805	4.79184984757065	4.75097932387279	4.85174640757232	4.65137144782982	5.25511525009777	5.36480098798246	5.18891261707327	5.42153033242064	5.08128555006235	4.86575644522739	5.14679249686064	4.73952000148952	5.38039278264516	5.04656900799745	5.27131458206092	5.19671232220877	4.82011238913429	5.73148719271462	5.52188163503418
ENSG00000135829	5.76737165586164	5.50306347526707	5.5413858525259	5.68898291712504	5.68849392118544	5.56862260010692	4.9714815633849	5.28431170375875	5.57877963546018	5.70464407943366	5.69178579450898	5.85517591927194	5.51125322435838	5.65251564984646	5.85154128257822	5.96105372112626	6.13802296752911	6.06065906249027	6.21935421838616	5.85006597574389	6.15125764452543	6.13706711308772	6.15824505323242	5.79580555717872	6.11594683851922	6.00408662446172	6.06416818978982	5.78719832190127	5.88328432575058	6.00206629286077
ENSG00000143207	3.4911580311556	3.82476625488741	4.3603622558992	4.11715227103414	2.62578710104117	4.1259410796658	4.60604031588337	4.16900589263585	4.01103199619782	4.23768410710398	3.77998413117645	3.35481551794873	3.96589209907343	4.00179027841495	3.95849896446729	3.64668816503336	3.48239981190849	3.74469657452228	3.8134016931505	3.65079630536125	3.15467383982592	3.72524006868395	3.54085670891653	3.82864110116133	3.89783521316647	3.79806701557442	4.07898213716234	4.06745142921427	1.82798693362341	3.66872538917077
ENSG00000116906	3.57131086682209	3.87375578609372	4.58983959005764	3.84433681759626	4.28957061143554	3.85064354616266	4.09118219386592	4.09262875488657	4.37915912931467	4.23790980194374	3.81868254485526	3.99448822050152	3.39362261509894	3.61372093107548	4.16316993903655	3.76171074459616	4.3617179167938	4.05264480463675	4.16292175704983	4.09912964460576	3.49585252163915	3.76132370524398	4.10057852200178	4.27709065190536	4.43863159001231	4.01569468706346	3.9598901945574	3.9314565127293	4.03422419582122	4.3349610714529
ENSG00000157181	3.48999861268314	3.91148710532342	4.11407840924011	3.73284269740045	2.20973345157022	3.33348193662459	2.20973345157022	3.82621466504583	3.51487213571054	3.87634050555712	3.74119843310909	3.37064513596927	3.21732929470776	3.19216901569907	3.72405078395569	3.98478442515297	3.93759762958388	3.75337280690241	3.67640999595949	3.81063851079089	3.74174103314063	3.74010717999197	3.4484034418573	3.73525979739182	3.68071865065435	3.9666020890933	2.90088215598754	3.92404756393079	4.16225089898775	3.45686015831798
ENSG00000117697	3.64222481150756	3.7606495546034	4.05726580379346	2.84724669682183	3.22984199463354	3.73528434825081	1.84902951481819	2.80835302595255	3.34894477011622	3.92323927391399	3.73094169234154	3.74997843063817	3.93478267559088	4.14677490277906	3.80336236920303	3.43535673014748	3.44397654706933	3.63785715864301	3.93546679845848	3.70851613876542	3.85665492256554	3.32838834250415	3.84940085984699	3.77518645912656	3.41709134698488	3.49369588652194	3.25354083883292	3.54091716035743	1.36343695968612	3.16509504636419
ENSG00000143641	4.95324737380181	4.41782997231463	5.00233732224382	4.37710449815641	5.07347939024788	4.75152111312252	5.2779723688322	5.28001596048096	5.45746747483516	4.78718166105944	5.04220210041626	5.12600451839738	4.78379684181371	5.38542681142665	5.08893898303291	5.28354654731518	5.26434597208821	5.4601273858754	5.28302319127068	5.05727538412671	5.11177353162293	5.09004758048775	5.40782727116107	5.01879880783761	5.18862770040261	4.60541233535087	4.70134029310262	4.63320158043269	5.27954061442657	4.53347547206586
ENSG00000168243	2.97525960419388	4.03495379545823	3.36241558518082	3.8322126623994	4.15086073209168	3.63440112096195	4.08138569680895	3.32634516555675	3.56272581727382	3.8735165677433	3.21336223399363	4.39507435520584	4.10237252063534	3.73009815338236	3.56480895613842	4.14953202200049	4.50740768892911	4.22313493578643	4.37262440470735	4.15325267335352	3.81411559022928	3.8885302149197	4.0902928435975	3.9504358928499	3.92611978167958	3.98576323768467	4.10366413195868	3.95709011951994	4.49298363768187	4.6299380467629
ENSG00000123684	4.1118538959748	3.81028121817052	4.18150646922247	4.65318877908788	4.07647486731489	4.2042032951589	2.1905098973223	3.72689197208752	4.32319482512234	3.43414546194382	4.08603588056727	3.78545095096336	4.02938929693297	4.7019073977881	4.14007152139774	3.49081224001864	3.71091218666876	3.32991458910797	2.97795557686984	3.63995351855086	3.31934425285643	3.76360934547867	3.14394042929759	3.92571783585339	3.45317839113177	3.2165781904639	2.50996825309912	2.75412160793451	3.48065154891449	3.5474761579026
ENSG00000151414	3.91101722311523	4.15965447977869	3.70694638345811	4.42083014393797	3.54951913837025	3.34983139694346	3.80190921132371	3.65707097655414	4.29078507976302	3.53702455790123	3.86595463631453	3.71402065165604	3.73339403917186	3.7898308545009	3.45957879876771	3.88890937833449	4.20668204374235	4.59603412533907	4.29511288433977	4.32752760587061	4.67173301687325	4.63872714026837	4.39844056494605	4.46983063746134	4.63778473374607	4.5529277022883	4.40836090929373	4.6162605947442	3.62415317702526	4.38128746571262
ENSG00000136643	3.86751009958821	2.66572887923847	3.5800744205509	3.59738824489933	4.12552074593827	3.36493781321832	3.89019410946551	4.41293885941137	3.26911072913211	3.64591808135837	3.68411180963334	3.79563252173759	3.87535690294232	4.00452446056703	3.88338002677581	3.38457156538888	3.74412743405158	3.17933441095687	3.4928876256538	3.38825678163127	3.16585114553083	3.27915137306988	2.94211026789864	3.25528358602844	3.74324624137332	3.18543466490168	3.64014981328842	3.55149445414638	1.75820415032408	3.73306052841464
ENSG00000069248	3.75811606088976	3.24224699218454	4.21663284392695	3.4711792973071	3.84164372970128	3.47691667543002	3.91939696354981	4.26490818689936	3.56651047073658	4.24755072129492	4.23388827655883	3.99477206361823	3.60715640097965	3.97458822462454	3.91275611069158	3.69884566408259	3.63719187480369	3.29854014737011	3.70931967209642	3.7685188363587	3.94400938443762	3.6984338152166	4.06336041746236	4.21936996773089	3.52190900289944	3.22649187906831	3.62914517561421	3.50377516341116	3.54376398230635	3.41472412815259
ENSG00000035687	3.4099187735002	4.4350849369487	3.28257375668981	4.01640397739201	3.70298155587605	3.8778228152622	3.61537076836124	3.22445445980894	3.81944185075454	3.76317639329948	4.07934820501764	3.65121693010591	3.62718884855943	4.02593755360845	3.65964124680258	3.68640439596639	3.76717825261417	3.84131729946967	3.83417285353486	3.82407476052259	3.68854961623663	3.61450815048994	3.96993068012534	3.94971478632325	3.79489414676596	3.5924192431944	3.86162905211892	3.57878596858333	2.22202570601117	3.84642948657518
ENSG00000143324	5.46583919719341	5.18262206552098	5.36052286612694	5.70652367153929	5.03416968422038	5.20430312826574	2.32396410464398	4.89899693822539	5.11151934836249	5.50225375623418	5.72631556636853	5.51978872095924	5.53963879067148	5.31304187366252	5.73237213893339	4.97091854855405	5.22988286207564	5.2003689734479	4.9364237768691	5.20405141649374	5.30878048163321	5.21774328979937	4.94793044715732	4.74836479019159	4.7879083748169	4.53743168302578	4.96467856435729	4.70821538630418	2.99992508185131	4.76553001224057
ENSG00000162702	3.18548247283741	3.90076820418433	3.68560415129048	3.70018137507944	3.24652862106037	3.70647992720666	1.98999264007475	3.64000549056259	2.90208551989654	3.22015952611936	3.71601471490295	3.53280380070244	3.68458306603714	3.76445255678025	3.21418359329321	3.54886664597927	3.37087992333084	3.72070436641571	3.78662079050589	3.46342705076823	3.36471689123277	3.46010903215669	3.41343401622388	2.9277548452904	3.36596706577878	3.27776851255384	3.04268461784494	3.60024999105421	4.23403504907471	4.24552403988698
ENSG00000054267	4.7916108222682	4.7458187070344	4.78587528376004	4.61022973830338	4.96749657258569	4.50608449154229	4.89063975213827	4.89226079881444	4.86774317124039	4.54936123639815	4.67299156118571	4.80006148392988	4.66566133372729	4.95936505503341	4.77548248981154	5.26478515048493	5.12240115788231	4.69804149204838	4.945415300419	5.08754598154601	4.5533435407821	4.63878512600289	5.21419207724883	5.15749559553474	5.11738117235216	5.23015915088023	4.83534247868381	5.16644158457544	4.63961233109148	5.36663199745309
ENSG00000136636	4.07324198597336	4.29666181230098	4.25118798829137	4.36923804099098	4.15114438739273	4.27280693110868	2.3547447958414	4.82077276266918	4.12527140044744	4.54675321056461	4.14836873711902	3.62150567485671	4.19837059649925	3.70401589187564	4.45843783689233	4.60072329561075	4.68043574286585	4.78428850202491	4.68192061113226	4.44803786318404	4.93858197541655	4.76676457699891	4.86523416627503	4.60272403361073	5.33057569597263	4.61155101750645	4.96955666841832	4.61423035356918	4.3049904943823	4.82225468022244
ENSG00000066557	3.90324079140404	3.26108801854966	3.83118596978656	3.23852030923374	3.48416442412022	3.68733190159514	2.01135897994359	3.62242646557315	3.82754410084104	3.76738341271716	3.52920529360455	3.75599079750386	3.46322598701044	3.75170086400904	4.04061424926597	3.84542204041254	3.64673310949681	4.0872317346294	3.9747791834197	3.64154493702611	4.1693840141072	3.78047092753784	3.77003971077054	3.96227477095177	3.77675882439447	2.77596864000105	3.00363510324804	3.90076266748362	3.37091875524062	4.10474316944922
ENSG00000118454	4.23679980627865	3.69246600690066	4.41369151301824	3.83348213358737	3.45934291333354	3.66918781397195	3.91145360321381	3.76856626457391	3.23587914703912	4.12216018225264	3.67664312788511	3.80821812554148	4.00622063533928	3.92864219911135	3.87613120766138	4.02852205689478	3.73854679029497	3.93503337659258	3.66858187130585	3.86252577608215	4.13065724645906	3.65792541467851	4.04193568488163	3.7159080023691	3.88725480495355	3.7474597696196	3.93001556677412	4.00127927057732	4.34191444198029	4.0695377667703
ENSG00000142676	5.65707138700616	5.05769184805285	4.99897064998711	5.16047830434028	5.09112138380582	5.35469882667354	4.85898209700619	4.93751992155509	4.81419632816243	5.25252312266339	5.335139151821	5.31190444105651	5.11139823249231	5.47706394751659	5.36422105502785	5.9300747435042	5.9278215828587	5.77133451388738	5.84991190487636	5.93502807571237	6.22788935413628	6.16395759398407	5.70325082863263	5.98200891319815	5.98899769070729	5.92682475735948	6.27810192082424	5.81717272609513	5.53971983850052	5.79327732793126
ENSG00000163399	4.53555552610166	4.84723660257874	4.78217070189595	5.00461986729416	4.72868845054612	4.9506120070965	4.47723471007731	4.7140147702871	4.65667992398304	4.80699114879177	4.99439155798153	4.96519988817903	4.57816853135315	4.88370040245769	4.64907423901456	4.72786293746535	5.16986134798226	4.89184676831157	4.82976158014785	4.67149885684063	4.17669543766134	4.46238485817378	4.90280069541456	4.9880153839519	4.58684480815721	4.78704905644996	4.73398298126467	4.56893770585597	3.84340763144952	4.76682070841936
ENSG00000177888	4.18168729643666	3.89443158761722	3.99790545044441	3.44024471305955	5.25186517825705	4.44454456997871	3.76140740581963	4.3347774500554	4.46390743863843	3.77747736466218	4.06063531889911	4.16666474579123	4.25882376236175	4.22977601840195	4.05334360081805	4.20119014208438	4.03944195291362	4.22500296978734	4.51685637978205	4.26065099437003	4.20356902322864	4.40610418526344	3.76062227287816	4.39858752505319	4.64941625149004	4.54436805482102	4.39487518923779	4.33630476503372	2.22216280779352	4.63847212062571
ENSG00000142657	4.69766617841477	4.95720020207379	4.59462969552048	4.3773967359665	4.81925326901918	4.24859312686516	4.72419913870069	4.52604937994372	5.12625655372392	4.64377076317828	4.51089680549165	5.03968738266821	4.77653220043504	4.78976606648866	4.89880806188914	5.33430554232184	5.09485591778622	5.27945713989684	5.40188518823265	5.55450541531849	5.28426882047735	5.38424221146543	5.29563960989005	5.0628757510882	5.18574067925363	4.70701200127029	5.23199258838234	5.20526979735735	5.64072419835557	5.05220165951448
ENSG00000160049	3.99410889014757	3.87694156298114	4.17539496989433	3.32939120430949	4.1928840609726	3.70503969477625	1.82758148186146	4.21339851415597	3.98548862180403	3.68336757965714	3.76007975006373	4.31242619878866	3.78098210471715	4.18351040794977	3.96169008257372	3.14054331530087	2.82144706886862	3.32397116002548	2.94458110848335	3.52409523200427	3.04523630880146	3.80020704030717	2.85772552802646	3.22261123514508	2.14568432696338	3.09270547867873	3.47063348478377	3.2271089743117	1.33968902083227	3.36860046659507
ENSG00000133019	4.87486698431745	4.16164306953237	4.36513050710428	4.3929319112876	4.77888422341234	4.31514415673893	4.43886303359016	4.65990950900074	3.52500649617329	4.58391872473754	4.26460221760808	4.24883550081885	4.78851710358409	4.60033998888296	4.33636363459404	3.82411886180631	3.49672311783073	3.90122663994632	4.03569640923238	4.11195655043905	3.77458165571081	3.71736471859197	4.12428342891326	3.92827307207406	3.93995667108079	3.61393769977786	3.8404477580461	4.11127477678516	2.73728200959432	4.05775415008645
ENSG00000162636	3.13744958514611	3.4704261175307	1.96671406092337	4.0773626740523	3.19723168649316	3.44983374416431	1.96671406092337	2.8216197822507	1.90248458945007	3.16473569458942	3.74255964318695	3.49186154091484	3.9454557974028	3.12190557532792	3.36330782193941	3.86303408372049	3.73794969316525	3.81341966172519	3.40251244802527	3.73256889326519	3.39537703938301	3.86262046066082	3.78742811918331	3.77973017503332	3.65627872507876	3.40725153617096	3.85985131304596	3.18702179512862	3.32913873866175	3.47493150058138
ENSG00000134186	4.29461761279499	4.4031186136749	3.89883501905236	4.59336628465152	4.37324446799779	4.49603841316596	2.56013924918784	4.18488324115591	4.44345478625278	4.47097788842162	4.51231896390579	3.91931342512892	4.53285664064568	4.45122984480661	3.8575449810969	4.44371476778631	4.54610812023533	4.55251269480541	4.63308929828832	4.39691088112286	4.58206927508492	4.34045320782942	4.55200058288751	4.02165443450677	4.11768344623214	4.4161909536492	4.31915914739343	4.70494427335352	4.97394628824647	4.75318408172394
ENSG00000116266	3.19613017715643	3.8100158308563	3.93806235422032	3.95930472846669	3.95876643786008	2.96816821929786	3.86960478826358	4.03580321586456	4.0590099659583	3.75365750056489	3.7755254430372	3.86009052260125	3.94294851891268	3.67631093598837	3.6416234506393	4.23302400440451	4.12788220732302	3.2083490103758	4.12991998971196	4.1194993731654	4.29130231287794	4.54002439023108	4.38248382464221	4.46052525659843	4.29463859736848	4.42637313917795	4.14799521782011	4.21155396019428	2.12081722743776	4.41072683634337
ENSG00000132676	3.99614233583026	3.80691823933554	4.18784032192445	3.94051892565406	4.314588301362	4.08721759044332	4.01439020619559	4.43490573597911	4.06067659610664	4.09321624906119	3.81274510777402	4.01112390733982	4.16158245463169	3.91142534500045	3.65190419962845	3.91409372022527	3.71966616644366	3.56203676257207	4.24085040271275	4.36186394521451	4.08504213028793	4.27353519397083	4.42688466377464	4.17372192152428	4.3249543574838	4.60176311954945	4.4163033837753	3.77845077890657	4.17499285826753	4.30591319844604
ENSG00000132718	6.44772560434098	6.0694014435709	6.22193998315803	5.98661686842518	6.12217081356307	6.10029437189395	6.33367376246387	6.33584566386384	6.58494287858829	6.49372228157508	6.52155065923638	6.73636994349305	6.61034557609969	6.38885686601233	6.53677358388889	6.04555485487293	5.93756436243784	6.22875479920185	5.83575120657543	5.92865562700831	6.09886970997497	6.20334573260287	6.30121012934426	5.39257217563338	5.76811456863599	5.60277649297032	5.62406349373167	5.8101178310289	6.03395074581286	5.65108622896446
ENSG00000132680	4.35995240034075	3.47208267624336	4.23302093963679	4.55971033096397	3.991125421577	4.47382799476955	1.84537893614221	4.17459853756452	3.74226008952458	3.95533349705585	3.75385804568474	3.54904693377026	3.85570182722828	3.68249334825106	3.56189080870605	3.34248257941181	3.53137874907994	3.35660211120953	3.4461535637845	3.60582030625731	2.84677405281029	3.52192227724996	3.88086016560866	4.00624079441001	4.08585361883768	4.03604582633537	3.94871108284347	3.89337705962389	1.34110604707719	3.95837915815653
ENSG00000163479	4.26576675398179	4.26083461818826	4.0527781799465	4.22567084159504	3.67358064814779	3.8955859010272	4.15189080832319	4.4100064907925	4.20575283496628	4.28868091789357	4.48517549605438	4.35633180132417	4.00275339626607	4.10051364441473	4.32052067029421	4.02578078199628	4.5329363599213	4.62841177376634	4.16713197462801	3.80300010638734	4.37978064844772	4.02533014452468	4.45221236586329	4.53880642485281	3.7123189739536	4.18746039107902	3.92435007455502	4.31294910912993	4.8185084540238	4.04157884728757
ENSG00000198952	4.82760704097829	3.56810322214959	4.45479553251176	4.69048484562013	4.35746693029491	5.0509277974463	3.83733193919929	4.49159077041307	4.34073256573993	4.45156270897789	4.38424338826011	4.42621886325822	4.40366630901821	4.02667280588764	4.46239784429814	3.8476667929904	3.78640327822496	3.71695968365405	3.44661144585609	3.43842120742198	4.10868789515394	4.1059197397562	3.16562405936746	4.00500689039827	3.77911956611428	4.15225591538892	4.23139128440985	4.20855487412755	1.96207500712703	3.76971210946955
ENSG00000163468	5.45179242518032	5.52181574143908	4.70489595655546	5.47646951455811	4.81462487681398	5.1976246950647	5.735406651842	5.27590696869748	5.07188974164525	5.32915375132474	5.17544788717076	5.16149841177483	4.95512294503657	5.10811599775118	5.42441651947663	5.21509974676191	5.39292545163259	5.40241083677224	5.35009167071501	5.16903400931673	5.16627258045789	5.35650179199979	5.30423578715558	5.04616894356203	5.55522611686044	5.66605421427004	5.69930368614841	5.63676175761016	4.69854681679695	5.52126861683285
ENSG00000254726	4.66704071860892	3.68206941941138	4.00345658067655	4.50550228456116	3.85270508194517	4.2959613975506	5.07643519650538	3.79416020533058	4.33289536820769	4.32791249124104	4.9674159635102	5.11782179700267	4.19155975429359	4.37719159197852	4.30339316662992	3.94748815665802	3.76145529053474	4.07648608444369	4.01618023800556	4.38594893544774	3.4190175372005	3.94706511907787	4.32426380818022	3.15518828841033	3.98541740829888	3.92727347389098	3.9804093735277	3.96294515716754	3.30267010171988	3.96872142360605
ENSG00000153207	3.58569516391142	3.70549964339189	4.69067831400904	3.67283676838337	4.02331594140802	3.86842982539048	1.77160780758228	3.94850681827098	4.47851927709451	3.84539821329247	4.16209010795658	3.72840186973251	3.7566128248005	3.60242149085268	3.78421055770252	3.5687474579561	4.18291136596659	3.89176159897357	3.88595364209955	3.87774675390506	4.00336929107985	3.56831774139465	3.71863576114764	3.70690047729751	3.66387052047538	4.10531137373561	3.87893634069897	4.17191614282754	1.51420672575133	4.21892954961626
ENSG00000033122	4.77695889639868	4.26910527409438	4.68462317439092	4.70199053638239	3.8895015665968	4.33815235206744	2.22166685199129	3.83271664138985	3.72893542256464	4.91128026044352	4.5193675164056	4.82204332528441	4.127456315691	4.58830253841173	4.02668583900159	3.79500868193642	4.23424827013155	3.49166328044979	3.95462154444333	3.40343923504366	4.15368718916637	4.15163364009186	3.85189129438402	3.82947484037695	3.62258924926213	3.35902229593215	3.18690190236024	3.59487912122249	3.52274327071788	3.84592736795921
ENSG00000159352	4.30215285949158	3.87325468615429	4.08405496445178	3.26724235874588	4.09943318852755	3.27182882007073	2.10254618648227	3.91716452507301	2.73388883912542	3.14009552639483	3.77334341732759	3.61468315949069	3.83174598268434	3.66636935732391	3.70751820729447	4.07612576774808	3.97847219233164	4.35934401409986	4.1362672329671	4.12903595071987	3.12445393572664	4.12507913600404	4.02901399195969	3.90668814621143	4.66664943004018	4.17442212960132	3.56042382422712	3.66828599023625	4.91709237333333	4.2130882588188
ENSG00000158710	3.55876285919595	2.01727588435551	4.1463195081181	3.93101498434609	4.0528557172459	3.63875975860743	2.01727588435551	4.09422466205876	4.12495618592246	4.18556368243711	4.3476473695859	3.95850260788666	3.96408541219552	4.42575127069064	4.46194473862225	4.65383298304965	4.72336039433091	4.67236803964309	4.83367988394895	4.82497779043915	4.65568534912529	4.68296829726226	4.56291598426995	3.47324347943409	3.59183778352788	3.99251242314589	3.43953872446956	4.22382813014518	4.2170858026236	4.51859070814773
ENSG00000244038	4.89354561213112	5.31387728425376	4.69099232164617	5.05739921788894	4.93028472525499	5.65776837625048	5.94568629668571	4.85322372672661	5.29625267895057	4.47389307669398	5.02490135951919	5.24970827546512	4.76275526649923	5.16284807267858	4.66462535859584	5.20786955916945	5.17728216953295	5.32758274756855	4.85548290493587	5.03230813343938	5.02990735666914	4.97754727983854	5.05449338398656	5.49055335695164	4.97119882036495	5.48120510349547	5.38856644034634	5.15750058027802	5.11578961549716	5.41955987508084
ENSG00000083444	3.48989670861566	3.5999665080425	3.81721154183114	3.21601601515933	4.04448399724635	3.57642750492393	1.77512248531208	3.8748832381283	3.47247232407725	3.83170332615038	3.9452120120613	3.89092021445931	4.16859333321912	3.41052514212265	4.20210872636737	4.30335626225313	4.21316918408177	4.38455472972309	4.37852086229504	4.09539386628357	3.7789913026527	3.87639804849259	4.27390051780664	3.36697061437634	2.72943487910145	3.76227409083287	3.98332907949475	4.12648286742356	3.88663561791708	3.62762570507856
ENSG00000162521	4.95123609029498	4.43295622380195	5.12625686217319	4.82350348009904	4.82294600301392	5.084786032112	4.73027466634244	4.8200572348884	4.88190757161092	5.42017272664127	5.08507672563266	4.93288826723691	5.00337767988572	5.1357202077466	4.96453155970511	4.58324502934679	4.63814605819968	4.47028894941732	4.36536936445859	4.74852212841085	4.88893042117295	4.66518588418127	4.58016116224007	4.40960294366294	4.65022498497288	4.86774950902193	4.12635557473315	4.15199786375492	4.22859179419816	4.63716323106112
ENSG00000116688	4.07461000153766	3.96118942138401	4.03772292388952	4.16597647154449	4.05371309915373	4.06121047048068	1.97736325614121	3.86419135337528	4.25252225623336	3.81156141232004	3.65864206789469	3.70602340828978	3.58908979086214	3.5699001075537	3.43014287781089	4.48435174470155	3.99613040162077	4.23933443067182	3.36266115788943	4.13758157635392	4.13549678782321	3.98613579581389	4.41292158192838	3.48406705527643	4.41654907344575	3.87182198330596	3.73241233586323	3.6743694349398	5.49298030992947	4.33735367920164
ENSG00000084073	3.79928511572437	4.40206042168603	4.13390357952021	4.15052675566324	4.1501055962437	4.2712582660695	2.04624780078909	3.65721838807715	4.04375817799967	3.88959294396232	4.05941664140822	3.81630468756887	3.6830338130603	3.55115015115574	3.33000999349155	3.86318959556516	3.29719239184257	3.99774450527207	4.04738469225055	3.86663113608155	4.18713208442864	3.98115808287905	4.10123887631652	3.65020435290064	3.59587152738189	3.12011004906928	4.36685717725454	4.20451237541518	5.31847529391218	3.81575372625814
ENSG00000142937	5.93330089663442	5.76090354432849	5.65314324665633	5.67441849337226	6.01929027350945	5.3811440809988	6.19280236508388	5.86054109873765	5.22011713164552	5.95258718361271	5.71860038193691	5.77416912775476	5.69515578326287	5.99502884678732	5.93843388286586	6.14683440235964	6.1853155757594	6.37879741415441	6.23606504450664	6.31752027039122	6.6665884654885	6.19590998137598	6.35718966644168	6.25023550845696	6.44746009270724	6.5639265299387	6.41686867831646	6.43153308998304	6.15178440481636	6.47107356522332
ENSG00000119285	4.1959760017281	4.84412050385726	4.50459322835057	4.71547628146566	4.1719173229166	4.30957707947462	4.6259278632333	4.62780530421712	4.41866994345447	4.35283669240933	4.60016730395694	4.24764362491611	4.25376196348904	4.12331318936894	4.12874040834352	3.68979623024502	3.77348557560125	3.54401055001611	3.91010912656652	3.96391398860706	3.52952172303432	3.33918870421816	4.09395178866927	4.46882569557707	3.43621104734577	4.02192652014751	4.1648483888193	4.14678769186146	3.60707379057564	3.64912373048525
ENSG00000117758	4.61972400637226	4.69058990143191	4.19389122157322	4.65258498427871	3.6609728329919	4.3219118114145	3.90285346763015	4.41982429259426	3.91792349050138	4.02936796637487	3.70527044686358	4.06146523847375	4.20046014235201	4.27305451994909	4.35964805173977	4.12079901792547	4.38135334715122	4.4257806660629	4.17836320766831	4.25659843524358	4.57665514696987	3.97066599948173	3.98033584407178	3.96695276283912	4.38343950377503	4.39145021087509	4.39655155967878	4.52632699966518	5.00445623068058	4.36626638392793
ENSG00000117751	3.54947982373559	4.14894662085577	3.3641006233634	4.11714722325852	3.37486090945981	3.81864395418694	2.16249482635615	3.00478971043681	3.38800254759302	3.66000458553379	3.23272555784346	3.74594157203779	3.44743050373793	3.46413148439389	3.36194734159966	4.37501566772122	3.69577694512981	3.93930101868754	3.86149379823896	4.05998686209202	4.0581123621365	4.05617830270642	4.29183355244571	4.41231894094548	4.16174215849032	3.57307310251398	4.03082361390495	3.6765892137617	5.32737539560441	3.74670448518987
ENSG00000142871	5.65796148295876	5.72131297774015	5.36984642874085	5.52185713615811	5.3445479837619	4.96602522550801	4.99140641322258	5.3008226779693	4.78532377922859	5.37560884226003	5.17352825100352	5.02325374705434	4.99603477524638	4.7449237805475	4.55040231727756	4.7209174333422	4.61055876433894	4.2426068018193	4.76397137725814	4.75438314267935	3.92625341513716	4.69088532116554	4.29864726561878	4.95320214675096	4.6741636553513	4.98861648453557	4.65841994728338	4.69551422708595	5.35072115635291	4.57192560931292
ENSG00000154305	5.06756260130542	4.73169821097344	4.222611794798	4.69593981344246	4.44497107677369	4.45266514327224	2.22466859702513	4.75984140635907	4.5787359683991	4.59593842528256	4.96642038101775	5.03270347340847	4.71670486259914	5.00215592496508	5.50800368109507	4.73921928400797	4.72232829564147	4.70130689546454	4.66598690353175	4.53165321970496	4.22226174346138	4.81812775792785	4.66380854512676	4.44528960799557	4.53886258782627	3.81282796195351	3.78153137980952	4.33533049510919	3.17295219706769	4.21648392753259
ENSG00000162819	3.35708626629075	2.78852360798735	3.64384470243521	4.01077668971365	4.01031562164744	4.29195039711491	1.75992072361532	3.77652491856278	3.71247185566742	3.84358623099215	3.72299855392644	4.17037478024765	3.81543542323868	4.08775039538139	3.54876258067512	4.28845162528691	4.08749683633954	4.20645339583753	3.67973722188621	4.29292217465821	4.47212774498722	3.58415816459472	4.20912710339091	3.98806056562245	4.32010396730454	4.28599511370587	3.75857387685261	4.13452559127281	1.51851395635405	4.1389174658269
ENSG00000092621	5.49008598517239	5.37903031248379	5.46160825567477	5.87919047235593	5.62889865312916	5.5709781954594	4.95365112711407	5.22586948914162	5.48071030631663	5.44255171849229	5.41600781959403	5.51543284093554	5.51808149328213	5.28572578183466	5.28217258553198	5.88650273410674	6.00913571084238	5.97865205186379	5.94853125073652	5.87031693570113	5.95402523340184	5.79475781532273	5.85360082454395	6.17075905697927	6.35808306044341	6.10130124733459	6.18380434661278	6.16272885633919	5.20099322774329	6.37938140333165
ENSG00000177954	3.07897511112922	3.58421742609577	3.9544398966328	3.55693385591183	3.36955707783507	3.97707541226038	1.96882154876754	3.78720333316255	2.75577671146482	4.00054351685546	3.72211317288462	3.55015289423302	3.2123954270892	3.51544280686211	3.47590509641366	4.15094183721871	4.16071275782402	4.03113113063277	4.11873260205951	4.01875776589304	3.6056022015294	4.19209630546378	3.79649333690432	3.46117422761638	3.49226197157294	3.90064313859524	3.84746885686973	4.35005586041734	4.48251451320395	4.1286137894847
ENSG00000116667	3.76830708705506	3.25676679251145	3.66917941693	3.68364233843464	3.68327566600692	1.98686345991959	3.92823464514272	3.18707456883393	2.92530238336753	3.75491889334585	3.82678492325357	3.85103055182277	3.36569162742832	3.99031542784981	3.58509298256152	3.6007887246907	3.44013597229119	4.05687111069426	3.34458625869921	3.81465520585396	3.60222536816609	3.43200126643445	3.3856922365782	3.19401131002692	3.50677202342386	3.32573295296925	3.61926783108879	3.39723793196127	4.30234981692383	2.55672146977026
ENSG00000160752	4.24587664655372	4.25836355857291	4.08530865392695	4.22544497874697	4.10065125662516	3.36657602946733	2.1537069990547	3.89838565993274	4.02418524033461	4.71664456488535	4.09939768208917	4.61285926449733	4.75970278768904	4.53878410172021	4.52923728963273	4.92337067479801	4.96261741882434	5.12526169102966	5.0182508040321	5.22411131535556	4.92528695360182	4.95075459517409	5.18328882546012	4.51843286429803	4.93329703625054	4.19244587677986	3.92939118165463	4.64845425102415	4.49872144199003	4.16487836402301
ENSG00000121957	3.34886942920592	4.09419387992722	3.66145777384432	3.04969729409627	3.88479823364069	4.06851135000814	4.14206160839032	3.82248032857098	4.17755185048229	4.0246526413774	3.6955958680461	3.54731889250898	3.80759640599585	3.85833558223363	4.05810734908538	4.92846659311595	4.94043481167965	4.54647940613889	4.79727171123052	4.62369225944668	4.13701415402026	4.7039733849369	4.86177451931093	4.98416975273236	4.14700755482408	4.37760699029037	4.66171107688132	4.51282607918399	5.515066321816	4.63816330715599
ENSG00000116747	5.9324556674241	5.4825316001688	5.31114080884592	5.38793841484041	5.76396157802635	6.02562249884755	5.82542707334839	5.95964827979073	5.73946881520831	5.73370848690633	5.84502252907557	5.94460523244453	5.99669218694052	6.06092493643043	5.85408728535071	5.36659800810151	5.55108569542011	5.13431392695736	5.49833608951944	5.32923355801055	5.28314385830266	5.65614957927206	5.1931763006545	5.10652785516374	5.14160636593161	5.23390441156843	5.61324981885295	4.84156259746549	5.55673769978372	5.14979246710022
ENSG00000117625	3.19313483726122	4.43850376136969	3.47731394438404	4.21229421575464	3.6803563595539	2.92468152780477	3.9142386439888	4.03561198512547	3.68642319948632	3.78481131381552	3.52115396632102	3.95457880847452	3.33593142403168	3.42796522844239	3.19563813932724	4.32740739478063	4.01142093278789	4.26106548752882	3.95675269424893	3.82794425257748	4.05680354246922	3.75757389852069	3.94667168405422	4.58527473302111	4.62106091074055	4.01413232565884	3.55613676643544	4.42846812874582	4.24165846958934	4.1255049621352
ENSG00000143157	4.69681192190649	3.62977507186802	4.3381967447099	4.45940698437751	4.35508433028211	4.65032130048918	4.64425137531566	4.04662708716059	4.13130934090195	3.98223451344071	4.77032307477731	4.1060820131138	4.63039761093528	4.29403917421223	4.28421277564774	4.33404017981088	4.38716679999146	3.99579574836754	4.34612875910597	4.1494631975992	4.60456025664817	4.37606995664791	4.15882084011755	4.42042390523201	4.49944596821603	4.25593370814108	4.08545482954186	4.52155093124795	4.75005084162389	4.00100460650601
ENSG00000143344	3.98911328571261	4.12646605070929	3.94870945324554	4.20035885869152	3.28395012806596	4.3105573038221	3.75710888497856	4.12157239732688	3.37102266354627	4.57289522612178	4.24977487160176	4.24351298427989	3.56327649735864	4.46205248914864	4.03285778878658	3.81229669273	4.33228574973749	3.94057466131582	4.21504067842189	3.92629671661675	4.6511919753459	4.15888459653252	3.69136856058005	3.85412020272952	3.62902521363323	4.15423998336117	3.97097430570494	3.93208416773918	3.81705408390329	4.00574939709709
ENSG00000163875	3.56488493007147	3.66291862536543	3.21336340782307	3.22377262525711	3.92298157338107	3.45815643840423	2.08045222857138	2.87459394524599	3.99743730171242	3.92090158203013	3.50596384089531	3.5922372441618	3.26784048014422	3.0341800795136	3.24379611117513	3.03492509412969	3.75690304775375	3.5545666895878	3.69379243539619	3.86873608959169	3.97153058930366	3.54153405743946	3.80420501359113	3.50965618547973	3.65212083414864	3.43799824553156	3.18256383075986	3.15705434317984	3.33835087705182	3.83441414144009
ENSG00000131238	4.20552302675713	4.45832003469563	3.87108283227484	4.70634515892422	3.49097917051494	3.89494212793076	1.87776883996759	3.97197736012838	4.12474572751147	4.8756585985696	4.42830683233044	4.15896279648459	4.46586137800516	4.4875883198237	4.17385804266274	4.34397081706944	3.74171797800518	4.40676747488488	3.74318916524222	3.87319487971303	4.30150525286983	3.99176502983265	3.72012778976179	3.83275277724597	3.72837103349252	3.66598850325217	3.82560339911306	3.95386055373707	1.34382434688886	3.84245993278662
ENSG00000171680	3.75960010234917	3.32450000163944	3.28118900844419	3.02295467487007	3.69617972282569	3.02831000422342	3.78026567690843	3.44840074165164	4.10650022953411	3.08530527827757	3.46940878112304	3.39850640781529	2.87719980089474	2.91047453199545	3.3393685788912	3.73652794565633	3.60740841267496	3.16466085421118	3.26575227953635	3.44316617761058	3.8627012307133	3.86039387257822	3.58556450904869	3.50268544901515	3.43251778648922	3.6094171455463	3.60529712445758	3.74068732437935	3.70053887421533	3.88041255049604
ENSG00000117410	4.12759447380118	4.37925963755579	4.41550985241944	4.76344243398905	5.02322917762511	4.12717152037292	4.43808036011341	4.03962624466753	4.49731058460531	4.2664693975333	4.01685027212935	4.19052435150429	4.48396554988008	4.16478576779896	4.03323128216286	4.69128918112332	4.24113450205981	4.11290821287249	3.95330561958606	4.43206878119909	4.14217934802068	4.35123600885901	3.95879325407024	4.33350548936448	4.45178737951402	4.25908358600712	3.5531158603856	4.56585327002919	4.97471314482237	4.1864708551635
ENSG00000117505	4.65885614965992	4.64063170771516	4.66754140456051	4.40893538010682	4.76694928245643	5.11296332238949	4.60352464565316	4.52077825230826	4.27850672804955	4.47999591077754	4.38204376573939	4.69523546776856	4.45876063485118	4.67563381064942	4.4764166463345	4.98430531473981	4.66256157127994	5.08284315992715	5.19463494750488	4.75574829304586	4.37913007776972	5.06077752918633	5.01315048087682	5.00793409045721	5.56834697626787	4.88736389146066	4.54271233258566	5.04456897575255	5.15195846458981	5.19089640451889
ENSG00000162889	4.23622374368065	3.35826464394321	3.98967896403646	4.23945162165818	4.12864613927088	4.24759940325841	3.79950731211833	4.05293884717029	3.81068578922047	4.35592772901499	4.30342296335458	3.91162140714659	4.12723565502358	4.4997720125873	3.70325860218711	3.69593659330012	4.29433756568485	3.77503193153852	3.82829361073309	3.69971465184201	4.11924975343291	3.32291974281605	3.94304822040098	3.74272478770875	3.49666861614776	4.12687431576814	3.47781020857333	3.97111758711787	3.78322444533578	3.15329703523034
ENSG00000143751	3.9009780047067	4.29456673863386	3.35141335050195	3.61449968496492	3.81536403361727	4.38388491610934	4.06200122607296	4.06344440360509	3.72020381045852	3.6971594334053	3.79433555871525	3.41714028531747	3.58419445354101	3.07658830016213	3.79007292477018	4.38369345412665	4.18488068474601	4.19167884809421	4.34687063020036	4.67994892603883	4.23273826175388	4.55909714440972	3.72534689653983	4.90295153192089	5.10535228839031	4.50538195992722	4.51405614084626	4.68918030271436	4.9041963690771	4.47977384149352
ENSG00000163041	3.01669336770642	3.08884118539756	3.05925464370349	3.06904175144515	2.03605848955717	2.03605848955717	2.03605848955717	3.91241493926203	3.64568094501036	3.66712593878929	3.43460190102146	3.61302364827098	3.30982470380308	3.54731812116774	3.55955617474302	3.33655775546723	3.6064465658874	4.42411924111699	3.91255466440024	3.99099257476527	3.59943810833295	3.59762562216675	3.87168202788744	3.551996977519	3.5726793848004	3.83623073303808	3.80397762369667	3.29421968908336	1.19601472672872	3.23795027806442
ENSG00000182827	3.74755172309356	4.10340953141541	4.03097990144897	4.0550318210049	3.66475388172172	4.37878828803652	4.63255532093804	4.26234890787905	4.09321580292896	4.16474162961085	4.3799116270519	4.04057513927358	4.13558071584198	4.01524933641239	3.89093683827541	4.51279467019409	4.57849925963355	4.07347970652944	4.19505087587958	3.67545676080965	4.05104602712225	4.23793594140063	4.40019464352704	4.32755981963999	4.63514156775604	4.43689321956275	4.32018550151514	4.68784456243209	2.35761932767867	4.52895195804047
ENSG00000143771	3.21390990174801	3.28944534991571	4.34022398048733	2.95710222264695	3.82527433106623	4.07895817601554	2.14461238332679	3.62045483554784	2.6404561384474	3.4179036817122	3.37638734426978	3.80684484569553	3.66122506079987	3.38158308059118	3.74975501022128	3.55834890474473	3.06493770372946	3.19651717161342	3.98951931462142	3.39501942115721	3.98080662627454	3.47896027792376	3.81628526149913	4.08285716396993	4.12294983998708	3.62125019797201	3.53213985510316	3.34474776848088	3.27415486476927	3.35171548979692
ENSG00000090621	4.40147404973441	3.81259665724455	4.18288496391549	3.78530823526223	4.40391186077239	4.20552450478452	2.19691351637136	3.72941787929466	4.65657980055033	3.83818395051714	3.71058702940588	3.89855915125092	4.24679508410886	4.33713331343145	4.28683835226374	4.53395524847876	4.39739194226371	4.02883552025336	4.22819393654885	4.26607629802861	3.95737217242918	4.46273165207765	4.32712006323124	4.07982092480656	4.369915393489	4.19231070853391	4.21035614574698	4.08851958883737	3.01691738442656	4.22581122762155
ENSG00000143420	4.32346959647454	3.86828463108702	3.96536918107767	4.22290962047185	4.10832541506399	3.4785299989885	3.91346482780233	4.25308417089071	4.0220064566936	4.07650425477201	4.33587288991214	4.12667982064833	4.29596749036119	4.0081705692976	4.23704498702865	3.88720265348598	3.89696196928235	3.35050548028828	3.89843805852605	3.71635997588408	3.50578565199036	3.71247781983501	3.77451775798834	3.15562071404683	3.51508450738451	3.80194081230324	3.62448933742978	3.28074864098863	3.63660354297866	3.94351631991374
ENSG00000143384	5.70774405828882	5.99815738583626	5.64906592694569	5.75800560355807	5.67215762737882	5.68296247524701	5.43422097950482	5.98383975437137	5.69281047785605	5.88421187960079	5.85431452356809	5.84703264287996	5.76612661508914	5.99524226188149	5.85309281362301	5.6213712386384	5.18082005066292	5.35307693789704	5.54746113668392	5.37753290387618	5.47611479044278	5.37158192586591	5.37799530598672	5.03025896356301	5.22885186752841	5.16396431199034	5.34400079904043	5.18577788360874	5.1806353762856	5.79400318616144
ENSG00000065978	5.2447630954577	5.45248129054548	4.82100935832342	4.8394149156054	4.74257371000421	4.84735487195726	4.93029321222743	4.9319841884799	4.88492637938398	5.38438954755859	5.1763885666655	5.29891780288999	5.23981085786451	5.06897016722988	4.81497466282275	5.6700568201821	5.77822354295956	5.98936598639194	5.53598945431491	5.97232127124441	5.87297913581931	5.90331957887282	5.6487579078	5.75874544338081	5.99816558056045	5.95510679472873	5.77914880496802	5.70813268250358	5.39932940106464	5.71491168270894
ENSG00000116539	4.83761962519163	5.2888138949923	4.76659778412665	5.10778880154513	4.87506498353538	5.25261226310745	5.47982142541768	4.86567239248734	4.93711391774048	4.99000754120274	5.06313207624733	5.24441227654874	5.13271103145306	5.06530124413863	4.87620369446645	5.08286006774201	4.8477233801386	4.89079934852932	4.81503711785354	5.00021072186147	5.29439726122004	5.08223849536709	5.14558384216783	5.24042750845723	5.05009849132921	5.07992588338924	5.27526134079746	5.28576416755021	4.29852551604954	5.10435263527717
ENSG00000084652	4.10218383772972	4.88581689948143	4.40255057944915	4.42089196236945	4.06352432204179	4.70207841893897	4.61158269016834	4.12395142094997	4.22468372881182	4.38363768099882	4.62747563757424	4.51290850669389	4.03588943739951	3.77425536525519	4.25624697880445	3.47937311263147	3.91119443361268	3.79401939725471	3.39861486344195	3.48253005896709	3.95993905518966	3.90083338417475	3.96781215284009	3.88227544107769	4.09987116800614	3.8443027213446	3.62553071912405	3.67021774487412	4.35032251500576	3.82374456190772
ENSG00000175130	4.34741888274553	4.40052822229251	4.9813124767957	4.48192260571714	4.60155501199131	4.72499299878994	5.13963994795163	4.98308497242781	5.61029843351066	5.32703342502076	5.31164441128569	5.42282989592442	5.09954994771294	5.46718911346587	5.28199546382385	5.61377701845895	5.4255339935094	5.23265570326737	5.68105144891585	5.33067745132726	4.69764264578277	5.26479367078766	5.49363719312015	5.05165457651718	5.12476438433293	5.18082299004294	5.10298730688321	4.89997238606943	2.39582532273423	5.07828965191374
ENSG00000198492	3.40224316408484	4.26679282977811	4.09926521918998	4.33643348299457	4.33597932770051	4.23920352360867	4.52285694862901	3.92012732086088	4.00901562027089	3.98525034610388	3.89210228875903	3.91616567832621	4.14976748923914	3.66621958928976	4.21752863422419	3.80807614516737	4.09815191135907	4.0544194205476	3.682352575914	4.23132165238739	4.50015033720721	4.22683962893421	4.15630203118064	3.99870674474339	4.4398541783533	4.69281485158476	3.5872917195335	4.19399227506078	4.3581763630483	4.47469057731766
ENSG00000116141	3.57812742239222	3.93451456061689	3.65964239275529	3.67826480226275	3.67779267606736	3.68631120524836	3.99320104086652	3.03888579776874	3.95479372278008	3.51440556763169	3.61590558205524	3.85143053278374	3.83666145841533	4.13611774465498	3.86201898825659	2.96323220521669	3.39088877140347	2.97701133291476	2.79017114232804	2.96629428881628	3.25855105120498	3.59725091784076	3.32078719882438	3.28006831612187	3.22579944959815	3.22947340965126	3.21215743602752	3.34736815272773	1.77991706767266	3.06465732649556
ENSG00000197852	4.58028561446524	4.63228608742497	4.83478627547075	4.12287363098413	4.85460390484753	4.38907407760509	4.05013343470959	5.16482138344675	4.93073179886265	4.74939681903361	4.77300946839647	5.07031319843045	5.12986803412524	4.85355362727396	4.74476330626223	4.25271224981823	4.48340404792267	4.56942586786954	4.48516512265246	4.30406966793243	4.20550100487431	4.43049854999659	4.22473691096112	4.0353273719832	4.39448859846454	4.52498106519111	4.37419263622578	3.87168528853955	3.49383114256759	3.81509011503497
ENSG00000143256	2.73115218375879	3.17128719051462	3.60939225075326	3.95746985550621	3.80268206753953	4.10161080360949	3.88458607276897	3.35478515402908	3.29789328935248	2.90260749614142	3.47427048493904	3.55053498696512	2.29390718421704	3.3296856831734	3.5053706831387	4.06901411565039	3.43191994096019	3.84275870981074	4.18650278618736	3.42677554635686	3.8277232897019	3.51643437144895	4.14035230865162	4.50606395866688	4.17923392821959	3.72062524997971	3.88358581023039	4.20907575860361	4.74274379486311	4.21399888074925
ENSG00000174574	4.55669923624909	4.50664561801289	5.14824727808855	5.1087431801491	4.97686707921825	4.24460127175084	4.0290105876892	4.89147652741195	4.10208542221414	4.66247141846598	4.77388839243182	4.65847566573342	4.93443445104162	5.01802367324129	4.25963323488866	5.29219484405446	4.84954407146124	5.31426049469107	5.18973462391708	5.10369392753529	5.22540682509114	5.07188120126061	5.48708001673668	5.14280748799633	5.19749824244516	5.5993209338963	5.0560148686684	5.58700124945998	4.66151812127313	5.5346657559309
ENSG00000168653	4.0287408846332	4.00269569347465	4.43731392173642	4.11437819279711	3.6122426617487	4.24708898337031	2.1484978695287	4.38236879204345	4.59382831082177	4.67798157051706	3.47103722276758	4.40226592468117	4.38067505390897	4.66439350039303	4.42230837138526	4.3141763669434	4.45033031764361	4.45769673014004	4.52861854821051	4.17604626172203	3.95018943513781	4.22124818775406	4.62514474243737	3.84685457033864	3.42989363605003	4.18908718347685	4.53835694950403	4.21161274927425	3.1794377264342	3.8599290392928
ENSG00000143799	4.3711070968126	4.38430200978071	4.33222290325628	4.34951696483371	4.06889525817195	3.90382029852698	2.16031259687347	4.00391356500775	4.30276658500677	5.03607576961408	5.01064078012154	4.79603721848883	4.41008456739809	4.74841436633983	4.76945959748323	4.84233638627938	4.9835266196561	5.05172820419239	4.70997067915741	5.17332135791175	5.38401000313748	5.31438701973404	4.9199113730307	4.47388524667308	4.31687461675012	4.5468141767548	4.44778388435722	4.82969513680261	3.08788169087078	4.8069371634618
ENSG00000158864	3.45325103502778	3.9037276279711	3.50842395788475	3.52105034715203	2.94937389674025	3.71879219969296	2.08493494120173	3.65551777777953	3.24061697740056	3.97524602829896	3.78415692264361	3.86832750035415	4.14576957208299	3.76096000569973	3.77085252684643	4.24461227807455	3.95446734175295	3.90115433083374	3.9558416755696	3.82641235391952	3.68562308169198	3.94497056600791	3.81258149423227	3.38907563030743	3.59645482510907	3.22687005441689	3.54602967348169	3.48698410307762	4.21011672095793	3.30549718770487
ENSG00000117450	3.84686515010067	4.19837412963837	4.24788769316256	4.44171668605318	4.16431174857399	3.93765458664992	2.00136932189444	3.73010709227769	3.66515577794386	4.64871957754035	4.76092044236718	4.94114208803538	4.69241808743677	4.31922495832544	4.37650089560938	4.34390680147728	4.28179595554828	4.16977891405732	4.60697760335973	4.6259908088882	4.1953498479209	4.19314628607458	4.34136363614525	3.52257564701884	3.83692310223795	3.65778168277845	3.44407754284373	3.9011456349881	3.5744136871356	3.53429489464749
ENSG00000132780	3.68982545882554	2.34043783343347	3.50947138184566	3.75668687571843	3.94543396231599	3.52485833150224	2.34043783343347	4.17854873550201	2.86949896550805	3.89730559322319	3.90352493470857	4.00517365661727	4.23060337716917	4.37366047871875	4.02690281729626	4.02211979258927	4.09678637721639	4.0362023366148	4.03166351104823	4.21218516586272	3.70203920908121	4.4596643362283	4.20912535055808	3.83722273805736	3.50348057912061	3.88206673278631	4.19686320861979	3.78878944762755	3.60109341633133	3.67682799529094
ENSG00000159592	4.3632321220551	3.95381126434717	4.65659427666905	4.08166587911615	4.57803376671961	4.0895209787939	1.83111746787698	4.49377747750353	4.46307909543719	4.35038249085333	4.44278983005668	4.41321140814686	4.29146071907435	4.57784346523016	4.66669506350905	4.74464826604705	4.07119626157794	4.07889613273593	4.68658781498355	4.33597109429357	4.51515217814066	4.42497553786584	4.13414048969386	4.55831304707109	4.37486391773583	4.41805693442734	4.22994383120568	4.15624222537283	1.49592928885904	4.43420589515202
ENSG00000142864	5.10826010245085	5.0863435822771	4.60835829414732	4.32894066192902	4.92481639463168	4.86552073440055	4.14366032619636	4.97164191622939	4.54517965390941	4.60320395489437	4.9531285289597	4.38983311101017	4.74389338616711	5.18158879043539	4.77354646084504	5.25881543866517	4.96795553464683	5.23695337997831	4.99610475870408	5.01336499113225	5.28089228285637	5.0086582705866	4.82221838901279	4.93413883715701	4.85656405710549	5.06167977439616	5.0379285302878	5.19748243767903	5.40095755036205	5.27310771262217
ENSG00000198160	4.43942476757594	4.37181141861815	4.42432710608872	4.21887245985252	3.9397798569717	4.22629691477059	4.63186668934248	4.01974259625902	4.17804174709309	4.28427677588303	4.42460137590974	4.26730289465157	4.32184191276086	4.33014862402758	4.42479003176789	4.27768826255822	3.9842584083059	3.93123720636543	4.33374800429632	4.18927617031424	3.63917741494738	4.2319494191217	3.9152090089003	3.84221860106073	4.22685551395521	4.12302601312744	4.11714345583311	4.30925940973984	3.42881100740791	4.31484598186465
ENSG00000116514	3.18729692307475	3.52287688660875	3.25169391962493	3.26643124916961	3.84049036648676	3.68570309283152	1.59021918619088	3.76572898365493	3.89192587075207	3.25840485577073	3.4981571273232	3.49354835195775	3.80349604708314	3.07992161183735	3.50423035435619	3.9642730702647	3.97565495849821	3.98360376887479	3.23752199036928	3.58203432210336	4.02028686928235	3.96375763830633	3.85903976797997	4.16801386092976	4.18968681912663	3.64424257761752	3.72173715943339	3.69931294415603	1.69919559721386	3.62907768742839
ENSG00000131236	5.0062063623174	5.18006314939602	5.17331649830156	4.57507106015713	5.06559457684179	4.67988760278028	3.8767817536968	4.48538942804098	5.02950286991166	5.0257691555064	4.3650160445022	4.73159002579741	4.77687958144792	5.03078861137329	4.74563463017486	5.31594093878399	5.28443395373819	5.00883365092244	5.23898895947793	5.1532575211271	4.6631185423801	5.09512627720665	5.07845776104228	5.22715967585669	5.33397397203787	4.89221293117736	5.24861260012193	5.31513681310627	3.81062175571046	5.25883113214596
ENSG00000133216	4.40468665460725	4.62165135429839	4.82670079090986	3.89383159107976	4.72191116183591	4.8552498791214	3.82534741175304	4.34794086869531	4.57102967661157	4.79545334448809	4.6370492897776	4.586448156411	4.71995780651756	4.85633985438783	4.30296408666964	4.32706960508089	4.64724899024662	4.44787151244656	4.56467253977355	4.46481224555381	4.2558962270974	4.52127816915239	4.65821244630679	4.20601959199296	4.36601383221208	3.66685129099677	4.35455852711047	4.4676654103682	3.77786973885649	4.47323462315792
ENSG00000117448	2.08553588350591	2.93770220920923	3.64630982194906	3.65972784301943	3.24215023700975	2.92510472735487	2.08553588350591	3.19903552762293	3.30247807926113	3.46829103802052	2.45897212328936	3.16239068220906	3.7897920528465	3.10390135992452	3.18042664749826	4.00169617385453	4.010482057578	3.7625233700748	3.60121527020921	4.16003559923412	3.50476912244331	3.50330202036922	4.0020154465974	3.79973383389711	3.49364542146666	3.92330411689404	3.229210652405	3.72801177919156	4.09565074506407	3.47427351428825
ENSG00000162687	4.44997628128725	4.36250991916007	3.974145340183	4.16466416004675	4.31577424726181	3.32725096022766	3.90517670400022	3.90706466190213	4.01236483216313	4.08997685519275	4.19959144996622	4.12984034220575	4.21221516384493	4.37323484987646	4.31402811396858	3.70881774720026	3.30651736442167	3.18597668581565	3.5309710744802	3.41584849758714	3.52001464878712	3.51761722413881	3.87709619743664	3.52653384087445	3.42001799676638	3.75160713261108	3.5478508002875	3.73498369493985	1.94443941603126	3.69061495825285
ENSG00000153904	5.42418486796582	5.06409433458308	5.33924240867578	5.54347829040087	5.31002104499456	5.15511011392051	4.64637432517109	5.36500020001032	5.30606294728069	4.86087441247484	4.64854141876998	4.76249735569977	4.81247974789752	5.2476717783587	4.99828447113964	5.42732384039264	5.42091812708012	5.59560418388855	5.62225173872149	5.64490676533146	5.04641852036265	5.60628115418652	5.55330293905428	5.48856451089455	5.47519256371754	5.9969160260094	5.72144748880108	5.81088868408819	5.69362368569415	6.00267391329669
ENSG00000116221	3.05834822833719	4.03080044901603	2.76904723571351	3.36480250997956	3.7270231831518	3.56803476693108	3.80304621328163	3.80445953459586	3.13951831837745	3.3502286637887	3.6788486824965	3.00480856654881	2.96863586325863	3.84313262555947	3.69477715590851	3.71855339688423	3.51947926576227	3.66898982593717	3.25850376120373	3.84079042545175	3.51254144449781	3.51074673744884	3.90115717318982	3.92742723993244	3.95512759250272	3.60972184450518	3.3855060195716	4.08599815369413	3.62636438411621	3.58858801064881
ENSG00000159658	4.78692956560414	4.37785738136027	4.32317445140937	4.23517646459192	4.23472790615914	4.24281823969188	3.91803200749567	4.1618826903133	3.61256025492226	4.34454800357212	4.56066525437479	4.12459622726029	4.39587369591819	4.12530639811262	4.63846214992396	4.52789651105021	4.66800563884179	4.19181042286828	4.39654433936781	4.62986572872326	4.12855920097398	3.65607285653968	4.09470143485817	4.32493132615075	4.69462343982463	4.06518034532946	4.36532035135458	4.22027174466721	4.37898771669099	3.97738964379336
ENSG00000170385	5.14786148189732	4.49411802718483	4.90438435519231	4.71099235474515	4.85821518471288	5.23249983536102	4.89556281610114	5.44982122151947	4.88419452691576	4.90825484004729	4.62742705845106	4.48893357643651	4.22831649216087	4.6598083132748	4.88615686336051	5.05813278051646	5.16405526049008	4.84697693776411	4.78128769484174	4.82922988662301	4.98701500261923	5.00900416691369	4.88490888854142	5.52594766999364	5.15426877551441	5.2400366943205	5.15005888472328	5.28892856027484	4.56747908114742	5.08488982044661
ENSG00000118217	4.60546565238527	4.45182515161187	4.77007715859474	4.70664767553816	4.52119857991565	5.14001059163633	4.10278209461868	4.71026905385278	4.41453988609893	4.52687092949662	4.58947971957814	4.71044466891908	4.69410082916853	4.37171248676347	4.55904708638587	4.26525795124141	4.22909646484478	4.13657421008886	3.90027805792935	4.22265080596009	3.67953112833073	3.67770138056604	4.33560423497768	4.78113750467083	3.99511807529692	3.93979819214991	4.41007802674941	4.20273334898156	4.19689784851484	3.64094550225304
ENSG00000137955	3.51923808341965	4.08496974366359	3.75458678820745	4.16797545733167	4.049794236125	4.28270733324079	3.84881660499635	4.61617823562305	4.12355828942965	4.17367646980891	3.87758663682863	4.17567424473661	4.06140970787472	3.9308596180716	3.46414658931544	4.44594050478563	4.81069005552485	4.42701331389717	4.53166248064595	4.37286644815273	4.62138653809045	4.68166385625636	4.66465572854649	4.59975429144729	4.2279687546754	4.99590095723013	4.34961670475148	4.56170704944427	4.90400741809411	4.56735251921214
ENSG00000066279	4.62436818442878	3.46067327021092	4.69624440419237	4.34791510892656	4.19013805165872	4.19634207739162	4.98495975262746	4.13449421528503	4.60483998845703	3.96468317455756	4.74830957309537	4.96319591158436	4.67572928803531	4.61807304560633	4.81668971792216	3.68287015000138	4.29553968867518	4.11558647105664	4.29688303731132	4.49407811866498	4.39514956939356	3.8731283907397	4.0071164930308	3.64963549031197	3.849330621307	4.01101785906516	4.1170991768704	4.0680660226877	4.591453811551	4.07541681138038
ENSG00000117020	4.74395075498439	5.29120529794428	5.17415279450639	4.32473150061456	4.92097465730362	5.13953646875977	5.22521371686422	4.59097434508256	4.93302068984966	5.37039618546076	5.30772902188226	4.94707401178526	5.05741252999242	5.21060632519374	5.12459982705052	5.24743079931382	5.13971103079946	4.86194872922408	5.36912821438913	5.15741309942858	4.81221041737404	5.17684083767552	4.84906103246992	4.65584820714168	4.79819439626031	5.03601882946775	4.77563204639482	4.70045994541684	5.52432092531884	5.035963834139
ENSG00000132692	3.19918650875179	3.89154123019548	3.59314768826594	3.86401636733271	4.24483008450738	3.25036382377012	2.31226286958989	3.210130317096	4.10826854318805	4.37718959516496	4.54051060046666	4.27973868791848	4.21707235973529	4.66231735259145	4.47648309802805	5.17283462496902	5.30911942554863	5.01645923194608	5.18651687602132	5.14414118124033	4.83654124608544	5.38176025262891	5.51894854870658	4.44548265933954	3.93559077033683	4.45604932896812	4.46602800589065	4.83327635338512	4.03536746638634	5.12931195015179
ENSG00000132688	7.14576351195917	7.12023673089373	6.8346062853018	7.0678684106038	6.93260858873348	7.03019520321227	7.07855825635869	6.958787320521	7.13414600752001	7.30135978879454	7.13108959267203	7.15704709166672	7.28413699402191	7.15909463940645	7.20415490960049	5.73632112752634	5.65360472682253	5.71378652387803	5.98438104048083	5.52072750426217	5.51765058014052	5.62104121272386	5.75506318343376	5.60489745383632	5.6121065655526	5.14768244392114	5.2726199355544	5.35814535761221	5.7714692469906	5.31923980983755
ENSG00000123091	5.12025801316869	5.05648216923432	4.80394878368899	4.82343509816345	4.59170621247546	5.0249001099532	4.59410996290856	4.99011121547946	4.88180728191873	4.8544896968995	4.66609761664284	4.48412657407863	4.71993697684762	4.86639125169677	4.85264356362267	5.25106945979994	5.08963674711536	5.33136983196813	5.20317110792582	5.10523637347215	5.25318412462613	5.00453089781561	5.33427020844662	5.07717821340498	5.35305826589091	5.11839264640891	5.44339377491177	5.1799026630257	5.20385685301787	5.52237567415909
ENSG00000121774	4.87738760674869	4.93731408840738	4.64138338013286	4.82700934402438	5.03836279556671	4.83439124612491	2.48993982234689	4.83032122051614	5.42808767442382	4.93416045529495	4.91270182500003	4.22580802047265	4.91591170449352	4.57354381131192	4.13246862617891	5.5321810765823	5.35915373817137	5.34426363062981	5.36082879171541	5.37436421762112	5.30434014339622	5.49339799758464	5.32781403495697	4.91889088947645	5.72691850816904	5.07133971968837	5.1041975735764	4.89765769226284	6.07706251795215	5.40280360161188
ENSG00000025800	4.8823845793767	4.88756379454013	4.59222436924594	4.17838128421433	4.60954981391874	4.18520459382665	4.1116507766533	4.69940098302881	4.21315813758425	4.52987772406097	4.83573629335406	4.54417554551024	4.71466212105017	4.60721263015945	4.63049103941763	4.80988235162513	4.93775025974404	4.73239878820579	4.91140072816206	4.98471105395002	4.49435831160597	4.95316581089677	4.68027685179564	4.77370390805451	4.84741614870455	4.93065083674788	5.00784349893689	4.25979111959327	5.02545138106084	4.67111298327531
ENSG00000064703	3.58046563560027	3.82886513502365	2.92865510009166	2.12749257480214	3.2463240478099	2.93963539786959	3.86976922710045	3.596679558644	3.01593495410907	3.33041000727091	3.89671218486764	2.90661817603559	3.60539074735573	2.92837001632258	2.92610020404579	4.06104678903537	4.21272973138831	4.02298761145778	3.7002459370155	3.69458865084706	4.36835845501848	3.8311177609647	3.74102424167926	4.24936541557856	4.05985390789796	4.07105991803746	3.89367161752319	4.18467216736452	4.09876419777384	3.8680567608437
ENSG00000122406	5.88134975120722	5.56809303003529	6.29963846384719	6.02986681111093	6.16780892863711	5.88090425339314	5.78638375127254	6.11381255958864	6.23890750166102	6.00492387214139	6.00452828316056	5.79329729007108	5.973902897496	5.91713031139487	5.67879525892715	6.39028858621945	6.40304996424494	6.36561391783807	6.33478908956078	6.26304214783222	6.12545633118431	6.47695269851174	6.24914066568375	6.44393277617947	6.28160707087741	6.48373099793949	6.31578143963745	6.40231571114997	6.74751359706893	6.51081101828008
ENSG00000143033	3.00568023010085	3.39499446670174	3.04057244363399	4.31925965604031	3.60798933079684	3.61364877525466	2.20174470972822	3.55730459538251	3.72332817281343	4.04050473486821	3.81517168061894	3.41716426124451	4.24897846211073	3.55811887065539	3.86599672819942	3.77536117575061	4.41617892064293	3.85970734119738	3.85519957291353	3.70240070797198	3.77671110092512	3.77500081821198	4.09086800340628	3.41494315089507	4.04699607167988	3.45560302997121	3.76301936958476	3.66740804764162	2.98263765604843	3.51390762925157
ENSG00000116791	3.91108582027024	3.27235776278094	2.98327424550076	4.11051821082024	4.00512312996715	3.45268957072775	4.29726278415474	3.38645335857676	3.40057680864989	3.7195707229134	4.06964225963866	3.90794295945074	3.92856154067612	3.98862574266525	3.18297133197704	3.5115769863948	3.2274168505123	3.80928141739973	3.52227922465006	3.37883064328658	3.30174790527591	3.57323509508351	3.27428844176039	3.26974454846047	3.13622390457726	3.1408485069679	3.03667200107377	2.95217967544897	3.99192208256092	3.53952011763644
ENSG00000184260	4.33349764106473	4.05614579953112	3.0010277788515	4.31131470872907	4.43199085499717	4.03042295860551	4.10408866063578	4.73973957608581	4.76352870918172	4.55716884985409	4.69004459437286	4.79719377789821	4.65762571253852	4.79511802700028	4.39344140385437	3.14934737290644	3.1565792327984	3.16163690096719	3.46525922665325	3.26481842942583	1.85017369451295	3.26154255914478	2.91347963351858	2.95643152830028	2.56381720929725	2.3900030049599	2.44362979844499	3.2689449067557	1.17441453498383	3.07515464641718
ENSG00000159164	4.07628093880744	2.81326563593187	4.0376238344109	4.17203162968862	4.46521140322972	4.38382837198302	3.85430649252334	4.09860365715128	4.64855966323477	4.67720957069703	4.86818213390521	4.78469602006835	4.65481594432314	4.61387691239165	4.56948665664163	5.32312445863145	5.22450873695894	5.08842145100158	5.10339252838842	4.88163080174239	5.21394789428415	5.02187262025752	5.03423829031047	4.57751471430772	4.01030339540851	4.20264373005868	4.58929260460637	4.11614114313441	4.38704482125566	4.58993533330971
ENSG00000116857	4.11986226456663	2.03605523126571	3.52464908170012	3.53744656835619	3.53712211900482	3.3656311890518	3.75387357311232	3.7551418766699	3.68474866562881	3.8833755593055	3.70377721144345	3.83928650189594	3.0205463864542	3.58680871787368	3.7590370725716	3.6708075775019	4.06877032338106	3.99114345027881	3.79319729425559	3.93456697127356	3.88591986573568	3.72847503464734	3.99064120778349	3.75025152913384	3.51985596890278	3.52964397763414	3.82900150821367	3.75948387187048	3.55386311671475	3.76708149901712
ENSG00000116984	3.80391977629479	3.74307135975573	4.17663337153836	4.05441597644303	3.21777675119368	3.71796959567604	1.85130534840625	3.43256222412981	3.884431852036	4.42943758818424	4.17256106860038	3.89016246171741	4.47992861469726	4.13668884325464	3.90383859483546	3.17356392239572	3.82167933084767	3.82876791500702	3.7510241888848	3.81536704671174	3.58252579388449	4.16992792569925	3.72757440712623	3.59603016035514	3.61648987960773	3.23214158165212	2.98786169733857	3.72855977037623	1.37885644383062	3.46348232260217
ENSG00000143742	4.1073164271787	4.22618177548853	3.95474339319302	3.83592132586341	4.08750808696337	3.97615949096581	2.1193195324696	3.62640517218193	3.88290474137433	3.91862103951731	3.80904219151665	3.48047027266649	3.87052082694265	4.11675173374221	4.3903763533833	3.7940243739235	3.67735931294421	3.74774945870954	4.26772788157327	3.1488892966755	4.22002742139731	4.21791427114938	3.85125561987722	3.45139985509109	2.95858945691378	3.71469022508507	4.06640120396818	3.67949585090923	4.53152250534013	3.46565998525393
ENSG00000143819	3.36706291821953	2.79581139023596	4.00556378453259	3.16535576495209	3.67103769515887	3.86785370221348	1.76234399521002	3.78848519684886	3.40952178426175	3.72626961902416	3.61299839956468	2.91438843942476	3.42894491455595	3.66216970827383	3.07790325722162	2.8579716732484	3.16044430287664	3.49564355996422	3.49062190266247	3.73762290600341	3.80935318770379	3.65469692386923	2.90041435666364	4.0226586411208	3.54653450048031	3.85188967550768	2.75106505105625	3.83041970155269	1.47904643786584	3.78005239983046
ENSG00000171824	3.85624205483085	4.23149897386025	3.33227396030073	3.77496763505805	3.58278636480568	3.01484545749837	4.96524408930874	4.01114140799092	3.10373706932774	4.16485436785098	3.4057669061425	3.74081388159044	4.0924464923191	3.55683234083358	4.02717285690217	3.83858296225259	4.02632590324798	3.45753188792948	3.84855317709978	4.02055331670441	3.7009816359617	3.83819092305679	3.58819539114832	3.9251499688769	4.34214765373182	4.10287180662918	4.02861418428131	4.25713953802491	3.20983045981279	3.93916283474772
ENSG00000183726	4.22655590904587	4.126075431201	3.92462872940794	3.36432383573776	4.33498511986607	4.34419893417411	4.54520410550523	4.00894190319443	3.84843697170671	3.97785522171931	3.67524480980398	3.90499545934725	3.95006857920302	3.73781671596234	4.31416804063107	3.94357262485557	3.75569564714893	4.42078163653457	4.18028901403511	4.40442443547824	4.63519392221012	3.81449664220234	4.43867243988469	3.96731324477085	3.93103842935731	4.76993822970022	4.24071324366288	4.26780483135354	5.38145385243608	4.03042999415335
ENSG00000155816	4.37932981053007	4.08729413004504	3.85085382295388	4.05281476512649	4.5987693296639	3.87379387637825	4.1377752301152	4.13936277182685	4.56197922347322	4.77414516898711	4.62955340009256	4.82803216195969	4.57367792718794	4.5986586563572	4.91329895880913	4.40629323316136	4.76727119957971	4.56881776919854	4.64913066222699	4.0648073691523	4.8663539484875	4.30106001836777	4.53393058787483	3.96022368792582	3.93670371741602	4.48105078338144	4.17475221787796	4.35689085029222	3.37418397131618	4.05785489118537
ENSG00000184007	4.73643679088866	5.04059644840719	5.24072937706072	4.92428136419897	4.99917588807564	5.0084816661541	5.17218385186399	4.58549759182265	4.90294729660255	4.62382094740738	4.62324511865283	5.26155105909952	4.71914448849565	5.22146577751015	4.94913843477298	4.95340280445758	5.07988266826162	4.50410489203299	4.70077317213809	5.0164087190029	5.01382246814018	5.14577345639586	5.0050284967905	5.05676361359835	4.70882491036439	5.14533177273404	5.02475196326258	4.95719107662951	5.28561982407148	5.01723207025135
ENSG00000157077	3.9164678088848	3.66339606860834	3.38102084582761	3.05301249673297	3.05279987321182	3.39697496396716	5.04976538479529	3.58410630016488	3.9157575436596	3.55508939237082	3.61255106034513	4.08717162152812	4.13115724601206	3.9981026899279	3.58459379109298	3.55686020139876	3.46966853550825	3.73621386470408	3.65210573270075	4.10461352217629	3.72350218290606	3.86371739227715	2.96342126845956	2.685424450615	3.81051124179999	3.26091290798042	3.37270975432217	3.57110431605709	4.70062947035657	3.32968645977309
ENSG00000121753	4.18292174574443	3.65827567942657	3.91613533857815	4.06701634497199	4.18589707658374	4.40584110041793	3.7103503617746	4.3085232267903	4.73196011029984	4.55732450745996	4.22919064233171	4.50183796918309	4.21763805326358	4.383149812863	4.60272197545772	4.65223246862671	4.60054870734196	4.76723996140228	4.78912291942369	4.8627255634214	4.7757030668133	4.48271402619816	4.83516428140283	3.81279375573022	4.03194799322678	4.3138408185827	4.49825763422709	3.81695167394516	4.55501608180061	4.4807504332627
ENSG00000117411	3.08333265863647	3.97396620219974	4.17509246127187	3.93996609705908	4.07302400052464	3.41240873405857	1.85004012267914	3.8701180274371	4.53764744755797	4.46086810066811	3.43241688524262	3.71250748297986	3.99097385812174	3.44798611729235	3.83364411784938	4.04339158922273	3.82724755693423	3.62771682023928	4.05555861824178	4.04738543344668	3.75475061566932	4.14121326209397	4.06075100393469	3.05328998410281	2.94553644659743	3.07636918935593	3.75394337513362	3.63545535640502	4.88703649659662	3.6398610466808
ENSG00000162775	4.27448545466042	3.6718723435776	3.78996473829179	3.64394741204342	3.45216592363808	3.45793571341823	2.01850297252912	3.40049295987231	3.58799820848479	3.53961876446885	3.29588809317418	3.17407815343601	4.08989611415062	3.92395687852066	3.44574469732444	4.06712999714816	3.84448566649502	4.18264740028621	4.17731983994369	4.07069385620812	4.6546036532418	4.37924075979672	4.07608414091016	4.27275659914521	3.58255330919806	4.37606967339692	4.19633240048504	4.66562837012485	3.22134114367793	4.34734721447205
ENSG00000143862	3.65647793255189	4.10455594214582	3.23965693029196	3.97110703144561	3.25184524961677	3.74634158018316	3.67448304491196	3.9025556472793	3.09203758145481	3.4695010595781	3.53596208189187	3.45941534438873	3.65126454826126	3.45561939064779	3.4744722575246	4.0899206817656	4.05932368083337	3.88541793786383	3.92832670704931	4.27689934075268	3.4534155823691	3.86883100184609	4.27327562300881	4.22078788698776	4.33414096431312	4.08390932257795	4.30319074816639	4.46443949242649	3.80357373477591	3.76194127513729
ENSG00000143376	4.36358101811368	3.79466967364016	4.44720018949815	4.09643245419906	4.56738368387239	4.6702282379528	5.08094282935517	5.29889169517039	5.01055241855355	4.91897337959535	4.88823142019084	4.34435049500122	4.98739692727895	4.44785509487574	4.32855933645455	4.80058615678504	4.74750786755832	4.68681669038563	4.78249388899238	4.77302185049683	4.83405954535678	4.59279509785359	4.63388416828677	4.51130259640312	4.97115422620754	4.15121311413484	4.65793123253045	3.91186275104165	5.08213538671632	4.77059742909054
ENSG00000197747	2.67105660905986	3.85802950856969	3.29916298769594	3.0624060654461	3.51179866943297	3.68670635870002	1.81556872567638	3.45246768103523	3.82745333423862	3.00341920451929	3.57430302655541	3.54576933177135	3.68084470378415	3.59148498546544	3.77172298157819	4.09410496204968	4.00539241480765	4.0630973926985	4.35960783167063	4.42434026541798	4.45692676534645	4.30805110914913	4.11399475598977	2.83863910542479	3.95704348514082	3.81196694786501	4.64400086479372	3.8627026443717	3.56976510154596	3.94186026525785
ENSG00000122484	3.7772215146871	4.14081472821448	4.09349962755393	2.95853938865382	3.69813221108673	3.28466619566735	2.12026771882265	3.92730629855853	4.28511364576022	3.62986027841801	3.65237831454847	3.25994789005273	3.37255956843897	3.13483492419224	3.60447967310795	3.3417828087201	3.5204613533325	3.35341978008902	3.66699592979554	3.43403599650092	3.34294375764281	3.34147291502499	3.28535398407994	2.82729140713163	3.14319853005229	3.83300926346088	3.13115985701461	3.48709929799897	3.42416442537264	3.99012268031735
ENSG00000213281	4.43021740073197	5.1887659572202	5.34367994235062	4.80080248541123	4.63028523850668	5.21366829928918	3.98676865117721	5.50193197228036	4.80644929995812	5.38061879471872	5.12834628353629	4.71485021802799	4.81239181104401	5.2903947157287	5.2634342639917	4.81165958010417	4.99521616069369	4.97724980531345	4.91457514603655	4.78551107341908	4.68535355548716	4.9548851452506	5.28966299459795	4.68478566434559	4.91262143250528	5.06930882870152	4.75513301042169	5.01213126865914	3.59691413053427	5.10194927752484
ENSG00000052723	3.96804814579429	4.10087316267135	3.36967790745852	4.18708370340146	3.77373221340677	4.07253685691723	1.79414382355005	3.53248304614273	3.54035098243039	3.56102217522518	3.83490241788092	4.49939190926305	4.12395765750892	3.69824612705716	3.69670600156707	3.16473535370784	3.36872122447112	3.37476991040693	3.74639398360686	3.44918630640659	3.16606073486889	3.52487796692032	3.41827948762687	3.70843698032344	3.38694176372945	3.48625052575251	3.13016318178573	3.37243390388184	1.40567238426464	3.46986088708709
ENSG00000132485	4.15245488117487	4.99778820137017	4.75552317882883	4.10143528117373	4.69937334421245	4.97048940389664	2.45437710081142	4.63164485989159	4.14405704058	4.29888219482999	4.30183832724708	4.65258590387855	4.94908802206548	4.61566061862186	4.15385603731697	4.10120852958077	4.00310782112884	4.29962442354321	4.11103759312395	3.87817778375234	4.28570714010096	4.14986242714755	4.3868518208578	4.55412796909813	3.82894879329578	4.33134417423168	4.52973768685792	4.12991584802581	3.9584840075657	3.5212824460904
ENSG00000143418	3.38553651726643	3.82343066111362	3.90488000664417	3.78963347942675	3.92189725095617	4.04914589022509	1.71218084873535	4.0728337174144	3.57492280697711	4.48500598526407	3.67725231983595	3.71852488381724	4.17499194488419	3.77260298380014	3.66401957184863	3.74228103615241	3.90962068598638	3.57678402098144	3.75399592224887	3.74612618251405	2.68917945624557	3.99224649235739	3.81055985642536	3.20959132369852	3.5793275203763	3.4767614217882	3.77416571550622	3.75657918987066	1.47117748265155	3.76081987883407
ENSG00000197622	4.29578811229183	3.61597726070058	4.16732152447726	4.29909190646246	3.58407875146825	4.19428635233215	3.84880058337792	4.21905386465086	4.37853421676032	3.52082160043952	4.43376311735444	3.88226167283552	3.61624588996406	4.17939349026877	3.98720645899297	3.35234349473372	3.97960028630017	3.36730583411453	3.74551690778533	3.86097619388855	3.44113466461408	3.59559915271517	3.50115133483242	3.66702099305598	3.76226793021209	3.11824245228079	3.60855702500693	3.74654900727637	3.70562902764431	3.59649472468384
ENSG00000213190	4.05092810453647	4.28351949703081	3.86002702478564	4.13874391055282	4.3500338675405	2.94991257605609	4.52969388346368	3.9502429359175	3.45994765579618	4.0883416201945	4.16543164640432	4.30467595101908	3.9521787175426	4.35485071048738	4.23064551299186	3.57076991639606	3.34375343387147	3.51247171947088	3.50799965100809	3.42375756939236	3.49998217839444	3.14006159637892	3.62753072375915	3.11719699619453	3.62070771987177	3.51936659955322	2.93732720719753	3.12288778131236	3.64588819371894	3.80376500035344
ENSG00000162783	3.96221986563651	4.87717726182385	4.31292325644363	4.74455628360957	4.07080010554478	4.45837593199122	4.55698579678061	4.46230805468745	4.36879746870344	4.36009456151342	4.37946480676804	4.48488333393467	4.39698390972569	4.3485917060876	4.41940392082641	4.37996082824577	4.29926197592563	4.53222257782481	4.48295782187656	3.96347433691118	4.62994126088188	4.33336578345244	4.03935376259958	4.17235093269944	3.8876698858655	3.89232361589149	4.44913430338345	4.48853378005463	5.31333726701973	4.13538754954921
ENSG00000091483	3.76861727791251	1.83918508630541	4.26105695035109	2.81530665898975	2.81507190884381	3.46661364709996	3.94183038115037	3.13910045549812	3.66547687047528	3.66213588959239	3.54767596207926	3.42273621780489	3.64259840670622	3.60759480502812	3.64571008507189	3.49315253438185	3.94921078504593	3.30746769646211	3.59114965459167	3.81221727209516	3.29526894052928	3.58016905160831	3.34761937557969	3.52028487005039	3.97417089679225	3.54624261790143	3.63328988332519	3.19864772567159	1.31597580033364	3.52919001691581
ENSG00000160075	2.83996269036869	4.14584337852479	4.20907455855244	4.42491437497965	3.47566069691487	3.84731815060323	3.91677126416207	4.15481252815628	4.13257761591984	4.41119916535125	4.26519563909093	3.68482526400174	4.21795456879197	4.37982023085396	3.50816774881863	3.4517581492837	3.74962455133565	3.62083798874067	3.87080278004366	3.86338922859716	4.06691313885054	3.74002929680711	3.66447937429209	3.22164785567176	3.4614150769183	3.91246235795484	3.76832014073138	3.88459079555875	3.58295179629607	2.98111381696825
ENSG00000143815	4.57683177678762	4.91747041892659	4.76371835939898	4.58022323216368	4.68588292553993	4.88439767320914	5.22216251247679	4.3842586522929	4.99127534930041	4.86163931645485	5.20722750557842	5.0014519056203	5.12607399300207	5.00287086718849	5.0177653288186	5.07584539304551	4.37554802235724	4.65526557919167	4.15702595158062	4.51095326771004	4.46272671884198	4.92293051199801	4.97679783570267	4.79440201118449	4.31625224757966	4.50066930830143	4.73425958756906	4.47535039459263	3.45764789418989	4.66700662805521
ENSG00000142798	3.5358178645899	4.17900865477652	3.43173042146247	3.77578964509568	3.77535731778053	3.63021075380826	1.66524114276981	3.70525234351743	4.0489525101086	3.32542123880077	3.50507760793267	3.72710150008333	4.2327443958274	3.62156694410915	3.73989441200988	3.98660555635235	3.89799514972892	4.30028083834935	3.95047057025856	3.99074817908878	2.70894986474131	4.03277604535594	4.15331684570932	3.79701337959929	3.8184471019555	3.73921800858426	3.9150419108302	3.95716422136967	1.51782001040363	3.8860173807475
ENSG00000266028	4.40950513247118	4.44591835951411	4.19147470120877	4.50172459225852	4.41193671312378	4.09391092753018	2.21057885931124	4.90120951920982	4.32277272576391	4.47743615285335	5.05530800766039	4.92108825130954	4.68786640835914	4.44858241041814	5.04903575419571	3.85851489049776	4.42140057167292	4.03021850705327	3.92352304721306	4.31062591707368	3.9665399715558	4.14930279596382	3.97370843809158	3.23093284781983	2.85576142601504	3.97919634639494	3.83908315851543	3.76643021595717	3.40542850388778	3.57735024133054
ENSG00000162714	4.26150413997887	4.16519501242368	3.15261413136363	3.98967455606762	3.83216642659889	4.37426332819199	4.56692396337397	4.05292417004979	4.19399122727822	3.60687802817903	4.11177172197178	3.52698102090601	4.4507344724982	3.93637146646706	3.75114595661327	3.44477440501032	3.35837598199135	3.96759780008468	3.45491622047886	3.89344606680734	4.25965266494953	3.61255033666197	4.13489666499112	3.77344190030856	3.3259697195312	3.92714761786024	4.08208431301786	3.31200796464064	4.78843984046036	3.90863661140225
ENSG00000116871	4.49467542441524	4.68659534118099	4.6087710458329	4.52244619215849	4.52180126098644	4.84909369667488	4.52507751909589	4.52737473544853	4.22093015775573	4.29521348037315	4.40012681711256	4.47675839479799	4.37734351334701	4.43364167554727	4.46492268253191	4.69263911706595	4.89681232769934	4.63756259413356	4.71099625049496	4.69866711859516	4.57085624040061	4.52372583579054	5.02499025790678	4.93537379925903	4.95444314487055	5.15432287544314	4.94895480774274	4.91836415107225	4.0178567272358	5.22314434598536
ENSG00000196182	5.0694620287114	4.94718341262069	5.00455887936947	4.90303334536287	4.76536736290093	5.34984900054349	4.43974961876015	4.67622782871388	4.47258144207671	4.82017380726468	4.75948475998009	4.40287279566355	4.79497851588423	4.6097584472672	5.03429030452801	4.33841289071222	4.69177120940746	4.78772254639794	4.39112126091809	4.26238509780715	4.92500879069836	4.48508277113541	4.57016057175032	4.69736173443451	4.6814666556114	4.72748371257558	4.90557943595283	4.81542542883272	3.89856469303842	4.82019075853845
ENSG00000135823	4.0637975695257	4.23936865152619	4.55873900652886	3.43464754386805	4.33320611536645	4.20194934865936	3.76723809606525	3.57608935906289	4.26030087042854	4.45753476486553	4.12926323876225	4.15333913271146	4.47347083602642	4.21409069443499	4.36679956639209	4.02027594061166	4.74467726268146	4.71432539406929	4.66332842214998	4.92626761919534	4.36667537259788	4.41400002769088	4.51553728238088	4.39039441532506	4.78232208961787	4.64277993442663	4.3826698382377	4.51547470887869	2.32688739948523	4.57461979787728
ENSG00000117500	4.86826259820911	4.79013656480373	5.09771425342951	4.91033751319012	4.34489838240826	4.75767835194593	4.66160327217142	4.74557451372906	4.39958926568993	4.59636320158076	4.91940156795459	4.93674068661279	4.52608592893675	4.72290339985904	4.56044166470273	4.6174479745364	4.66665199419852	4.52010061639789	4.55414040891702	4.65898424717582	5.00360012343381	4.82342723647447	4.40031735916008	4.77553040777524	5.08338542516695	4.74528046700681	4.48112836963124	4.68581297859834	5.08245491560057	4.51514245271809
ENSG00000004487	4.56058213590829	5.43889073466127	5.21696751310023	5.05271037096435	5.11702861101393	5.12620258630612	4.75233050573722	4.26992586564507	4.20077178734087	4.85596660350686	4.84686783172859	5.23939848142747	5.25488810079099	4.83374202178833	5.05878161700568	5.1086880784015	5.22164150654537	5.27763261075128	5.42322015143999	5.00308647528624	5.58151858764617	5.2326935172098	5.31553070102126	5.22356504186515	5.73568896520262	5.52154991251429	5.40494329103912	5.12850756207926	5.2619218507287	5.13496444624137
ENSG00000162706	2.95066247245159	2.1029261843154	2.9874557162328	3.33846590247663	3.95010590194696	2.99957859685594	4.02649987015537	3.29213437084523	3.98474956537937	3.72259275453767	3.76125934133488	3.89536496587695	3.95362594569491	3.7330752297864	3.72096739824619	4.41434673868776	4.37870470217667	4.23485302218922	4.38024906907911	4.50475925601667	4.37022467484286	4.3202049391903	4.48368251725194	4.06571158487879	3.64034394266043	3.89086308466053	4.18118529863199	4.30707583507335	3.0414461988358	3.97585549837157
ENSG00000116991	5.28887896368442	5.33846457574437	5.04076202024369	5.06041814467582	5.1239203557071	5.06889202836128	5.6853585013486	5.04206568955475	5.15499140154766	5.42166175933761	5.35209461214135	5.15547580995232	5.12623663599646	5.42392361148782	5.09108819832721	4.95941872196508	4.76322180153978	4.86509616856975	4.94551221067889	5.16320360753743	4.96142821791555	5.22475144845357	5.19287261596848	4.94589669838424	5.01194773183576	5.32032790678015	4.98735457660184	4.54692661594304	5.07479213795714	4.96030299357004
ENSG00000116350	4.986614848921	4.41985408214269	4.88205101264657	4.58843405065805	4.58802280090118	4.39562758024411	2.44768511987083	4.42806463929373	5.25747426353779	4.31168830371992	4.11839391263569	4.75082911714	4.48963966144297	4.68847343272089	4.67056372013708	4.64754692589504	4.30367675685312	4.48287576700145	4.5165743728162	4.68405888572658	4.61549523404372	4.24619029008436	4.08243321085587	4.51165961536494	4.50173200309168	4.56773640866103	4.06626455632699	3.7768906441529	3.69494783178207	4.73646375311814
ENSG00000117036	3.65937498685833	4.18288281655728	3.29665896221465	3.73295209109855	3.30712717371845	3.54924763543431	2.12766926114544	2.94710109744811	3.35971865694484	3.42872726429386	3.16876601078825	4.10249753505143	3.18412986143568	3.78423114012213	3.29297207138156	3.48551248252602	3.88142571207898	3.67264578018345	3.81630528849653	4.10482807152825	3.48669334986146	3.99302924980278	3.93023404932281	4.11221737638313	3.79400094117087	3.64225875782442	3.40580981518714	3.91660338399748	3.0846376052796	4.37203659570067
ENSG00000160691	4.39272778194705	4.27478352906382	4.31135011461371	4.23408837042007	3.58065358940916	3.40191834712745	3.6661189021171	4.70834087912012	3.99122006819651	3.87519922928323	4.38759951116241	4.12736651861369	3.87625570630981	4.45106437556757	3.99837588579728	3.58422857193062	3.38815072807723	3.53721947304471	3.31185117920335	3.30433880171091	2.51634315088922	3.51891307746944	3.3659484937737	3.23895695569443	3.58238602171203	3.48694789764989	3.55419495935366	2.94965179541064	1.87564116721092	3.47382312775424
ENSG00000264522	4.39266387042015	4.45141866889318	4.10168556843366	2.74196434691166	4.11899025291418	4.23375007451539	1.82392668501737	4.04595185914397	3.43330178143357	4.01251297954143	3.94429983251339	3.89327251121303	3.98350734099162	3.79279473747816	4.21614238142522	3.47485818994979	3.55524739044319	3.62888715471706	3.55663763486235	3.13180741114188	3.79369226203856	3.47445419265082	3.45661758105626	3.3510813342178	3.77715817798567	3.95225420783846	3.68656125344486	3.23497382539443	1.28700276936277	3.85029497438954
ENSG00000271601	4.01738888074308	3.45583176312502	3.95999615732519	3.15940567873466	3.64124366300069	3.1646700923067	3.90386004453441	4.16118895511749	4.08941705173045	4.03120646156672	3.70229921425101	3.95074172866626	3.49971779823609	3.81431657058055	3.57657528447627	3.99901158154329	4.00956657390393	4.23015880333507	4.31783156801958	4.11390148268966	4.16341153063917	3.93901208519407	4.1276823624093	4.13142869756318	4.30026549728158	4.05686920028551	3.45088558096196	3.97731690437175	3.54971230273394	4.49898420591537
ENSG00000116191	4.17939869938591	3.40551554564476	4.06876296482653	3.56681414091136	3.56647288523445	4.09198513946153	1.9876514306455	4.42708207403382	3.33048643718107	3.60701722222373	4.01194718860645	3.61967852636694	3.18549719991855	3.37768886782632	4.03815575667985	3.70278179698424	3.71139642088873	3.88200104983223	3.586072317852	3.57976495277508	3.7042427341848	3.57631512199899	4.07184159006729	4.02363783753212	3.50680915698195	3.09506450536226	3.88744894066203	3.48387368749331	4.75471554382202	3.61160930831699
ENSG00000075151	5.10406699378305	4.81973081839323	4.84614544710322	5.01798741890544	4.48449506899469	5.09613834066069	5.72834613483853	5.06862699782875	5.45956393412404	5.00026790232322	5.47651394065443	5.46482868607534	5.76022948671815	5.26904359144527	5.27029277115627	5.01071609844385	4.94019443890777	5.1580056883338	4.78978627484654	4.52852924565061	4.67673990943303	4.80766186832651	5.0653429817973	4.83263170851402	4.50205994758601	4.66381953535482	4.26492491232793	4.51974715497004	4.11606981643737	4.8457900157486
ENSG00000143772	3.77406546183292	4.32896867650539	3.96637858511226	3.98109751898457	3.51600790851267	4.10401734057983	2.1602534295924	3.79159807550437	3.84650048983213	3.88406826543087	4.37809964722897	3.7514059069618	4.03758235172921	3.92545689891046	4.12967143990155	3.70658870995915	3.37047947837679	3.59733279033395	3.28392087213011	3.51891470511462	3.27737197733541	3.58348948036834	3.6371973783018	3.42516171477933	3.00117399527238	3.32449973352497	3.60597512679829	2.80287008223582	3.62236227692292	2.80836136847651
ENSG00000090273	3.51644386708722	3.37120530150855	3.0208026907819	2.19148789435259	3.02853392660575	3.58737990572869	2.19148789435259	3.71230104519374	3.77720264334362	3.64753607555733	4.15666253132801	3.31298500721443	2.93276718288079	3.25691705557341	3.47938421463118	3.90300273822796	3.68419716696645	3.84681311648827	3.68529134845494	4.19568315328067	4.03032814589077	3.90263429399543	4.35153808455376	3.58157675313632	3.53814005991629	3.62613059224112	3.52378104456983	3.66555845320997	3.87026662718915	3.74563366736619
ENSG00000158615	5.18154763693496	5.16904878508842	5.0619586673455	5.36732187152836	5.40792460098031	4.90616987400465	2.49799819888149	5.15850375515247	5.54449026426378	4.63160105780128	5.08927321066426	5.3764986509029	5.44746263836255	5.21661406168908	5.46764470735543	5.16743739735566	4.79454253610598	4.85507651455038	4.54974593439232	4.91641876859347	4.91422944595281	4.86261095557481	5.03039550488981	4.52877161303707	4.80807727991008	4.58869679244896	4.52962495284518	4.71534613582934	3.7657196570029	4.48820558632102
ENSG00000188529	4.53361140543339	4.54632197522004	4.60920012169626	4.72944925893678	4.72900252109736	4.91884977379633	5.30011919096888	5.40652795001178	4.65708159336676	4.56725637844477	4.45248346134101	4.67498970233556	4.97496181705275	4.24224058079417	4.84950682931942	5.19480475888644	4.92031203699603	4.99813852808784	5.31535761221324	5.19917151303489	5.6535465024459	5.13676585616912	4.98253325616222	5.22908228242371	5.48598534149289	5.3373405197815	5.31306735463291	5.67229191870822	5.86404647004613	5.71284172931118
ENSG00000085433	3.19672615243028	3.99526952454049	3.94963772346774	3.67279845983856	3.48616123211234	4.09128177529695	2.09095421336592	3.20986667817115	3.88208523345844	3.57760988861432	2.77728283527976	3.32952645101537	3.55702219910776	3.70352019139788	3.59522499411297	3.93232217123486	3.99586514293791	4.05421006009618	3.884621150126	3.8167157340339	3.87614989755458	3.6029655503766	3.57037381356348	3.99511899016925	4.18300406082214	4.26500542748426	4.02492512388008	3.37047923693823	3.19989737523632	4.01069711111581
ENSG00000078618	4.52287224068512	4.5465320909131	5.01030207214341	4.90583600379456	4.76715262689539	4.69742962336526	2.55096072615284	4.89824001573013	4.50750724733626	4.19450170414137	5.00799088789944	4.7487880578347	5.0502294982377	4.78524092133723	4.52663322746031	5.24355361016439	5.51739225628517	5.37083386999461	5.46398323903395	5.49268033987334	5.87838132307844	5.19580286617975	5.35848081645075	5.20200730234	5.79916814202768	5.37690311144037	5.29303993305167	5.18053154568562	5.20419799959853	5.19167542706913
ENSG00000185104	3.96053286304478	3.95626628278254	4.02957363261573	3.6344919216721	3.448257926487	3.93237370981938	2.05606527351547	4.1807380324156	3.14400485763855	3.6818037830587	3.15894036552458	3.15136054177852	4.07122157487932	4.13772982444323	2.95565944795309	3.66033228685234	4.02876654750653	4.17691514901148	3.86594118125911	4.36396408331892	3.85748823095645	4.20324259494351	3.71333113209737	4.13477720684803	4.31886587466159	4.02245259580647	4.4116614596366	4.36050325324809	4.35300066290208	3.63822345918129
ENSG00000117523	6.12146163418237	5.79105229648591	5.77122611370181	5.872983843529	5.65863818120863	5.95776093858439	6.25556545115497	5.8964338622495	5.68160917519601	5.62974923158176	5.56330377038328	5.81357805753949	5.76140534681586	5.96679105200773	5.77547828267995	5.30221818373563	5.64868133382725	5.88774965599347	5.38653854116833	5.76151841071069	5.32819386074412	5.68878860836313	5.40666426206124	5.56542110951522	5.80135538668307	5.7405094791623	5.73999338336833	5.59303605851049	6.20746651363248	5.83191963496402
ENSG00000134250	5.32320566322083	5.21117502586775	5.02529208959691	5.33711238736212	5.43575267514913	5.53683516920927	4.13805158111571	5.25153025159781	5.34178268275508	5.60794855337999	5.45229646798422	5.6655229664654	5.46210056698437	5.49412730011073	5.68650929936889	5.49294814379646	6.0267493962316	6.01163342624008	5.74412228182326	5.68727206403134	5.76161121394642	5.96373010315394	5.68550941502715	5.22644981828435	5.31066685149718	5.34443252876846	5.45930607335464	5.25999852275431	6.24586899689048	5.07851967404467
ENSG00000086015	3.88715160417685	3.88246706105633	3.83247332226822	3.52917103073461	4.39205054778577	3.33084493842813	4.7956064961141	4.12892851867853	3.03080887912395	3.88183664109367	3.67667073963995	3.63053633880695	4.30353454936076	4.16240642667143	3.57448173377323	4.28472233818013	4.08436333356177	3.99475881467255	3.98907855782811	4.07773023017245	4.16462853987654	3.81443213397161	4.09701405495581	3.99469397846373	3.86918839271603	4.35039664882346	4.33878308472628	4.2634283339562	4.53579055126392	4.20676233876293
ENSG00000221978	4.51415326512895	4.24046497428501	4.86470677009307	4.53797700430587	4.06366776742763	4.44357546106352	3.83294798225971	4.93646717659273	3.57175356157251	4.3279195053163	4.56724860244174	4.60293364952428	4.79230476694896	4.36261207249794	4.56738924791318	4.45748012343928	4.83395710360407	4.4373066448137	4.66646499221531	4.28462578691572	4.72343451183196	4.37102033734326	4.26437228603665	4.6222559853355	4.70811615808565	4.68247082230632	4.48502890218882	4.29296129327991	3.79641633936451	4.86923530424812
ENSG00000122482	5.55518144160911	5.11544576307027	5.3547165404476	5.30840580828171	5.05718709601825	5.07027869392081	4.53674957596408	5.53231130237196	5.30354318809262	5.42702892511076	5.50069822770386	5.28501405198388	5.46784365581488	5.39097897910041	5.46549252407078	4.18904247130145	4.33076693329152	4.62152949128017	4.66335619081113	4.43849098740186	4.64737705098087	4.7868424367107	4.70228274665194	4.58003785653919	4.62048816165236	4.64751677872614	4.80824602435445	4.51252389834328	2.37759241283795	4.81361805083036
ENSG00000011007	4.13372221716204	3.96990203305515	4.07582494769049	4.46983237069635	4.09295182334757	3.94345463802271	4.6709351504592	4.38973287957266	3.74901747237403	3.28758399571045	3.70298867450359	3.78048849739216	3.97356263850441	4.23322478778243	3.91678387528387	4.20350973190331	3.91159647944138	4.10984907327594	3.84188102518066	4.09578746073983	3.38916648264216	4.35332344351677	3.96882048550859	4.54362467160459	4.63657560217192	4.35494517457902	4.03951699324886	4.68033714835767	4.15603651850115	4.68553751439966
ENSG00000143149	3.30734350109881	3.92364341415479	2.77392918420224	3.74566445134946	3.12782126199718	3.58406579996818	1.88141176075667	3.32373509791789	3.33530334167447	3.03550475245114	3.71543528552571	3.63102602254598	3.0916656425088	3.63455274251954	3.71147215791769	4.4665020026721	4.58579023102897	4.44657833358754	4.65442090455564	4.35117149066431	3.88787199916236	4.64078918240227	4.37515822921256	4.61241844690698	4.14035538558927	3.96346299283394	4.69299380241662	3.65462660790175	3.3596849715279	4.94546063045821
ENSG00000117114	4.98493246521855	5.31328103322515	5.19495671178956	5.27168387502639	5.75956885840462	4.9687503280021	5.42796871881341	5.13002927865566	5.49685352491923	5.57215781508168	5.07597370229629	5.5379513195749	5.50404236337947	5.42917018575025	5.42334488223773	4.82295885926876	4.4714166250331	4.47926130559478	4.61869253853181	5.08227075284559	5.00882224719273	4.53450031770096	4.49548723381136	4.6783974539087	4.19585907915087	4.30892537742388	4.07828403914121	4.60359756981083	4.81366943773527	4.80704892622714
ENSG00000174307	4.82244817464307	4.36898440904334	4.72819812176299	4.50936464642404	3.84899981179446	4.11415700930687	4.21887299666874	4.64813424215865	4.2579377695141	4.13364033456179	3.93797184688168	3.98271628647483	4.24052020172617	4.21387166399199	4.4140252578895	3.67977772917155	3.75426407606355	3.70172788296924	3.56281140858871	3.62042813284669	3.05914809666224	3.3242763884366	3.40385629219349	3.87875179254844	3.82945177523361	3.76455028447434	3.96047771794352	3.7503087208289	2.31701467569505	3.51283559725808
ENSG00000198700	5.24725588895937	5.41262781942735	5.65689238331973	5.48057628932593	5.58351191677793	5.49029295951262	4.78288506807147	5.38692435312266	5.7284993284863	5.38827821619069	5.26586089322035	5.51237863199213	5.33135952211104	5.42454042383917	5.4520929586609	5.46497364547602	5.34365998172435	5.37660204534738	5.27244449683268	5.42674681865581	5.48845387435689	5.30565411019092	5.4901161083658	5.24429175418576	5.48435416264885	5.29984617162102	5.37373309832911	5.2918068211527	5.8883301524478	4.95732452734242
ENSG00000265241	3.14935459553112	3.23998905289279	3.68610314646956	3.48555120701944	3.70135131058346	1.86631196202284	1.86631196202284	3.16460173118053	3.47705646435264	3.26051310518563	3.61710857423572	3.6208397433827	3.43573211200324	3.20581743835606	3.37496237141098	3.33533528668211	3.34329984516913	3.5492983230026	3.44913726459014	3.09115876265425	4.04122566286942	3.77781126293794	3.38897042631149	3.7168728138193	3.47482371829432	3.24124080728945	3.4086149770317	3.45915321828595	1.24650023450862	3.53389130257924
ENSG00000116489	4.38724058454207	4.41588361065733	4.57094748533012	4.85086317565098	4.58975156040457	3.97543193554539	4.04935960781437	3.90096717819057	4.53684943189349	4.68563375989311	4.61958124441394	4.60191272876663	4.67657253960127	4.49671957966013	4.20489276540597	4.32892127940963	4.24402761957427	4.39320805628713	4.29468674415927	4.42186702768528	4.23499311312556	3.81782146336971	4.44959822702238	3.54791061694473	4.06124194313107	4.39624003892106	4.22597268449187	3.93421088397765	4.68460881443362	3.88187175606758
ENSG00000155366	3.39509438162393	3.65227656860162	3.60898754583097	3.28164784578133	3.46701652795487	3.47316381479443	3.69462691101803	3.5640089128047	3.5894660713167	2.49849299939941	2.9917342139274	3.49343737902704	3.73615018314295	3.08386200540036	3.71314054297438	3.95770621876359	4.00882236870748	3.73750347927137	3.73258822491672	3.55267327967359	1.92200459254749	3.41462550172449	3.83522638212625	3.72239538705385	3.75245951083637	3.34113473391762	3.88803048567224	3.31343893785031	3.90304202268522	3.85715279270261
ENSG00000197780	4.36470937398017	4.10014723796091	3.66435141081568	4.06060305839753	4.21535745122076	4.36424392013006	3.97763213870241	3.80763342509854	3.51809700753404	3.96524481550173	4.10041842846552	4.17367605731994	3.93317929384071	4.1087311039617	3.945508936846	3.66383832015467	3.58353094248929	4.06056408104781	4.1794445229494	4.38998713179014	3.82958661461012	4.03980256224813	4.05164532627832	3.84321161809858	4.00178008809438	3.70650051053917	4.33143401528832	4.32782321282747	4.8701997995984	3.6920790906811
ENSG00000136628	5.22465280248124	5.67565307931943	5.47287224465982	5.33101312342633	5.33051628247696	5.55088493672592	4.91796640564673	5.63503058219948	5.39978418259197	5.49508879159092	5.44006584679883	5.32631635941945	5.01859457318225	5.34123908768632	5.39913343188074	5.91857770060927	5.58197762604287	5.57088227105197	5.67711389443834	5.66756636906995	5.49145011225387	5.64430415234969	5.48287847650908	5.71646638852527	5.69926526116941	5.72763070748748	5.71038708245982	5.47570904763767	6.17867110449755	5.69646724960027
ENSG00000067704	3.60515919971675	3.87016975801467	3.4756583809176	4.10243436022017	4.31232521382626	3.25365011930936	4.86680443336534	3.91518158665793	3.52131858863814	3.89614527862922	4.30559868249713	3.28094775690878	4.02337781383326	3.53390993138378	3.98705650056321	3.64594659400029	4.00423851693867	3.66019805915292	4.10054718353409	3.89436866589683	3.5756275927291	3.77527106782948	3.26274391003851	4.2170499672908	3.76477754701639	3.67847671493361	3.80264511814421	3.54996985381791	4.48476267820302	3.65414015250856
ENSG00000118873	5.17917585342034	5.26284315086445	5.64044108175235	5.40703229176204	5.46196226304231	5.5750740585074	5.32071590448977	5.07336055694071	5.02951058216702	5.47388114459518	5.40205349189617	5.25259619620797	5.55378287898541	5.29408817340465	5.42384096038074	5.01469094382437	5.29580531332665	5.17719462137449	5.19716231799295	5.048985623748	5.04653193522872	5.12920440635966	5.15279161600639	5.41136829215629	5.27550739607622	5.07121728034015	5.28158411977767	5.13575067203753	5.11733629200606	5.32222525388196
ENSG00000143776	5.50381736080845	5.57208837864443	5.64807633162597	5.71458589541454	6.08647403783633	5.68009261503412	5.78033428347749	5.66349340933619	6.06524661062149	6.05083870480524	5.71836580106803	5.85581489810929	6.04977841684364	5.95628920441377	5.7953675503166	5.15211651684273	5.0090408234564	5.09851455115376	4.50385768995189	5.2282300890424	5.24834500373832	5.10173229713223	4.83439984987369	5.08013850389723	4.82176899137336	4.7644564369656	4.81045314921474	4.9218180224195	4.22903285823379	5.01212271092903
ENSG00000127603	8.07321101862395	7.96895203280317	7.98061539146022	8.08765082504747	8.20401296726665	8.03199963957115	8.16716821858057	8.00369262889508	8.21503892204844	8.30592274177105	8.3031727415094	8.26176612722824	8.25158288527308	8.33385642413893	8.37866644145352	7.53178563505989	7.55515038378312	7.70055438761959	7.59347206367649	7.46618444840337	7.47589888834341	7.59482527168454	7.57022809391532	7.15575578738123	7.28448055147232	7.12979223561975	7.18594845696864	7.23621497219073	7.33680360658232	7.31801101382704
ENSG00000085998	3.28586430957853	4.21866625462786	3.73690151656247	3.75645821016749	3.58107406983076	4.50543640454221	4.39922116724022	3.96278471217926	4.23539518805708	4.04517911790003	4.15509474232999	4.02072810916957	4.13905653649133	4.22618055975911	4.0713356938556	3.59092422939413	3.67296486088589	3.61028610377074	3.52933721528876	3.79635077677666	4.07349519729805	3.51600611755309	3.42431192085894	3.66102817523134	3.60199746485346	3.60599379803172	3.2884258419551	3.86125459390137	2.02924554289077	3.42671586035585
ENSG00000116580	3.94602248712216	3.89416448375156	3.85342358887767	3.12380271723761	3.8665914272043	4.16606102039756	2.2819087543037	4.41546361976889	4.10462477903312	3.96536078356877	4.70252258868105	3.95052099189727	4.35304755820353	3.61535640284896	4.20983275556465	3.79936622831592	4.11730235684934	4.12360956714892	4.22029288131679	3.87240648184036	4.3033903787806	3.55180761559628	4.22185414109903	3.96127551018172	3.09389635749882	3.79626537090639	4.09107904111003	3.60770471757585	3.96267124831754	3.36271275543336
ENSG00000009307	6.1195414235928	6.26454055701858	6.15752445319907	6.40839465439213	6.21581820991664	6.32634084979675	6.33429479886146	6.11646615859384	6.53059851741844	6.67113284901189	6.47744727785293	6.57748794504993	6.45209654080965	6.42904590582612	6.75777656311753	6.73470241915203	6.81292081394666	6.90877545065297	6.75196695634381	6.69329654312283	6.5051868662985	6.77049465691991	6.86220583785113	6.49669290584719	6.44247877857209	6.49235692107992	6.65463358846943	6.49551636722345	6.25616099243331	6.61060427552217
ENSG00000162413	3.42609279128157	3.80824034504317	3.63362317335842	3.77502459009624	3.507062830798	3.34943505093466	1.68458382954202	3.2849603252155	3.29672539809842	3.49008430106474	3.14633767451328	2.3567382289193	3.23197256485657	3.08693954037694	2.59003021864546	3.90153668504056	3.70850317842235	4.04976476967946	3.59185130220175	3.70262459307286	3.58296823821407	3.44859391412155	3.92098269826043	4.15059304632084	3.69057961107101	3.31793156959623	4.01931748765501	3.88256897447421	4.84661261650111	3.56050341816703
ENSG00000159346	4.03074743878536	3.88563404197888	3.25318066993704	3.26405684999596	3.69462547534114	3.86220670089291	2.06944653676223	3.45150945173013	3.65165322920738	3.64703782930906	3.83014317511269	3.85767609772799	3.41699907630718	3.8788666948011	3.99141859964714	3.95904193184199	4.07770796347984	4.23027763038447	4.07913453160056	4.01857889462908	4.45755888209515	3.76963450911586	3.89504393742338	4.1324143840436	3.96381459922492	3.6655325651668	3.08159213606397	4.43608751962384	3.21507021829283	4.08202246561341
ENSG00000127481	6.44828607794165	6.77189432831851	6.49480832278083	6.28871315023891	6.47186785994292	6.4336181480828	6.23400493926882	6.18154169604649	6.31209770243987	6.15930433507823	6.22230874601009	6.10308082668368	6.23815640919003	6.19105289503769	6.2640543652804	6.27191026228116	6.21903097042398	6.20626170138766	6.23304298921758	6.34305649319389	6.14632202308701	6.11832974098017	6.2835653914081	6.47446787854169	6.57278696650913	6.48892624004028	6.38263716376373	6.35437756412512	5.82786989457486	6.44827572708704
ENSG00000116731	4.07402508516741	3.23937512749828	4.3885035596255	3.87796378505644	3.48275727638863	3.22002549169615	1.87588830705824	4.60915917376705	4.10085737333508	3.81461695470816	3.61925500061758	3.82402819346527	4.22500972976021	3.67318931135542	3.88099641034031	3.39659372418493	3.58653876015414	3.67382110747844	3.66867023054869	3.87353486204079	3.29459676427839	3.73245019108059	3.7979669017999	3.80371370872958	3.88625218111092	3.56291273258132	3.57317948805855	3.86876514690942	1.28962500210504	3.68591742969787
ENSG00000127463	3.71290641506474	4.31684588201448	4.35775391113431	4.37577336848067	4.06440444742338	3.80153888939144	3.87058776956485	4.46640078272248	4.67969313237861	4.09608970099878	4.26276590581978	4.45089013246892	4.2673825316521	4.16809109216304	4.33793443956638	4.08222947097087	4.41470823831098	4.52302455908891	4.04617086585819	4.33565541203256	4.92871232617553	4.36771355772555	4.10184201730879	4.17624641289829	3.9150658177479	4.4628477090521	4.40313304422311	4.18316840428787	3.58968765428049	3.9764535721116
ENSG00000162704	4.15742401832907	4.51483839121225	4.24018784613156	4.81932943684884	4.37136225475464	4.0035851682059	3.92192513855366	4.05919130426559	4.86843584335038	3.99858755071988	4.22719056980989	4.21372916688691	4.02346706710989	3.95638504134514	4.42769299981543	4.57668409116036	4.1614817546997	4.52289198908254	4.16316479454024	4.20458425116866	4.29645325601631	4.29397466347164	4.41702911934152	4.22750789448091	4.29907700332825	3.99350574229722	4.50064308824813	4.53580844950585	4.32140032862884	4.46051302704277
ENSG00000116698	4.61465710561872	4.58315212520689	4.7753704476174	3.95336013271569	4.54574003695973	4.23615758086352	5.03223794757802	4.55744509905669	4.27344807981919	4.03000323103383	4.42857721139255	4.37529523283536	4.97225482678903	4.5385036048912	4.65596759063	4.17307230794986	4.52470356895896	4.41590268143275	4.45010006275811	4.36005810432721	4.58682737848494	4.47564833556226	4.24167257556566	4.64303693996175	4.54314918068151	4.68233555054904	4.48470090558486	4.51987443369767	4.21926013492853	4.28360806669323
ENSG00000121940	4.24697957532216	4.66809559887276	4.22034535370725	4.44913175839216	3.98219945682693	3.99000699746395	1.86971417661043	4.04414089860709	4.49588742660051	3.92902001681174	4.42576458518956	4.15090869925772	4.59006236626732	4.46330599513551	4.20549593507778	4.36014722179812	3.84766753708227	3.50501642133708	3.57920311082522	3.77977842073621	4.05707794623442	3.48948136829826	3.54977502655715	3.33141082284569	3.84917639383419	3.70732358738329	3.63091667170512	3.83174523948706	1.32506445370018	3.9045926272767
ENSG00000184588	4.45361619447296	4.6079349614106	4.2906480947164	2.86987533249943	4.16033994378787	3.57005676745377	4.08093403552545	3.21796679966819	4.52415931849644	4.28859087122733	4.56261481222693	4.73733887242781	4.52925034871597	4.70034354175181	4.50276624813471	3.57186953264845	3.76325006818591	4.13502033137369	3.99548327091765	3.83840263443703	4.29409820337842	3.98228965460699	3.98318957745156	3.79566944188022	3.54572975597163	3.42282352827002	3.80203766608465	3.64642499611904	1.53520726297757	3.85172507114852
ENSG00000163159	3.25402382106154	3.7997639651993	3.55492946141034	3.56823489429345	3.76992277521596	2.05488561115444	4.01757116596732	3.87545402427385	2.9989751887995	3.09914256113055	3.72181170317592	3.07949588892044	3.39365577903651	3.75742698340567	3.48141148187614	4.12417326517474	3.47357643704372	3.36977482367184	3.57249263074701	3.88353173002171	3.46739459670084	3.65173346896709	3.79131669909463	3.83358219786224	3.79964731818889	3.8068330271145	3.98470514369324	3.09144763140691	5.03426644968555	3.65445583653897
ENSG00000116459	4.14139344332099	4.39000152365352	3.812495030265	4.11903779089343	3.65052483253782	3.65753807566157	3.91019824547111	3.91171770339026	3.31090793337856	3.90886665326167	4.21662626111761	3.82622389629532	4.00449911051081	3.76327876476362	4.0618665221934	3.93802980104099	4.11719857819627	3.68263547689023	4.31214017082535	4.30338607878079	4.3010281352349	4.05245276954163	4.28083655953356	4.24796665827779	3.94890198816111	3.89334917412708	4.52911345168547	4.30167219749028	4.29656329007209	4.20969175740836
ENSG00000116473	3.72997290775528	2.06731123077513	3.63745480853803	3.4644155376443	3.46410402353017	3.65678586713771	2.06731123077513	3.18749543682073	2.4896728242797	3.3656825191881	3.66940430604138	3.28966677513254	3.48931724596326	3.13926930707651	3.11733203533618	3.64372682127303	4.27395894908573	3.57420734997463	3.86388818526809	3.79204656546078	4.08109138371246	3.37188733278892	3.97343474724816	4.10677339343887	4.14361782994833	3.49765634765134	3.91460430017987	3.55671288237268	3.09417498906303	4.50941836544983
ENSG00000143153	2.15637797195728	3.36747826319659	3.76079406663233	3.77458728064862	3.01569113228984	3.78054707647403	2.15637797195728	3.30101314713089	3.25499795385881	2.48765367160138	4.0422840148079	2.83935788575695	3.40315083717116	2.87549470862968	3.33785840649491	3.81938515798964	3.57398334362057	3.47606334411648	3.90041790531769	3.82243783572401	3.82075527749937	3.7420456300427	3.61424874113662	4.02652329514175	3.27363173660145	4.18569523857044	3.49934078690015	4.14951333493507	3.90637094629402	3.85616154702361
ENSG00000153936	4.15899906190557	4.30411662135946	3.62272256451523	3.99099045924425	3.82722418406343	3.99887523474061	3.91387904253136	4.29894632110606	4.3614289694979	4.58068198463464	4.29600591722406	4.3557368097444	4.78646957701595	4.05617514377578	4.36982452273472	4.27326473897285	4.23707379015308	3.97164210882628	4.18875198913067	4.07329248533025	3.95472464274431	4.22466373845845	4.1455881269786	4.01959691339517	3.81693807729272	3.7594741087008	3.77440749066818	3.80176911061544	3.63604720439337	3.37371188602397
ENSG00000168159	4.01099296673552	3.71328471905442	3.6606824332594	3.84221219632575	3.8417473228418	3.99541495897063	3.76474637544497	3.76636475392636	2.92489651383849	3.51515995229034	3.7529307409786	3.40761380073847	3.61720181205214	3.6274937679484	3.6595483674764	3.30448993663021	3.95984176747021	3.65091311970722	4.01626760666382	3.89566400432269	3.39725809239334	3.47973371227642	3.6275376253637	3.92394153145306	3.81658653318602	3.8215738780435	4.35946142613853	4.04353785267881	3.76477545830242	3.80590211778732
ENSG00000116754	4.87878842699166	5.35522635109902	5.03636287886394	5.37249470829132	5.66421810377179	5.06344562596019	5.28821350312905	4.82269382736221	5.23923004833668	4.97715140079672	5.1879558346427	5.09032951372872	5.17442302225159	5.29431225980473	5.20596714540218	5.58380373436145	5.245749032338	5.5265382851448	5.45757925175819	5.44820901784328	5.18367930224311	5.09797527206378	5.60758691760907	5.99331209461397	5.68978476006806	5.52295042252406	5.33605790343409	5.31336943440884	5.02748126349626	5.55315069480559
ENSG00000123472	3.98246544226283	2.84072823756364	3.16147097023216	3.17295459332786	4.29636505488957	3.43153074345326	4.48491110240267	3.12565594309958	3.91323905893747	3.24734073638512	3.63508396827363	3.67699043064403	3.37854073634685	2.75018047536029	3.75092432516493	4.06747031610249	3.58086504313778	3.50464404425898	3.85864968517306	3.65138504291781	3.30582962189176	3.57190673521604	4.02977844320093	3.55746607438599	3.66545768664685	4.72620737269359	3.40093884198394	3.47533255670747	4.35449354257885	3.38675175017108
ENSG00000143333	4.14182067042646	3.45650850216705	3.82437590014184	4.07405783300962	3.71671706605866	3.42474733829217	4.07643619942986	3.15739383877746	3.63128692402921	3.64321651924953	3.63749104590702	3.64816410603774	3.48027467107416	3.4014688263622	3.32221707565137	3.39727701301959	3.65488267597781	3.1992686316858	3.41129325150627	3.58956105383679	3.58690650067497	3.6413884291132	3.33490267754043	3.87011666149583	3.43014802501964	2.42042509536887	3.47688039655911	3.29446864795684	4.09403436541429	3.42430978229942
ENSG00000031698	6.03164280376937	6.33551836723402	6.38564537867053	6.00830031521521	6.12048823559831	5.84987413477942	5.3864060905067	6.25361198287589	6.16638919579774	5.79052466686191	5.65456277522732	5.6922029097916	5.91450383047444	5.91491531121375	5.9163863051835	6.21834679139474	6.0596213683608	6.30763738767317	5.84313119220712	6.27627909935968	6.19355608258315	6.19055279351244	6.19853942319438	6.39147299919637	6.61638422818819	6.55188112725096	6.40097068481178	6.56036850333885	5.71630174788469	6.69783666896567
ENSG00000143126	4.16327365596513	4.88123711129273	4.32869701930198	4.72445348084309	4.3446557971183	4.43990671794592	2.18631960002891	4.82436662913867	4.63964587957441	4.44548702335364	5.25930907868089	4.60200895018289	3.92934655814522	4.70636611552211	4.85852379003683	4.75973485216154	4.79513665249973	4.8267746090278	4.63991226087178	4.63174972685268	4.04115127898847	4.78377495473148	4.51184775803	4.52262827723872	3.37478547806364	4.57366575704237	4.12838952994291	4.17571419516134	4.31707373263914	4.2591752961698
ENSG00000134222	3.71917079997603	3.46897473288171	4.969584070789	4.19664178337575	4.35324668544284	4.35985555351128	4.42533607625724	4.29389931428324	3.98895178184751	4.12457122195631	4.12973174200908	4.77386536326127	3.91272648820502	4.00555576411359	4.46419012841997	3.56673601505965	3.95963454973936	4.04095309386477	3.87838464233962	3.43702118836772	4.02883727768705	3.27460156074386	3.9189828877242	4.0937573067295	4.1314359806667	4.31644812715356	4.20504896286606	4.23489104026214	3.40021023439807	3.76442216938474
ENSG00000134243	5.69799454220806	6.00931594997323	6.10671598326635	5.71813086699616	5.91705118982042	5.42469874926649	5.77332259969949	5.32496836474876	6.32932883188324	6.00528918745385	6.10538665652987	6.00705994748742	6.17326727002176	6.19507643645149	6.08976060866392	5.67013094683222	5.72589382460183	5.73549178802889	5.57427833949578	5.79747585178279	5.87000883211966	5.48626949694222	5.64910158208561	5.58277001313891	5.63801694404849	5.52022357968498	5.38168561124386	5.56216099738374	4.76363080040112	5.5113198444544
ENSG00000143106	3.61381880487993	3.71452656772425	3.25270882130631	4.30990934018761	4.30948267103747	3.26802706575965	2.08889519557657	3.44770002089784	3.27193275993868	3.30108514204573	3.4972337253828	4.23682170145006	3.63708115253859	3.8359964354619	4.20419460909828	4.12430108971535	4.03131148381827	4.27758470879068	4.22847254581503	4.02564754880384	3.71209084098851	4.30230109738231	4.13673065360997	4.12551527671084	4.01998435376146	4.3029832714896	3.57586028028049	4.38992368377285	3.14719169035068	4.00023752678137
ENSG00000185278	3.62284009819777	4.19282976065224	4.13385657853433	4.37846914035288	4.47720038012358	4.48675469884055	5.5138980759182	3.8041984911385	4.59025476613526	3.73328375663891	4.28183364571878	4.28991568206264	4.42705321106781	4.49164231669655	4.49600827313037	3.5867427879847	2.64442829168374	3.53024706852836	3.59871996061221	3.16429720966205	3.35191722468725	3.65574609309128	3.72768992319563	3.31318525855252	3.67855674861488	3.95554477501014	3.5929722972421	3.66474772160617	1.75278589786561	3.41714357000701
ENSG00000117143	3.47179459395598	4.18542284919415	4.12950018223892	4.45558619331583	3.8880514340532	4.03310536114715	1.74626804349013	3.66554424423837	3.87760406785352	3.03781797497212	3.75546417073476	3.50277730602848	3.99151521457208	3.616179472174	3.51489628729948	3.71626146896373	3.03736015270599	3.44150243818601	3.25619350474857	3.24977686662131	3.14539725340384	3.58002864753729	3.64506324033913	3.59030049793795	4.04370684465297	3.91933204259381	3.94158963737269	3.67678803086344	1.46335582825679	3.41907149486064
ENSG00000163565	4.44374554644309	4.47041910788924	4.61482095190242	4.05368919130741	4.05330404325839	4.64053745458846	4.72149560480624	4.55835870910332	4.53285626298039	4.53382979237376	4.50956368215157	4.55997792886107	4.66151076653165	4.8993296053779	4.54954939020637	4.03203176310198	3.98694769782139	3.74061060348323	3.40051252531445	3.48968080407241	4.31406612405787	3.72558857387511	3.62690280024842	3.56160829643993	3.74885193137492	3.22332542211873	4.02622330954761	4.13428920667679	3.34105037140675	3.73286410190677
ENSG00000004455	3.67457975109371	4.21811160056189	4.03902152496096	3.76377003423964	4.05666756770455	4.0649413316073	1.76530068303759	4.10323485465945	2.99348838562323	4.1774310070674	3.78587715485661	4.03466064880968	3.49587069548699	3.71641575124476	4.04888595240148	3.25901092669513	3.44861383476181	3.45496067392354	3.36306978693424	3.59835313604284	3.66668055448523	2.91107721731384	3.20900131233697	3.56055962416712	3.49423392369929	3.66705424685002	3.58151188357228	3.56530720474281	1.45947905941973	3.79862004503405
ENSG00000117335	4.37548468673563	3.51546753709261	4.18313687197013	4.19946664928086	4.09116817159865	3.68369628553811	2.08815042551432	3.77529519089322	4.46775363518096	4.29009578270686	4.422188430453	4.22928820552343	4.29972343276885	3.62975269336458	4.01844842312529	4.03444890318024	3.83969250539489	3.90100407599844	4.13429364045753	3.99071851721224	4.31834594165687	3.83041841419456	3.76823312872071	4.24410145727378	3.20856311127637	3.34072684764962	3.58366207674773	3.05486830775923	3.47739780113534	3.7471853392269
ENSG00000134684	5.22025123079697	5.64078906756617	5.54147402755278	5.64340322642686	5.26349530582934	5.2717767190715	2.6044516978719	5.64041534801963	5.48935446366623	5.14387581924776	5.20154739444206	5.36235640446183	5.01634889416652	4.89420766150614	5.41314735239129	5.51164631018358	5.65547340300054	5.62715970935604	5.82206973928577	5.64837095454727	5.97978148115849	5.71243700364925	5.66502886877528	5.83780523678271	6.16325007020657	5.68133995155975	5.9755948915649	6.43997989014313	4.16858119267881	5.45116295374947
ENSG00000122218	6.06428232836987	5.96812615534076	6.07151674137409	5.99511451720527	5.5431153858904	5.93407053121391	5.83271683757184	5.45693638575178	5.59679889512191	5.62374293575102	5.57886525187223	5.93309871263183	5.83833584267618	5.67169437863497	5.4490920478388	6.27073196049622	5.79677943982171	5.97699096004232	5.99844598845542	5.98826411650839	5.91268608902128	6.05131660843693	6.07114992245931	6.14229686924199	6.57479165264309	6.02085356567396	6.30569412185722	6.17669325834128	6.1825898348567	6.19643788310068
ENSG00000131791	3.55130607707429	3.66160675019353	3.75607917762973	3.46963891323238	3.89518908176101	4.11493719104456	1.83293507919102	3.8281921582609	3.78433335637227	3.39638364635725	3.33225862073978	3.17571399543026	2.53307367622666	3.60917757100953	3.5895972108497	3.82864515491283	3.53678480278337	3.84477522369328	3.78581710471913	3.59904440986886	3.97656215128689	3.92786696916068	3.58513842625694	4.25072403115759	3.93867107557979	3.5248007947578	3.22307347644524	3.71967554727393	4.73233665434684	3.72501384935693
ENSG00000090686	4.07789037219299	4.73521298051168	4.67918978267689	4.40915860023526	4.51325529591484	4.41668390845411	4.09684768316072	3.79241546140426	4.03221059202095	4.65521712067758	4.28911329846734	4.40482647933612	4.07280815758729	4.05193493066945	4.2539862326546	3.85211753599095	3.86114285702942	4.21430282298191	3.63589943697413	3.92123691536166	4.09533258766107	4.14609684361753	3.84110462036656	4.08167093263351	3.99512443724877	4.00267937885778	3.85953317512303	4.03193497668347	4.70844962676705	3.97892995488917
ENSG00000116560	6.10687137629866	5.78468844545552	6.02347256939411	6.0051098476047	6.24241048605848	6.08687862444301	4.71971631431557	6.13152901108914	6.3749070060846	6.44645383792508	6.17340273733192	5.91576282180833	5.95462587772315	6.10542494553635	6.07473892396273	5.45714351403983	5.53212651023973	5.5603598655486	5.61360257966029	5.34512023149186	5.48075593386882	5.2642526687963	5.57363724962267	5.08643320618256	5.76623850191713	5.56371358531404	5.12364080552916	5.3507965996002	5.50367960606601	5.16008849608892
ENSG00000143515	4.04470600937751	3.90043680996504	3.45526594668366	3.68052475354433	3.22582073875429	3.2332611697329	3.77528611070481	3.60163030819861	3.88593701909877	3.68450001906022	3.61467815105592	3.93501637229692	3.74958379127465	3.50076040648837	3.65408108886215	3.45867045747722	3.55616238741602	3.47705799190582	3.47113166132099	3.91325238157459	2.58459135721286	2.90664144403566	3.53141948746937	3.76372418394376	3.60009458069178	3.78502739255968	3.44580481066766	3.19615676530411	1.93773328529723	2.68720044919463
ENSG00000116584	6.21371467740793	6.60096928755359	6.25289865414733	6.33670700991314	6.17680936498355	6.46057156781744	6.35389477806192	6.80435281180795	6.39680347211592	6.25072439151538	6.48660286093525	6.33426702526716	6.24921466054375	6.38660491830293	6.44156174159232	5.86584923836164	5.92630370731799	5.82270586268313	5.83223041924174	5.64297535636733	5.4073464386645	5.59828944706357	5.83666776085238	5.97918651850821	5.58897215940593	5.7614563430008	5.44624649934603	5.93297507930704	6.27690412439613	5.86920380584873
ENSG00000152332	4.38333526486638	4.60858939304488	5.0326065614358	4.80227167047736	4.86963118354396	4.73850808550127	4.96710458410219	4.91179353001316	4.68192959335583	4.84118017924709	4.61295032645026	4.44352999868644	4.96122953033695	4.63914217890473	4.56899369737141	4.61174520114221	4.45260438008928	4.66262665011548	4.52562844702236	4.70744678051095	4.94247203267477	4.40368797313902	4.47802037976084	4.52328772517926	4.55320748871659	4.95590266376225	4.68721532860841	4.75961344955724	4.37097525805736	4.80814105184616
ENSG00000162733	4.57158809766628	3.55083565212624	3.70894909402522	4.36159309351973	3.72827293243294	4.37149075508854	3.82716297516303	4.26659961270956	3.98426044929659	4.31580112188817	3.85453945292238	3.94101685048676	4.1566113141764	4.23369822471692	3.80146501361232	3.21269047082796	3.7104199651156	3.63407601380975	3.62774136661787	3.09281361960139	3.70056121114993	3.52425954934209	3.01143275956239	3.65900106247321	3.42328186379205	3.96970571957815	3.74555666965704	3.66274267581413	1.97062189750471	3.48407788284414
ENSG00000075391	4.83348893112466	4.12787149043832	4.46389291692998	4.48409514130655	4.09047044647288	4.70102978271263	4.01343708647202	4.15702823090353	4.5779237804341	4.50527253483739	4.18490693364036	4.02460431135408	3.80556534173693	4.42318699316072	3.93092906894671	3.83986637563262	3.7759673927606	3.52669696794842	3.85190351568036	3.51453511728086	3.84163949604894	3.83939302675184	3.91008820142066	3.95073138458192	4.06663565374392	3.97767010352797	3.72515338192935	4.25971511686305	4.17528897222398	3.4934907884059
ENSG00000154380	6.4048841376509	6.47032814686624	6.11924993471725	6.38986729071358	6.24136349652855	6.3728236383109	5.69888881939581	6.46343273629425	6.22934776318846	6.0386555200073	6.26201027430566	6.18239714573641	6.41597493735727	6.53448675896508	6.32438534784093	6.5819922732571	6.58841451433584	6.65673300169213	6.54143818212623	6.49854351639494	6.91780280861434	6.45006238384199	6.41203537502862	6.72981468488388	6.52139707503088	6.51957315873858	6.82798010372387	6.57669946357954	5.79141805596477	6.76236544745841
ENSG00000054523	6.46324673782619	6.52219942578053	6.35653807221185	6.5447010025809	6.74719360794309	6.89891950215743	5.83043222200597	6.65153472184358	7.01160630407318	6.7374459241679	6.63401820541149	7.08506063509037	6.87362018547155	6.81595706951722	6.95211371539421	6.67126081932572	6.58263731883065	6.61683796465278	6.56815511991295	6.53207731747932	6.47694228673717	6.59250174314786	6.60235334494072	5.89299990597475	6.42795274649192	6.2988111757619	6.1975093526489	5.96468130896052	6.19818870968718	6.23153143225692
ENSG00000084623	4.44819920578411	4.96816186993444	4.82013273434631	4.20142814572923	4.84142753484388	4.06314758962	3.97699325554253	4.66543104953008	4.16434749215487	4.53452373665671	4.36812492962568	4.59590810951415	4.61027675692539	4.63504751048169	4.69979504141297	4.97833816217219	4.60856963098433	4.97067454984923	4.76315857137764	4.22884118974998	4.85399920027841	4.78298324364134	4.76052346731968	4.85762186576218	4.80093812856097	4.91473076964925	4.88078917466793	5.14611744571641	3.63083044748982	4.94476178844807
ENSG00000143612	4.95770446040287	5.05109953074207	4.59863363678878	5.49421128970946	5.161910551557	5.01429223172292	4.0039278512448	4.63407271546058	4.82945166236468	4.99662042421227	4.92815110745935	5.03004821551898	4.82437422977427	5.13172145041559	4.93613852024281	5.14098602026954	4.96347678270404	5.36080881529351	5.24458585350322	5.20493904955907	4.80758294908243	5.19877457854713	5.40798316546089	5.25535876824241	5.51507209437381	5.26790525414529	5.27507694335207	5.51077248306859	3.72600536814754	5.23057722242557
ENSG00000160058	3.81642403949951	3.36216049625382	3.89762052426357	3.75065649780529	3.55908170338959	3.92410883599259	4.52416374127891	3.67793801983163	3.95481947225	3.34244377417018	3.80079673815906	3.57432433400291	3.62067261696536	3.73912017283368	3.91567702342253	2.87569436925847	3.44644620470195	3.36064653166377	3.61347353689599	3.52582843548851	3.67811919178003	3.4363621084297	3.50166978051863	3.00389491476723	3.71989634444938	3.42572894848025	3.07745982741408	3.70566730913373	4.31465150982403	3.32421954430877
ENSG00000081019	3.80238489836976	3.75237533748848	3.99362379356688	3.87735159692566	4.0078896095144	3.88336606107405	5.10711345602773	2.97783898658669	3.94106744971386	3.66963668235628	4.22104392738133	3.95130311449697	3.73881412362	4.39163347058354	3.42659747752623	3.49498020702296	3.50232115603689	3.64856488131824	3.70747949272536	3.23522078897162	3.75862460951224	3.86520339138233	3.68820679254334	3.40854829148196	3.57360018255919	3.93610257571284	3.73459382313694	3.41684507747598	3.47545153593102	4.011086845831
ENSG00000163349	4.64016224099363	4.54193397758966	4.38106734413862	4.04910895565395	4.40097064464174	4.18619148497989	1.65984139351696	4.50419078433382	4.62185850197807	4.33922233429531	4.48997683799911	4.52982658551824	4.29271376119047	4.41499525658706	4.42579543201288	5.02245320553526	4.71908367981238	4.51541648811191	4.81548240083507	4.57350186337976	5.49203607768005	4.53135430585019	5.03354260662535	4.62214154009464	4.99880971696528	5.06100717881879	4.71495231326486	4.92194206193194	1.71928448269438	4.66848546008797
ENSG00000143669	5.29951649438286	5.31038085134815	5.48942868946947	5.10414897717128	5.65592112362823	5.27790939277136	4.3900003181565	5.32616515306996	4.83653977882183	5.12586874337485	5.12780718266052	5.2996338135462	5.22807649069667	5.46966107912471	5.34885665456522	4.3452520601592	4.26746975607186	4.03437636868626	4.26916558251125	4.48401879023846	4.57872052485055	4.34473532454309	4.19859294847596	4.66351219183984	4.31344617400388	4.40302267128779	3.92477651812287	3.68865372902534	4.15737529748108	3.92121444830761
ENSG00000162601	4.63646673467193	4.69989377019894	4.81207210555948	4.65878725388482	5.05619365788597	4.84225387545924	3.99824384735397	4.37498895056215	4.52334813460616	4.57508725181595	4.06084184338254	4.238076415821	4.38769633432536	4.42238893209175	4.59095747637565	4.72841486841823	4.23423699672086	4.60228238813958	4.28700799973443	4.62449031363518	4.05803851394947	4.61925629207163	4.2988919837727	4.32989165034379	4.5089355523103	4.65527988374159	4.5817358190472	4.62932729033228	5.56231008925815	4.49494023298003
ENSG00000162490	4.15273068792071	3.90696236037447	3.83850747851683	3.86123949181599	4.28501358433826	3.87105196336449	4.40707001692362	4.0571795607576	4.82612906731703	4.67602033305297	5.04400569127174	4.4431045035979	4.82519643476928	4.98008176960832	4.88774245300858	5.29857536767612	5.62214108906338	5.57330406220069	5.77651418366754	5.68899112767352	5.83001643388943	5.58401177981479	5.77943137266752	4.98123157420776	4.94922080963521	5.26845232787544	5.22662027830029	5.16758714069336	2.61297614129164	5.25197271939247
ENSG00000117155	3.65890130612538	4.61621403524919	4.65245176568149	4.47074853033283	4.2289676305952	3.53102899091114	1.88038983880001	4.01459789675895	4.13187383380978	4.31359270272483	3.52242537494978	4.5077127458588	3.54519615678674	3.84597835562709	3.95243253905974	3.42476766062008	3.77874844402195	3.53632752935781	3.32835369971674	3.52449986482415	3.84261599412971	3.60937573375583	3.67238269194435	4.11215999152967	3.94265326002777	3.94859472352162	3.87474784268379	3.63979556581756	1.35775070743042	3.92991873505955
ENSG00000117394	3.74968582422065	4.41193589707049	3.69963808695419	4.46279179501902	4.13685590496421	4.147854631037	4.25637330110571	4.2585858181809	4.27386605347406	4.12856142270887	4.10160012595812	3.87664169153417	4.1187363689805	3.83666566775355	3.83571998394916	4.23657747519598	3.57416735587295	3.78401873271293	3.34352645245308	3.41566360591814	3.9392413800616	3.69673685786231	3.71934272053184	3.52022666323005	4.00388136155717	4.0078527031392	4.01522377468482	3.81902458838489	2.37573372044286	3.88313057961596
ENSG00000162909	5.49548181716728	5.18495829603155	4.82737991077621	4.9971637837783	5.46456957837628	5.0759320796217	4.11881388697012	5.23907983542421	5.29481506470056	5.07625298518584	5.1844977345214	5.28801070729791	5.17886685462969	5.05961472369674	5.1056622601844	4.91680524463677	5.04516991876795	4.73014190373949	5.22585973707855	4.95178222858571	4.80031938927719	4.76542113263498	4.91021935219927	5.08316228807115	4.75829697192729	4.79378859447817	5.08907046020844	4.8633535064064	2.72641751555776	5.06856979288271
ENSG00000143514	4.7220756069471	4.10419312032234	4.57983703672323	4.74605991981714	4.74563785037394	4.75324883630201	2.4333598993819	4.60578734582897	4.84887569821288	4.31487651794657	4.64690714199729	4.22025847145164	5.15912370609067	4.36773601739295	4.5519105927102	5.15183114421738	5.32733331475592	5.10024236836231	5.14135030708557	5.11012670647122	5.33719520323663	5.21623552038765	5.12773371193955	5.13018587059872	5.10064473254336	5.23793543524312	4.72124304435012	4.88740428621184	4.69270820829564	5.15329237670599
ENSG00000143575	4.09207257356065	4.36175157226602	4.0322468153744	3.70039129765815	4.32209907293777	3.70737493636477	3.97373093898214	4.73337134118271	3.44995433936895	4.22157229136694	3.52841855498369	3.47625036917602	4.29908063694248	3.99630152208416	3.54020215171877	3.96558280879653	3.68950180386081	3.9839299354324	3.84303296042123	4.09094248019161	3.59763526033177	3.67926715469121	3.2324428494111	4.32171767248899	4.30605700650318	4.18736899251522	4.19118661147464	3.76229852511193	3.53470089861946	4.51192723659799
ENSG00000116717	5.44207276198963	5.16428226426811	5.20223742833813	4.88861872656247	4.59845064785309	5.07673433518207	4.51606022909643	5.08554216171839	4.52835736253144	4.69141086498699	4.19747918662712	4.58879372318077	4.83724340105362	4.41118125997795	4.1934988858833	4.81762710709451	4.71468651540165	4.81066503720814	4.58895779662431	4.82227209067022	5.43064658909459	4.73187575974167	4.54749970325942	5.44813676364455	5.52990728996638	5.03983890139973	5.09089340473631	5.42925022416535	4.95210942979655	5.17832671874571
ENSG00000172380	5.3259202119959	5.46502521793152	5.57058075648027	5.50834655601926	5.26112094680145	5.72893199876229	5.48815438234867	5.57226569183112	5.47260000185267	5.41058422915478	5.6573943516445	5.39259445813521	5.40529543785031	5.58235710124155	5.49526797898906	5.89399008266281	5.69045393128614	5.93412972172438	5.93888221812843	6.01664206137126	5.89665759811813	5.67424911174339	5.64488654729329	5.68444405238444	5.58105779263398	5.50827078632781	5.53951748994835	5.6552086206564	6.20619399991746	5.86970817858407
ENSG00000116729	6.39487509149502	6.28753664070773	6.36789738947502	5.92054645009772	5.91992837481945	6.0993564252861	6.00986017359946	6.26788986240374	6.28103594228149	6.00639666402934	6.09351221602199	6.11646017901203	6.23895516384585	6.13407151859048	6.2370038670537	5.856979040498	5.74588168657961	5.85787166397628	5.87403293422141	5.80116320200496	6.20570394802041	5.71724321018621	5.81587294769238	5.62696792816683	5.86624259838151	5.37412009049606	5.57614289686753	5.49907446461668	6.20795809211046	5.6996671085455
ENSG00000078808	4.18442192192396	4.5020393934314	4.0446258953337	4.88666648654237	4.06107054082007	4.1840374985152	3.86473061374912	3.99169849121432	4.12929538487026	4.25629615122278	4.43566446293832	4.56667999576492	4.2709847796747	4.23220793806885	4.2488441445859	4.58582081038781	4.59720283259733	4.78539826073061	4.93474777577436	4.94945267982398	4.94693541509188	4.64833252754736	4.97657255347676	4.66336383853254	4.50003040105789	4.28919559525827	5.09418426813298	5.07873120577175	4.36568130947716	4.63031616811806
ENSG00000143401	4.22927009216748	3.98272515077755	3.94477191362264	4.3088009251564	3.71820701303566	4.31518156286511	2.52676899748705	3.67379419415857	3.77731829555268	4.28359196713655	4.66931544739967	4.78202932178903	4.51602280741288	4.63452602106558	4.32606717407655	4.35685500360235	4.63336737200855	4.4313119415975	4.63483644601365	4.52846342651944	4.9132467983599	4.66934197217739	4.73582987925301	4.54758323522568	4.18583560861946	4.19535490489852	4.19131710241883	4.36748042659883	3.85395413837099	4.43975880760896
ENSG00000117362	3.51223960519915	3.63176084632069	4.0739295720921	3.3757581193036	4.33786224180849	4.22995867620089	1.70244106284427	4.01469335889972	3.54988519317694	3.99853617923626	4.12322376511184	3.9447266349844	3.71571819177037	3.90993289265825	4.17945604503888	3.88070786439241	4.06964155860671	3.96147189201094	4.07135990045695	4.21812381636567	3.94464583221058	3.94228082982511	4.24219800967311	3.73790299148626	4.24089496881018	4.00001879231217	4.19621000179853	3.92323704062031	1.59874156776918	4.35654232583986
ENSG00000117360	3.34496852749839	3.71002117882592	3.88191435316528	4.07923402290441	3.41050952656636	3.41613488261231	4.16224200807279	3.8329582459044	4.19594214310175	3.23564843078261	3.98895861865371	3.69983085881133	3.15077250215049	3.60650185459461	3.67591880763123	3.35094926160246	3.5792993229588	3.07776385131841	3.0744472821742	3.22246379713955	3.06850683938378	2.88179142105095	3.26583380058738	3.52064580585223	3.21034331992014	3.35859136041191	3.75596398722425	3.33746597259102	3.22838411895101	3.40732195721015
ENSG00000127054	3.35910881026511	4.08077163618471	3.84781730791097	3.86900740531898	3.19944164499569	3.68819324865939	3.77952821394649	3.38267107515797	3.39808778308936	3.52254078929584	3.76871570987215	3.79532177078371	3.66967068446827	3.28868577955265	3.19168578585137	3.44335342234162	3.86222991250576	3.01682354775205	3.93336587512176	3.62461696254906	3.85156767750814	3.12556743017454	3.19434077577143	3.79367941650407	3.6407568589508	3.91247467965434	4.07421727569328	3.84772438925423	2.08717159187757	3.69166038183081
ENSG00000136631	3.94513409643561	3.31003469570062	4.01454096197275	3.72551440151959	3.28743453032188	3.29249423270717	2.07403261480667	3.47816014942661	4.0139014207143	3.48152063424865	3.82836725537019	4.22529285693465	3.96324745192913	3.58874672900099	3.56143058331854	3.65056739709652	3.57992809067817	3.93115010530243	3.58112834113801	3.29134235976955	4.17572416239116	3.91507624027644	3.78076623577707	4.00126186792493	2.84243202482403	3.20332644987005	3.70401004477727	3.79660469995611	3.32404557706685	2.82950044070191
ENSG00000179456	4.67269220616571	4.73059825969316	4.67438113094326	4.40341520367552	4.92386131143622	5.06496217916973	4.69500065981762	4.09146214708038	4.60552567464948	5.1288746359865	5.02975512830756	4.51096728388004	4.64606008519884	4.62950728961403	4.4666679515275	5.30459950393977	5.22848971490253	5.03679120764351	5.33995239393622	5.10009671552051	4.84262739160165	5.42518348971632	5.09599165324479	5.31133038277497	5.29402936394623	4.82546618423835	5.44632955247886	4.92335078741543	4.97894337189677	5.16696430186138
ENSG00000171603	5.03469727542841	5.07666517517527	4.44152888902135	4.9643450685302	4.35461419757179	4.90247776162137	5.00087568773429	4.72772035685446	5.37194483514781	5.07147202917456	5.28086216192817	4.9864924730035	5.42192758992302	5.43378615987348	5.08221215625655	5.38118828990742	5.51031384463197	5.60901521699848	5.54867891147508	5.30382579691326	5.16621245893683	5.4954596936154	5.43402584792513	5.0490250072916	5.01901853004777	4.63603968290412	5.34399889589901	4.88223594941035	5.22755951553734	4.53946955979628
ENSG00000265491	4.67805013951621	4.35051168301252	4.6868680269076	4.4243128309498	4.52550625898045	3.90720597754675	4.62187366834612	4.62365763072813	4.14300639443254	4.16793518521227	4.15598147286943	4.34693261149562	3.88425142806393	4.51672542046113	4.0820268089899	4.13469191163719	4.29359847227784	4.25398665097021	4.03695663189004	3.53207961104734	4.4566400016301	4.23464784073818	4.15243007103738	4.66887532119897	4.76568579506045	4.19978817948839	3.96330953638581	4.17427412009853	4.75621415164779	4.53125813124592
ENSG00000186141	4.03790183030755	3.8881418634773	3.67708039858315	2.9048545187476	3.69101715112486	4.53504434768742	3.93320446325715	3.79422125222056	3.50751981265192	3.46441139215592	3.34359005676784	3.95582135157142	3.72349696153441	2.84936389217179	3.51690245019791	3.75663996669278	3.54174453271346	3.8370345514198	3.6975059258372	3.61666482912469	3.35304921809209	3.35148576118827	3.66982827359485	3.94346284756224	4.03933898685125	3.9793564540626	3.87418096139551	3.65205962708483	4.31368757333602	3.9557818124742
ENSG00000116288	4.4799880914438	4.17402202181456	4.57327466264118	4.26634555515468	4.26584347480513	3.99735649772391	1.70372777190739	4.50671493547377	4.11112317803485	4.67866911571993	4.20824277915333	4.28900591302283	4.30794055666489	4.32803305845343	4.49749379619336	4.35971240170578	4.3719801163325	4.28462375762562	4.76884780741764	4.91871486357074	4.5736809278259	4.85133846238115	4.61680693185345	4.66442963486552	4.4490073512719	4.87034091600775	4.72948679617331	4.84525091648249	1.68474959718829	4.3982190050606
ENSG00000116285	4.77645878055961	4.84952696476194	4.86368657848708	4.55897636187647	4.55850513396626	4.24530936841608	4.0373101600569	4.28168635924299	4.15863212224812	4.42662575791082	4.26943523312984	3.88472416464819	4.44692150704039	4.54716071020599	4.65212808199517	4.36904407402531	4.46552046227201	4.51384913290519	4.72550419815775	4.49921155702345	5.00527054980494	4.49451874770911	4.44111895649612	5.01099884126197	4.66297536856741	4.7092414867899	4.91236858054721	5.01853231808189	4.69070001937771	4.3514570154622
ENSG00000162368	4.26008285742418	3.7714752528152	4.41886526851824	4.43554039060604	3.74454388937235	2.19674069489069	3.96804398508189	3.51300276547381	3.881566414095	4.73236265712323	4.06803756008917	3.95673391804877	3.35236429237832	3.60363467407644	4.44841523747905	4.25115462401153	4.2163836266412	4.65906435008078	4.52743348881221	3.89566050080821	3.95382821999746	4.61092319888568	4.31420505790334	4.43844057406832	4.06041707158886	4.29037745001186	4.39077350809402	3.78948090384389	4.09700385254548	3.797054186547
ENSG00000162434	3.54655714729691	4.23205022264051	4.0679406352975	4.40265576158415	4.40223957046115	3.95549010180491	2.23618468974566	3.89067980890218	4.68350035742822	4.70238523081621	4.14583051578461	3.93823397638281	3.93024905160383	4.15654286861127	4.01954573008972	4.81941529973499	4.59014768733169	4.45279048287329	4.27988099528068	4.68016120610535	4.17573459615056	4.54536328877392	4.54038572067026	4.38034262255673	4.36171753734765	3.97898931483739	3.83076156091781	4.2075031617519	4.68312575802716	3.79970795068525
ENSG00000142867	3.85546881827526	3.97810237409769	3.92823036203157	3.6764465593685	4.15970711273387	3.82579210012331	1.84836486058235	3.4533239647055	2.62580078894296	3.15885867811292	3.96668365576376	3.71961089522932	3.21852662057607	3.51691621183755	3.73540108147161	3.650995400922	3.66007005600862	3.66641036649407	3.08813059760989	3.44789129999451	3.9737290689457	3.87477438542254	3.33097549361222	2.9839863682285	4.1009421941666	3.8460388704135	3.39116336604013	3.72253186478358	4.68509141841918	3.27614518761179
ENSG00000162736	3.98388412852546	3.87481091803212	4.05546976093313	2.80876014643282	3.70818280002246	3.97099819662922	4.70979862060581	4.10017878450687	4.04540385352788	3.80301723577446	4.39869646029461	4.1361719920249	3.79323001949864	4.50668290910422	4.6904637793979	4.01742340561372	4.02717350357294	4.11581491905766	4.18620981018514	4.21426291342915	4.10056915120821	4.05849017025726	4.47520002007056	3.81203379405788	3.84251390448986	3.73936632368034	3.74437459281503	3.70884205609211	3.75881831444473	3.82525430404552
ENSG00000092847	4.31255526372809	4.54814354702503	4.27440095448194	4.16238982335034	4.01601615889505	4.41461676135922	4.69883268085282	3.59246651463723	4.78126501606775	4.52154206716606	4.29615123354015	4.37851802241471	4.34072009241055	4.36650512019342	4.1518532602678	4.90720747063193	4.00546697938708	4.2939504705865	4.59184273163593	4.58330870575011	4.78886184444843	4.41576250614201	4.44188773037153	4.7583623631522	4.16026782657264	4.573179626127	4.01386814573176	4.13764290342984	5.02085743613889	4.19321398716342
ENSG00000126070	4.67078458930514	4.42689233649062	4.25212240764508	4.49954359657049	4.49906980787292	4.50761467140241	5.10476871963506	4.6113251974524	4.66879900905412	4.27865953130032	4.39689989297368	4.72579322484856	4.56194121107285	4.49109879889593	4.29344537610992	3.75589864189757	3.83418202807323	3.84094609049533	3.43767883380044	3.52326270500224	4.01016510435436	3.94988410156601	3.48309257150216	3.73470910806597	3.75826419469234	4.27823449063203	3.86419970045363	4.20214352979189	3.478699310691	3.6032898170999
ENSG00000143761	5.01128758731776	5.28337756834047	5.2274862258746	4.89692891930821	5.15711176081754	4.84355230281669	2.33837679108178	5.21002350956949	4.54521538775201	5.53034169848496	5.3431528394903	4.7700444693313	4.64706863391908	4.30235838225498	4.66654681187724	5.4791066075656	5.62312894335141	5.46653706872054	5.47639900785204	5.43526696657023	5.27372533742884	5.50949333145981	5.40227437725312	5.47258555852954	5.48573910552477	5.64167858223259	5.66894322608761	5.0954123659377	4.33608420559887	5.73545982144328
ENSG00000185630	4.03438482839815	3.25417281822402	4.67474964858507	4.00851405102504	4.14925223960659	5.03258364684329	4.50610342873586	4.40910273902496	4.42363572374384	4.84172158028145	4.8412847299655	4.55996552857992	4.33148292746356	4.67045760004603	4.47255032509733	4.28113307852749	4.03068511277731	4.20404982318546	4.34378196450107	3.96353321408873	4.33055290168035	3.69166585831243	4.10281465654564	3.75572743996023	4.30671645836777	4.1448619480517	3.77899805072913	4.08029837480336	2.02863762162365	3.98674404558937
ENSG00000158195	3.41580131346953	3.8954752104612	3.67642529897615	3.50385196282759	3.69348281692642	3.51092715301925	3.78077492956887	4.16867396778274	3.79303193937201	3.5025942452317	3.73938080344644	4.0856621268387	3.52092610201016	3.54517651613672	3.93654015748425	4.28799021704092	4.20840750399219	4.21684921505897	4.2102357149594	4.10204231800178	3.87543395281553	4.33092644755178	4.539060882938	4.24261027318262	3.94609681687204	3.88951729343389	4.53962488786234	4.42258109688035	3.76799008958282	4.20421673047479
ENSG00000162599	5.87203653220186	4.84222737208189	5.19231664786477	5.94055989261401	5.68904353105829	5.80529551857151	5.89662021311387	5.13395298461611	6.26764962530069	6.27158860119912	6.01643284980604	6.28524388535264	6.24151641927811	6.22162551959649	6.16489902077898	6.66550824048693	6.82928732681452	6.67716895514693	6.64813768751505	6.7431388372615	6.6677516712533	6.92320588528563	6.73187697927407	6.07960042499464	6.40739465191195	6.25504975385967	6.48567131600393	6.2962971572613	6.10009489856271	6.15204397625959
ENSG00000134255	3.93361839699492	3.77451395715499	4.01157466791879	3.74181504873887	3.09270514183618	3.74882787949124	1.78321954863728	4.07450680071251	3.57160527586225	3.68682738320742	3.31688353346954	3.77360755344375	3.59401696222143	3.59153642032051	3.94183811153443	3.78774867273132	3.36417037390301	3.4555231286895	3.79943688135407	3.44376542220227	2.77584731042444	3.44000045380998	3.2144711963586	3.38274169264892	3.83026270843426	3.67978235907519	3.49050305673098	3.4834246309114	1.36867770336404	3.6619415250066
ENSG00000143393	4.47768829141777	3.6891733241318	5.00769795253919	4.21192935967542	4.4098381404793	4.73435566676409	4.49970528788063	4.64628372033741	3.62372086769001	4.18758119820179	4.07391146410068	3.85674254996372	3.91658110987533	4.27342662755783	3.87322061109805	3.29456226932193	3.46984168709333	3.47570905634574	3.85533590933801	3.20195931565155	4.12836584285999	3.2942133121084	3.43577987011018	4.16480496962338	3.88323589539866	3.71088432160667	4.08430697678722	4.43236598715356	3.72697565107377	3.78193369676114
ENSG00000159377	3.48144547068975	3.63691233329678	4.09960436060989	4.62707653168367	4.39487441224812	4.63816638355655	4.51819120558752	4.41068758480564	4.1046923023064	4.72790531027773	4.45393029155104	3.99689869285875	4.14350750179578	4.1007787733617	4.16734255333489	4.71882543957816	4.37955455077015	4.17629295462805	4.0494029886214	4.41917318407661	4.31649339050934	4.67796169377606	3.85385000552672	4.27442085472066	4.5781504765341	4.78515392941399	4.60110539521013	4.59170969203208	2.34888628931811	4.51077073618084
ENSG00000143367	2.83133432498803	4.38749712077543	3.21575933828138	4.35114189420055	3.85166720653153	4.13631332164896	3.9296578915611	4.2762242742138	3.53491585801454	3.16486981567052	3.62451532992662	3.26332385790054	2.66410646898396	3.54543351811602	3.60386565900117	3.10743993641276	3.23690595679606	3.44891268656521	3.44460036536771	3.94411400868522	3.33944380819665	3.68125888155262	4.00604318989595	4.06521780930936	4.09251926932647	4.21545924059942	4.0204485283722	3.42125114631812	4.8397393948069	3.95321576038228
ENSG00000120948	4.33926664206738	4.776775911465	4.31606085075869	4.51539723979027	4.22615256918111	4.23322311492294	2.26800938794195	3.91735624198172	4.12345664693033	4.9043154322431	3.59409669069585	4.03482837652759	4.32588667198553	4.56644192544471	4.1145285412009	4.25626096821991	3.88173686762435	3.8272203595181	3.9936496320982	3.98680293161583	4.03584498955693	3.98305700377877	3.483575918836	3.73958656727647	4.28104672174024	3.58954942267779	3.27495415866775	3.44865828766534	4.3172084876648	4.02074322542028
ENSG00000162616	3.03786287372549	2.21183722504846	3.40477387315408	3.08195788665893	3.65672191527633	3.42047543806881	4.08614793211679	3.95042997175333	2.94708426419444	3.96994061964368	3.62346495236824	4.00080542447906	4.2060180299384	3.52573940111755	4.14761309409972	4.18764766558933	3.96326062644746	3.75020380317573	3.74589481574967	4.08101896136452	4.18925986160091	3.45563775190642	3.5006642879473	3.78767542335332	3.22580180778453	3.47891810252099	3.16496447545588	3.59477401955728	3.91156307200702	3.86392292669217
ENSG00000162613	5.88256462235913	5.16597878683259	5.50589150629764	5.64145068789797	5.34032808112186	5.70443845062504	4.86052260183943	5.59571591694724	5.5181404412571	5.82316002484223	5.7003395462661	5.31411819164753	5.5512474892843	5.52603097729604	5.37890335411359	5.22262792692875	5.11771526536969	4.6890479668948	5.05618618342982	5.19916764622598	5.01015079930883	5.25002823477537	5.37043951836965	5.23593101214872	5.24392755826774	5.33775140848354	5.14253298431073	5.2770272298684	4.15001450797756	5.3493976543283
ENSG00000143614	4.05250223159502	4.04830244116106	4.22542611953395	4.33707857121664	3.88493493194705	4.0247838869078	2.17784752626158	4.43494295436858	3.92880024664592	4.19096308982158	4.47312321522709	4.55856332116766	4.20145439934493	4.2097606841355	4.32086810331742	4.47721879632604	4.48727924894089	4.52847849080706	4.55598539299855	4.72687180995828	4.47892566451296	4.74941567347411	4.4334147295694	4.12085572687815	4.49625787684059	3.94242115451125	4.18369779680499	3.73852011127828	4.88349664115864	3.98898050895898
ENSG00000171385	4.93262873073188	5.38779657625787	4.78008725790384	4.60054424876194	4.97787127595958	4.37205703677581	4.7075486774268	4.96209649619188	5.23524042886094	5.33374163759885	5.17657359103464	5.22538497996166	5.40971500218748	5.61437781250761	5.34404268694443	5.64823400639811	5.70285575797951	5.6737783199059	5.7051369847966	5.43734175905019	5.61010069363827	5.38343624063835	5.43230072546143	4.92125642870738	4.99180593230096	4.76862305850266	5.07190939518582	4.95063999434468	6.10336142082409	4.90694112024983
ENSG00000078369	5.74327660879538	5.80702822561705	5.90942264297927	6.24095622827766	5.47480246612041	5.97359321044451	6.16647142266348	5.59323332695422	6.00083924771568	5.98177489150593	5.97013447550172	5.64241831335852	5.66927747440176	5.85462470377862	5.90970112344049	6.21040098036393	6.24508994794257	6.28521964976703	6.1626347470442	6.1517930240844	6.43126992719852	6.4106631203619	6.16058806552125	6.3062194900215	6.01798086519637	6.33277354669614	6.49072989335332	6.31372058328637	6.17037722295881	5.67980669871787
ENSG00000162402	5.28250842938545	4.921953096465	5.2699588033037	5.03256635624916	5.10203942538535	4.51280262446629	1.92032715754934	4.42318600940915	4.95005072022187	4.65856390477038	5.14854352763584	5.2625335024685	5.22879583250078	5.29681225438468	4.97344674365129	4.51292440434107	4.60533740059039	4.983107144677	4.48455976524247	4.59772772351118	4.74170551109095	4.51237903812835	4.9246757250572	4.59663612861594	4.40547564474722	4.45048429646674	4.66630961729909	4.92984232245159	1.40552389421737	4.76578940595191
ENSG00000183853	4.48283440392547	4.54943296047862	4.56927155118624	4.33661321584991	4.9168048086226	4.597314901042	4.8300551099057	4.05834364368969	4.98304237665552	4.66649612695781	4.67142941033447	4.50335373858083	4.75098535394526	4.49063375395257	4.51985849361472	4.04530993446146	3.86998229958221	3.87723501248168	4.05787100316949	3.96023390660727	3.7557354487008	4.0869127139289	4.28105184984523	3.58079921403622	3.79607464043596	4.20104824461243	3.89431825644135	3.47793155233672	3.90519660027372	3.58963399629925
ENSG00000074800	6.22737466925583	6.39356427950596	6.18090183561847	6.30222339143053	6.27763337756624	6.33538244906618	5.47994736483146	6.23292472040288	6.00252252995947	6.10104895054921	5.68176298562795	5.7511915647113	6.07722166556524	6.04766013251722	5.92466153806243	6.2546197789921	6.22691468342098	6.47302606271172	6.4218812285071	6.17594662268763	6.23651386344463	6.28395085056543	6.29242237235568	6.38736566432766	6.46224415137799	6.43205491960129	6.41112333146749	6.16880050740685	6.85825203440911	6.65046729517586
ENSG00000142599	5.35604380254586	4.97567714173115	5.18288733562873	4.85524882783923	4.77148057172906	5.33099953206215	5.11191784718729	4.98692676760528	5.59466876385509	4.93560932218932	5.17983512334492	4.90970620970826	5.28293813796521	4.81970139423449	5.37322878991411	4.94158449383292	5.17102718206378	5.1294318180351	5.22185624892418	5.47036658872873	4.85205104248067	4.99861280253621	5.43275283873717	4.90703479085238	5.19603963180996	5.40516405528132	4.86764724464174	4.99688875178303	5.09577792961447	4.9748887267134
ENSG00000143622	4.36970849049097	4.40778805447877	4.35522960373647	4.2706504149527	4.63199788143886	4.56022560295532	3.96582729480438	4.20020416731018	3.78808789264383	4.40809721180615	3.87416102061438	4.08341109071469	4.20977167184714	4.03600903653495	4.00392160059889	4.15049223416036	4.29126947235316	3.78167384467982	4.25095849371637	3.62846520337102	4.00409344849224	4.0020275689412	4.39164684429239	4.22525735220803	4.43172538448105	4.26408576774365	4.45552454135948	4.29280194815568	4.34487608932459	4.41385194546114
ENSG00000153187	6.25743710714063	6.3306813388618	5.91618099956515	6.17989547219455	6.5000266198417	6.45265782075448	6.04705252948521	6.22329487814432	6.3929028788849	6.36580393545963	6.40129088852727	6.5131798994614	6.26078698336955	6.5562239662872	6.49792115670118	6.52350354185999	6.52633066287044	6.68449645758801	6.66674960765292	6.5508987519309	6.53697754895031	6.5773578301668	6.58294308503563	6.57921608979477	6.51112942287835	6.61153966350599	6.52608613049285	6.60877614954159	6.08054821663644	6.5401251585947
ENSG00000065526	5.59402373448065	5.40522239501727	5.35044153853244	5.21318116243681	5.26716233640913	5.37653141675149	2.60340031094477	5.42697300751552	5.23622795343585	5.29997607942725	5.19404380190886	5.26464466042482	5.42107277500307	5.26259057444374	5.1900319146322	5.31155301079646	5.54811278051788	5.12155903802494	5.18995422761944	5.43443415156962	5.70998744996526	5.31105869455167	5.22462210980405	5.2614981322937	5.7669964143221	5.6667052335166	5.5030500301738	4.95738194272114	3.87661529764285	5.25010885014096
ENSG00000157933	4.02025560156179	4.66292440616679	4.51439727901707	4.24041870729005	4.44392015574568	2.62939031900562	5.20690730536076	4.04457188784026	4.48836804370013	4.70980759888424	4.4589832754031	4.33458290350002	4.52040421796231	4.57789236176511	4.60588114248841	4.15870170685017	4.25756488846196	4.17901258455184	3.28965290616149	4.3311821309401	4.11502453097345	4.06507352718035	4.52377058962387	4.05419560180302	4.6506003807575	3.48098276320305	4.03961370677238	4.22680611268179	1.76069234791157	3.87087196109101
ENSG00000162923	5.01943137726737	4.62105772172106	4.47306732079626	4.7456309731955	4.95411483575534	5.02574713286178	4.98827850352643	4.50333286209673	5.13860024253119	4.90421903411794	5.03385549471521	4.92160894587071	5.00375519579629	4.99754418144931	4.88763244062244	4.84875698622015	4.91431161401171	4.89648351692374	5.01624735773078	4.95767455767665	5.24227613003532	4.79246743999739	4.78390567338542	4.93667483028219	4.61638940812324	4.62385451509418	4.22707820697055	4.79778981650178	4.88463463658515	4.76484704776063
ENSG00000117139	6.05931550186351	5.89776859486001	5.90914763578272	5.8040410537689	5.75725869964165	5.72052107586068	6.24840654664832	6.09131445928705	6.04723863421603	5.91812581704865	5.92137491089227	5.79482756965766	5.84480869412969	5.7421401043616	5.68044706613799	5.88123389734871	6.02504293843893	5.95637284210381	5.96439078510995	6.06099779560871	6.22536088952924	5.77530501004862	5.83745157257902	5.96446126180157	5.99098959440233	6.2119970488209	5.97360233434642	5.86210379251945	6.59836361727094	5.94072668160382
ENSG00000143322	5.15092634451919	4.99313157995033	5.15299306491157	5.41336761100515	5.41277669472211	5.01882923002892	4.85394895301518	5.39966060846079	4.59941390661739	4.31369083425447	4.72778703013299	4.94023672068695	4.75728042976357	4.61482954539247	4.52913391010372	3.86991175726374	4.0353846983145	4.13686881979692	4.03715189406105	4.1211114162617	4.3247759353071	4.39596842122354	4.44397220161294	4.65131186034341	4.63279843640311	4.30338972959177	4.5509051474779	4.52804960855799	5.05678244252442	4.38994927328688
ENSG00000077522	3.32365077990062	3.2185272683849	3.17483124217878	3.40922142682602	3.18894488988225	2.91970415364501	1.5422671388607	3.94244478308724	3.88009175859987	3.67113129595084	3.42171042899495	3.04095962037029	3.76293036055415	3.69151908350491	3.39782926643897	3.71025280400257	3.58805263594013	3.90403062455722	3.89791149099346	4.30154641555154	3.57959523887786	3.93763812536073	4.29735027708069	3.71425672224529	3.36944842313692	3.47543847248982	4.10862476428074	3.86677755828687	1.73160706425528	3.24972039816333
ENSG00000169905	4.83250515244945	4.63762304303116	4.23113332036325	4.37661602876273	5.22276383601957	4.79380604015826	4.03271102395335	5.13120341027578	4.94960565240566	4.76652583846404	4.50843726820497	4.49667736291618	4.5156939077741	4.8286764044331	4.93476825845867	4.73002575430632	5.09439132595556	5.42400970026732	5.00960307326753	4.93831655223852	5.24088172435829	5.05239271832277	5.22460437074491	4.83442104196536	4.96821509929191	5.2136878438778	4.62515846904368	5.04790617331554	6.06169325239629	4.63571291772403
ENSG00000097033	4.22122883024363	4.82582110366479	4.55284072218079	4.68020155687011	5.03381938915801	4.78757353508846	4.57883672418075	4.93038854004081	4.3179871289356	4.87108611634394	4.29161300020863	4.62680885511484	4.25716429763657	4.54471199926779	4.50636339156831	4.39931182842949	4.2617169560878	4.51591062662775	4.31607408558835	4.4045675518611	3.88948296505919	4.24758819675102	4.63135720666369	4.75225842400014	4.79757214933959	4.77832150414437	3.93543597361543	4.89754252936292	3.81952931482376	4.65696831508401
ENSG00000143549	4.66879046498378	4.138493222121	4.60215761157195	4.10209374786072	4.33693648227699	3.97206063038518	4.95733233972552	3.74045034405308	4.06936637225035	4.29339578034503	4.18503699265092	4.37233898102296	4.34502357455002	4.24803112439418	4.51666635854504	3.87383496624096	4.25017336701411	4.53928906709312	4.00230077847429	3.9940067840197	4.59029179337962	4.04351717692831	4.31538796416468	3.96595097598803	3.92577708736858	4.37220357263661	3.95869244036427	4.19760198337825	5.23782883207606	3.70644976861941
ENSG00000169504	6.34671285390064	6.2644625323792	6.30375052184733	5.85486246098414	6.15835176837367	6.25603605372963	6.30319568503775	6.03167992006664	6.20140737488274	5.67689603658339	5.78599164883619	5.99651185286888	6.05750673552287	6.02149130469798	6.05618931056199	6.34942603035019	6.25454434889937	6.33112114191638	6.36588264042413	6.32307449010022	6.5631017764948	6.40997328854841	6.18949350072665	6.53248736013168	6.65949756511872	6.60130548164932	6.55632323800508	6.47948137755979	6.5822799811947	6.40104507249861
ENSG00000133226	4.28943424449263	4.16578964032587	3.96095027203015	4.26710676213064	4.49919815999043	4.60935347065412	4.05853037269119	4.42126502714308	4.50356620715106	4.15405488493705	4.55216777524879	4.08916896700784	4.19390530441012	4.16885573834992	4.23978591283823	4.59888766858394	4.72520981706418	4.24462110090384	4.72700963314797	4.75369567738796	5.30933761935724	4.47197140310974	4.63543509707586	4.793711376691	4.73026876283994	4.60585746303671	5.27479049247052	4.77053769055342	4.09343180209713	4.9478086959677
ENSG00000058668	4.3861518831044	4.35451772173311	4.20263480184205	4.40666329435108	3.72174746316619	4.00610038367336	1.8379021070676	4.14586722347844	4.22298725260693	4.0391724191731	4.62132418329427	4.22991891711758	4.42251625394299	4.08869880842738	3.81376732228765	3.55077073777191	3.42271242928899	3.42889971459811	3.6242603710124	3.34142717934515	3.07199501058373	3.67190954121599	3.47336721934029	3.19118782540079	3.05941273467481	3.35046501807801	3.13753778201966	3.56697809745937	1.34732559281612	3.77585270227761
ENSG00000077549	4.28953178496423	4.42229843245459	4.14932376826012	4.38629569888546	4.72900186799709	4.39402591064884	2.02416026114969	4.20934161320798	3.79076851447025	4.75169155998536	4.05926825776217	4.35884108667822	4.61661091433757	4.37936547193074	4.0873028005003	5.03162386960753	5.06876377270458	5.26116172839183	5.04542455176677	4.95735913060907	5.24230995323576	4.80794933310384	4.91652549047668	5.4688841288101	5.17708907790523	5.35671333596429	4.80545867704887	4.96335804653918	3.21668568087935	4.83246910133227
ENSG00000060718	4.75922005913972	4.62314483321321	4.55802681979421	4.88103214226296	5.12415373764508	4.28256485996072	5.19203460793912	4.73346778544368	4.60086656347108	4.69906358465142	4.50986702637006	4.21259867454169	4.29974778443303	4.4427219476883	4.72868833344834	4.27450436618812	4.07935338182134	3.74236439174117	3.68534968487644	3.82275436801702	4.27666710961661	3.8628646379794	3.38231099542764	3.6359024528076	3.75871933393811	3.53450451479665	4.02581126594726	3.93543924259399	4.87157754892116	3.84812531181411
ENSG00000085832	4.897795715716	4.27810520187076	4.75581053406933	4.7766864356589	4.48255783112624	4.24865161473878	4.02316338998886	4.60101889917415	4.94008928800064	4.61582155534996	4.46688059104278	4.32522930647151	4.26852965552489	4.57647509580228	4.65116917244545	5.01467743429217	4.93674155042498	4.88116569128152	5.05873336915903	4.92870007335367	4.2861702663478	5.07126027102076	5.13154215961303	5.00905128593753	4.4719606419629	4.7737287996731	4.91162978342248	4.74734002120562	5.71798767206339	4.66092392410757
ENSG00000134686	4.12885625047872	3.86148456850417	4.20657870222216	4.33022225946774	3.6593069245574	3.98438815466399	3.90770226564059	4.3504973431063	3.90561072464187	4.35060385964863	4.52151809500072	4.17431509485589	4.22996469894143	3.83570854947377	4.43318993940349	3.42807017975981	3.43633349117288	4.16547647967225	4.11440011941504	3.84895777333969	3.90325424750065	3.95470766471612	3.85041356596696	3.90817340132152	3.69715766657721	3.86523320470748	3.61994028491401	3.76124525703528	3.63130480690507	3.18894238063019
ENSG00000159388	4.52252194893912	3.81432573068781	3.91502960223154	4.55729820849689	3.77201278951656	4.09339976486013	3.6848626010632	4.55351501413118	4.20425418032503	4.08467146341655	4.17250395621087	3.96772981433128	4.29366962507736	3.98648613366112	4.33671625003643	3.55181279701457	3.56364137381205	3.65137343225337	3.92351770103398	3.28707188589772	3.77866005354869	3.96965701587305	3.35578709780351	3.75073821693973	3.57166137301902	3.70930994513945	3.95028242189382	3.62970559180634	2.11699072598769	3.86868850419508
ENSG00000116251	3.44297357908433	3.35129821356557	1.88947718168646	3.6786874854856	3.94091581764269	3.33127951094825	3.75229251917736	2.7205665902064	3.6746953106447	4.1475023403605	2.91643127809353	3.16527685394106	2.63387146948562	3.49618609810276	3.73044388505909	3.8248843906964	3.65515436230001	3.35864716546689	3.65646396138354	3.88173493502269	4.15345728641193	3.5790478184968	3.63593553683385	3.87969387616211	3.38723031720533	3.26897831250426	3.73915791814274	3.10940285682247	3.63945801218691	3.98136384322017
ENSG00000117569	4.70315779108359	5.05202264814736	4.31272243066211	4.06222095965844	4.44110014393174	4.81090505127345	5.10788207181681	4.37116183640469	4.53564019878501	4.98488906266104	4.85819124342225	4.82704357341401	4.87077318981488	4.67311900104178	4.95541408442667	4.64331998448316	4.39004860540965	4.59251223508222	4.72124474267776	4.57824870576826	4.42322398942159	4.67585721440494	4.2078190136273	4.00582629423404	4.69374479672279	4.37734568620377	4.75847641859399	4.53536028745436	4.06618396802805	4.07875368548369
ENSG00000117724	4.82315688664133	4.8189573347832	5.09134086320566	4.31923545113469	4.50190234322664	5.11478285556655	2.94860867407619	4.94597229158896	5.26566611951433	5.61984478088024	5.34150848295072	5.23088716136743	5.19203879418759	5.01678132810656	5.29973773498543	5.68210179765928	5.95601714975685	5.62301223558541	5.8558367746477	5.49626263461068	5.82336791394107	5.52113124263438	5.6207415024367	5.78930609496673	5.40929033127866	5.14027955310048	4.88843548906746	5.29972185687118	5.26770113814445	5.33883562379006
ENSG00000067208	3.57114397304987	3.87705128054755	4.66106280498086	3.65709756949182	4.27195460120599	4.15321827278607	4.59345281808639	4.19270723033094	3.99710603186631	4.40365747195474	3.95731269681056	4.2495017692301	4.15979474864144	4.12230674882464	4.19750497024025	3.96516753981301	4.19540205784709	3.63752580326872	3.6322236953315	4.02777567248067	4.53375619655726	3.69787625111665	3.90942060901252	3.3281669119917	3.85588505850486	3.79958218859834	3.59771414478093	3.83990972439894	5.08701124585992	3.90282857660698
ENSG00000143774	3.68086784103556	3.42064025030726	4.09630724127989	4.25779055278726	3.11690016839011	4.39498298911334	3.70596295011024	3.30296487597264	4.12349431951884	3.83661996063078	3.8701241654551	3.9679520798602	3.64308073220737	4.21946655608395	3.94236417848303	4.78565504259098	4.3912870987121	4.20031907560179	4.24532190871373	4.33437222780143	4.12388330032726	4.32816260551848	4.47547723880038	4.39772635214443	4.54400325567482	4.10337839927123	4.4599077660358	4.2946469527052	2.31048967190002	4.47144585299973
ENSG00000143569	4.82349012835636	4.38144235860057	4.85017632055514	4.67468853688912	4.86864417547915	4.81610919473462	5.18069043854438	4.52649368468469	4.80563894861697	4.82202775754448	4.56929972058694	4.844008945822	4.36250200234814	4.66183942974982	4.55177343441528	4.64352288415433	4.65461114466276	4.5726958104213	4.56673772417206	4.94694896013324	5.1441197778451	4.6430205068071	4.62711230890318	4.89699808987679	4.83344064960339	4.99028145620517	4.52743627242405	4.85659706083443	4.40842967428386	4.81338360085376
ENSG00000168710	3.63848773535937	5.11778038627814	4.82493238210207	4.76084911584145	4.07462611239394	3.920264658965	1.83054543446055	4.38106368905822	4.65850713613282	4.17646776017929	4.31432949715497	4.52630535783668	4.34375711719442	4.67321958149795	4.30237016640245	4.43053297106015	4.48709819029482	4.62071601511427	4.44440153875595	4.75364630124175	4.5199232149315	4.59898311242452	4.13992865749138	4.63721197265741	4.56617441229138	4.86964113409937	4.45717622631625	4.37181062087555	1.49589475509383	4.76604910391603
ENSG00000143093	3.24936413643027	3.91643165387836	3.71577205126375	4.14445066218455	4.25228690008967	2.98507834073121	4.52571296955606	3.49048656698195	3.74287379917874	3.44705773573536	3.84275939358986	3.5187671918003	3.73135219819977	3.96043761965386	4.31774124082967	4.19665057508124	4.16082923558325	3.903646586031	3.83697666122905	3.53556977420001	3.69247914504029	4.23970621486121	4.26160559992218	4.10865443533449	3.9966406496232	4.22397005194642	3.90456012205075	4.38400531385292	3.18915368177649	4.26183853262958
ENSG00000142875	3.21507102934532	3.9893867396302	3.48082271390676	3.9541248054466	3.02872108167682	3.29431664427492	3.74967144686786	3.60378331941834	3.51140691802413	3.09401091750832	3.61253181109192	3.83684619424498	3.79713950496989	3.62813779665964	3.90741515482356	4.16111714982822	4.45322848439747	4.17973433473891	4.38121232638301	4.29380139724428	4.64050185896322	4.36745692869701	4.23458558693686	4.36175056720514	4.03554219292931	4.22845762930611	4.14503823212001	4.41954430765057	3.68378597603214	4.52311931653233
ENSG00000135778	3.51700175360238	4.0454119274296	3.87483997516079	3.40041026879971	3.59091771558957	3.40584312405034	1.97095250111741	3.9462308816722	3.5169812244154	3.54474727954008	3.30711755671846	3.98266171059003	3.76442650789029	3.89848357205219	3.93644069566066	3.6559712052681	3.59758981473949	3.67060560127606	3.72878291481353	3.59238399122591	4.16050012464441	3.51735129137631	3.64545926879168	3.070624429948	3.97586599692764	3.4829492564242	2.70052226764185	3.21163673077593	3.61266565946461	4.12663211294807
ENSG00000135749	4.79048168194126	3.93407868906542	4.65965519792101	5.04659568044214	4.59392787631487	4.69083168973755	4.50350303828034	4.41368859003161	4.52363522152167	4.65936886514972	4.73972823252726	4.39860304914601	4.63829689262273	4.81134423497505	4.66773579162971	4.42633018535331	4.22702424972523	4.36716316947933	4.13320305015451	4.02075988796754	3.84603731792716	4.34522707769282	4.09482876574041	3.68967678402285	3.77947928231294	3.78429820302244	4.79266672257608	4.12553315902817	3.79622198793978	4.49156558845803
ENSG00000143442	4.64169744408838	5.06347431966149	4.55543694131852	4.82050150052161	4.57324335247437	4.67001417363926	5.34944088724263	4.40400162192317	4.74023605742498	4.35795296793163	4.71977518276067	4.66131884538616	4.48272505495682	4.653060641751	4.62015050044277	4.42821651805358	4.17574240210898	4.27782011298261	4.12666286482559	4.73915745981635	4.34908809970672	4.5392566160117	4.23372134074868	4.7053155272438	4.41806937870478	4.37537615342645	4.96188565272357	4.29247192114723	4.80750475172537	4.07326859663999
ENSG00000137942	4.80630706406448	4.85410970883888	5.17571781907747	5.42575014149881	4.51054047756808	4.51806433071612	4.31895233663991	4.98144754507329	4.67580174185636	5.4437675098621	5.13998171842982	4.96266162657407	5.28245442249679	5.18585234567614	5.16429162100384	5.68738479077127	5.15798825650612	5.32160309754511	4.97931861441206	5.1508874221421	5.70656871789696	5.4797016895543	5.13537738033611	5.31808796618652	5.14253578126317	5.38783154642833	5.35750622889606	4.60151960322564	5.27427591095353	4.85363077276863
ENSG00000177606	6.49363709913008	6.27013048174324	6.5138925716707	6.18240156141429	6.5927930822753	6.35456143979407	6.13340380249594	6.22942734069053	6.3448308995458	6.37934743080736	6.47793417030765	6.31418395024633	6.32362377639931	6.45062205166907	6.58188560733185	5.8310065486131	5.70391929502228	5.7521839444349	5.54748909553739	5.93586010504056	5.42331763924573	5.83027761257331	5.63435616652893	5.73944458783144	5.66486710829201	5.71397449064498	5.97076374272611	5.66169297944898	4.96446095858622	5.57660524297447
ENSG00000171735	4.10435616226902	3.05241489816077	3.9197697529155	4.06960706584097	4.56505345723043	3.94039810252016	2.19638367739369	3.87465638791481	4.7865847014431	3.31952550119087	4.16980626203371	4.18575212413356	3.70388934047282	3.91521290018268	4.10348746113502	4.22239040133129	4.2319959797631	3.80482722101727	3.8003562838341	4.13390061439974	3.91868899394126	4.08069160654132	3.97516378088807	3.88098158713935	3.99326696442375	4.14865907849879	3.82259002398089	3.81028979401086	3.09226864151028	3.64933577398479
ENSG00000204084	3.70911551728353	3.45719339549261	3.41841239281214	3.62643786259287	3.18690607936908	3.79690072943313	1.96948263045452	4.4554070252307	3.22586161251	4.06089938333385	3.88389795781763	3.31570721314255	3.35061509752017	2.79585001498207	3.15874528780398	3.75536928682625	3.82846006929226	3.8347754656903	3.62351522343567	4.09578927950401	3.99277003816995	2.99498212142719	4.10834188898331	4.09789081259954	3.39322405427362	3.49846911434347	3.29057343484078	4.10520465048488	4.96951210589933	3.65682962582742
ENSG00000187147	2.92886529286748	3.34268183388154	3.91954079433024	4.09697038579863	4.4832638433623	4.24746725966184	3.85531051539614	4.01124611161592	3.96004541103265	4.26922021603384	4.17856848908338	4.05282434474634	4.30490929867946	4.29088877456985	4.18821256650438	4.21668432448761	3.99655977898971	3.79929755747301	3.63601067580751	3.62745135548216	4.27136391989451	3.9837235185653	4.12979276832885	4.06144970753283	3.72852221999885	3.73292647260843	3.97243139830658	3.87934497600923	1.92289222090408	4.02568899881769
ENSG00000116171	3.49768141933696	3.81859537932023	3.18938348138509	3.20795395378627	4.05644291869659	3.61911477017644	3.52201184864579	3.68523669407754	3.62793963428093	3.96730760357178	3.70628323859466	4.02853781146574	3.69450514070743	3.72780882533939	3.72683114760068	3.78434939080201	4.12316037373837	3.97903945551975	4.07581789332506	3.72729741831587	3.36592590728488	3.65699344794018	4.047629787338	3.01089025351897	3.87450753660208	3.67282120576384	3.87524285425468	3.86327297491677	2.3077648978287	3.73482272712907
ENSG00000197323	4.48357629617554	5.20925793528322	4.84916735485857	5.23141686922589	5.23087880665422	5.17607453841012	5.20180818631677	5.07953577669288	5.3142134024473	4.74211940416174	4.80170490650077	4.48970754410639	4.81432466225197	4.76416756613596	4.72240325017225	4.06288411348173	4.29415423554088	4.3512727611359	4.19043342160797	4.18219859838228	3.93657889960123	4.23135577297035	4.63042470583127	4.56823132332888	4.66305385823084	4.85719647859437	4.40492800600974	4.5040112226383	4.13206920969539	4.61415928614021
ENSG00000143321	5.04678461739242	4.46818727099702	4.09047099295358	4.42847248933326	4.56256897180109	4.90971685387676	4.19820093207551	4.3467880041187	4.92023533228442	4.76745820266485	4.71832979427665	4.7554095822035	4.53694696656193	4.5090290768702	4.46786731282495	4.83324187275643	4.88718083352478	5.04873670835593	4.92886228213674	4.95711916401884	5.19669800545028	5.02524013097538	5.00219626437805	5.07788562954196	5.03100930837793	5.09142317529729	5.31312292352815	5.06628432183218	4.07647042471666	4.92205400828561
ENSG00000160679	4.48477265862132	4.75368791622806	4.28027594159685	4.48745002396775	4.57086247384279	4.65564446830663	2.42233944121941	4.42258790832896	4.16960941413066	4.3909508423975	4.60740555150021	4.55449509562222	4.2612145020181	4.62853465450883	4.26834342551192	3.80480351854518	3.81247672861729	3.87943951534065	4.17819797606132	4.33066984856015	4.07892416908811	4.25034243106723	3.78912098015323	4.37682679371013	3.45757677556899	3.99544816250648	4.08897417014246	3.75097001821149	4.21120155214894	3.54654201365035
ENSG00000094975	5.40429166523877	4.97728181464597	5.66731515232291	5.47148637930076	5.56265112486474	5.61563404518274	5.17715376001576	5.55988449945219	5.99309739072803	5.42797508678374	5.53402941565056	5.48894815365579	5.41249769730223	5.58373086041036	5.35388646576166	5.47076934150581	5.44719265385259	5.43744683843255	5.1809306516776	5.17140801451556	4.88228971961746	4.81922803799662	5.29487797246082	5.13282237067159	5.13637573393622	5.31353977921195	5.31178652960095	5.30601775826217	4.65489703154973	4.83076377662528
ENSG00000116161	3.54247806347128	4.24441231188407	2.20067704575711	3.95493784712869	3.60864956068703	3.37843842418121	2.20067704575711	3.55790254745711	4.00073890438216	3.26134120815099	3.7313924100803	3.60046067630646	2.75293721068875	3.76920733040761	3.35152773284976	3.70005917683355	4.23113215197809	3.71249970461153	4.06646123526235	4.11796507094032	4.22344076291411	3.9285951660484	4.33478315242273	3.53682241833533	3.85402192302188	4.05349066167809	4.146108342092	3.61904448651814	5.04149840858547	3.76665668756382
ENSG00000162772	5.72793557102133	4.84707374990246	5.43750034317693	5.02139476130392	5.54796857411305	5.86156687767385	5.05601277241861	5.57763329437767	5.35669927634376	5.18425167370603	5.01958640987651	4.83248133036204	4.86628830478757	4.65315615942348	4.8738026835957	4.56434692445764	4.77730483754634	4.75456843561998	4.77916794920464	4.99454810427641	4.67084448625955	4.73319347138207	4.99446367538233	5.04693393367606	5.01480967003244	5.02224457099434	4.90421767588598	5.16777025642803	5.7684557336123	5.20067508750674
ENSG00000143756	4.20851134231391	4.13900739895361	3.96411121831605	3.31039838486764	3.69489543506797	3.70229354331248	1.74363590859238	4.0268208133207	4.29642351983504	3.57048369478996	3.05962419368244	3.7409470045646	3.48280428599167	3.67066123371839	3.8123653697613	3.59716611782056	3.46452519081309	3.0001919743748	3.46591269636159	3.10286169065033	3.37848454091088	2.98763781662958	3.6622344892196	3.37326338514669	3.49691157281962	3.50212120899765	3.23119343551782	3.75445835548133	1.44666577342539	3.75869833992638
ENSG00000143786	4.53136941751947	3.58723871883561	3.3750199342269	4.52843435834692	3.68317361750068	4.03603435856598	3.31280933427556	4.28382307050777	3.7050481520593	3.92835909460458	3.60892875902109	3.7940906968326	3.40307051965526	4.0578354371766	3.80236560890651	3.23493975607698	3.38210563398751	4.19307460556549	3.8659969777969	3.71391665320558	3.98163336321423	3.85037886366298	3.79413485649217	3.81480692375724	3.20301806244649	3.3731074684509	3.41492549931647	3.19679279874991	5.20054336170084	3.36497509137522
ENSG00000143155	3.59513274214652	3.50611587783275	4.26703813506465	3.82401116225707	3.66725092916302	4.08582772669152	2.08668631014627	3.76450768951597	3.90225126032264	4.22987434367742	3.54006002672649	3.59462725850127	2.91530206915226	3.33336594626338	3.83602816380312	3.74317809583524	3.54066643688393	3.46367456552472	3.872049672187	3.5359421181174	4.1110013578932	3.53273030304434	3.86221225798581	3.43713268961579	3.87468091171562	4.14489519803311	3.93113699156692	3.20897224166575	3.38198029173539	4.03210531993504
ENSG00000076356	3.65103045078331	3.90358418210641	3.85626373141504	3.73148302538588	3.87157348419718	2.80366797419578	1.9287978124075	3.6697409566525	3.75509346872744	2.8324332752814	3.57657423965739	3.94949478950123	3.59093771054051	3.76730755338346	3.36888530800619	3.76550214182645	3.71468217091676	3.35230365390786	3.58449964143575	3.57794775939408	3.87734866989718	3.33917922587718	3.70091942676019	2.97927562043169	3.27528171684907	3.40401201804667	3.6303092612366	3.12602393296451	4.60542402555248	3.38276673133742
ENSG00000077254	4.61990072696752	4.45279575295007	4.61340512262742	4.2885641741598	3.9888640900887	4.6420080211218	4.07316388064941	4.96676261397004	4.02501650179706	4.20087895395663	4.35529213082789	4.05817986623028	4.53970276454463	4.58886516994053	4.77590930250726	4.45116855476429	4.41596118774945	4.68243368886639	4.2652255472184	4.45558145350011	4.14128560218648	4.66115475484078	4.48181362613399	4.60759134502051	4.50227750869289	4.28613101434555	4.58046454623919	4.54983900470842	5.22267328717446	4.38120004705028
ENSG00000065135	4.35762241835089	4.27057177891873	3.9548379360167	4.6318021513585	4.92248155299466	4.55321609775809	4.04488962203554	4.90506515149222	4.02051988652348	4.37990893924024	4.26121716903183	4.27686934750967	4.96672542579132	4.49031073667729	4.12861220427611	4.7476740383707	5.0708278142191	5.19681198364562	4.72722829690802	5.08805899877374	4.81297400802863	5.26204092751853	4.8543246514451	5.22337312925696	5.00271039765513	4.83185373109339	5.23152974261383	5.07566904280621	5.41085508426002	4.80255224856726
ENSG00000125944	5.17849290359664	5.20599098593542	5.35131578646164	4.9939536291602	5.0785314035017	4.91282721352848	5.27390788449335	5.34038279955791	5.2228914280965	5.34756879026616	5.60100882820613	5.42169941580516	5.29518120966333	5.36541468047738	5.25150050366754	5.35028310391782	5.49184854265195	5.4012675037047	5.25612781686321	5.09293084042461	5.50370224522082	5.05446693665797	5.44704990302301	5.27094121270175	5.53692998472677	5.16070587233407	5.10037854743362	5.29323786859018	4.65046901494414	5.37750239635689
ENSG00000125945	4.57355694252784	4.0450924462831	4.30145714467292	4.17192325738955	4.32397246427511	3.59493660127927	3.9108231374983	4.60470694539632	4.41828773698133	4.47933488933559	4.31489353298289	4.32372968211621	4.26885057137088	4.49241644152285	4.37945035059578	3.62421444051006	3.53620230033541	4.19665908979844	3.31361384790446	3.80841945484562	3.80586477637466	3.88515333237535	3.4906392270136	3.7060430776265	3.61988439396289	3.86224665771525	3.97513326392533	3.75695389670042	1.97890651601696	3.80522897411657
ENSG00000088280	3.46504987404945	3.28775475404261	2.86001248963803	1.84765419643561	2.86945013712325	2.87388732173068	1.84765419643561	2.82987398061662	3.25126893069993	3.68736756520818	3.26067909931631	3.71073456065785	3.34346946993935	3.64908522794872	2.99396541556549	3.77958941738382	3.28098259637982	3.40870879216261	3.87063361870336	3.27613074786711	4.30654869519915	3.8583923864893	3.56306539046354	3.3154425413662	3.0134497456856	3.47194881048039	3.48663434373072	3.38780183783424	1.36837819891345	3.51737517440039
ENSG00000162885	3.9638161987636	4.47218300846918	4.0347121082416	3.92819893524073	3.19906296839421	3.79576183128203	2.00817516709302	3.86402922039079	4.53269579915171	3.81448540495608	3.74659714977519	3.47884266344551	4.05998566633233	3.82078303050848	4.04752292192642	3.98127015568755	4.03918058291509	4.09230538955158	3.88835840179073	3.63653245728377	4.42220535252129	3.76239560782566	3.68962489706451	4.17512389487799	2.85661031702907	3.70711022213214	3.11464080080066	3.67690576244531	4.51687972128263	3.5836845203715
ENSG00000126698	4.13766417952544	3.70932884464834	4.47445542800377	3.04129368881642	4.0752298352058	4.23920260155569	4.15800845383113	4.15954736626155	3.14457991371449	3.97275546083217	3.75944544858789	4.21468156815887	3.96476639246753	4.13557299142828	4.02379644886822	4.14637152584911	4.21955085181527	4.50027352266033	4.22112052466745	4.01323325854789	4.2705831181224	4.70252408468958	4.39764810508541	4.60335793440301	4.51170232692163	4.13110345015547	4.10946590306431	4.58107770080151	5.29866881291535	4.52705246452737
ENSG00000130766	4.08718202968394	5.15542317980305	4.88322194245164	4.63583919127569	4.05132445233221	4.84933572138351	4.55966101523692	5.03583786526909	4.02484411420287	4.55105010635966	4.83824970997703	4.48191991636151	4.95892606587507	4.25028341955198	4.78469979728402	4.5198771696625	3.8693843173739	4.4068170160128	4.07824355121994	4.3929074107116	4.45817893290511	4.27873699339836	4.38640497192897	4.11594530161513	4.3647497472675	4.74766173984796	4.21777601782726	4.40564790051403	4.46347793802641	4.20454753755696
ENSG00000116209	4.97948332124166	4.49898747359252	4.53650481692297	4.55767689497617	4.45670781722909	4.74743079035	4.55986427808704	4.64758161422931	4.72166547046565	4.81587733978613	4.46831413268115	4.50682044156879	4.22982978078461	4.68711495253677	4.67572764025611	4.38626879845871	4.48217977665032	4.5695635003758	4.63650801448636	4.66185108367666	4.10065032671466	4.69076276927085	4.51289619024931	4.51089966390491	4.09405369476294	4.50169961060619	4.51594537308071	4.69032200908296	4.82474043449177	4.4040297277499
ENSG00000162512	4.29436635703842	4.81192183460688	4.61368707023867	4.94202191506381	4.82744987264485	5.0053723361473	4.67209465995714	4.95097839540553	5.1910911289196	5.139443843052	5.42927719633446	5.35720437069719	5.34456929402747	5.15587687624307	5.6212910475464	5.73045915067967	6.04532332420242	5.90345922639002	5.92724988170642	5.63596425044757	5.32680263551288	5.90946742338986	5.87612499854776	4.79214052116836	5.05699802202169	4.72820769157419	5.12317706455943	5.03923094631484	5.64671256579047	4.84527264804258
ENSG00000134644	5.00808385830509	5.55877888957819	4.83206367755948	4.60274108813311	5.05563676784427	5.06474334011958	5.08910824412926	4.69530912560013	5.46598654075685	4.85711144585404	4.83489153036681	5.20463538416078	4.9458434530137	5.35021415450651	4.99939354450235	5.24676715474443	5.02797029891489	5.06169543252051	5.19634954178128	5.09466773090137	5.01796309155816	5.2250577897894	4.98838253430285	4.9940826979848	5.15234311460854	4.9688299586458	5.17209172082305	4.90159074964549	4.69518902120802	5.07206844907936
ENSG00000060688	3.4616530959113	3.81073026528721	3.52864017414837	3.54397024697942	3.25249677256646	3.55059715877394	1.80034003718863	3.89793780888182	3.75931857737584	3.85073303020295	3.9798413540416	3.39786874732826	3.18896224833704	3.56257706456156	3.91040479998758	3.57208506724177	3.36638891367918	3.48532257590266	3.58301356486503	3.36105201453062	3.91298564811905	3.66566907003008	2.97199098049514	3.65386307592108	3.44243846061184	3.38165527531223	3.86380524788697	3.05881668612194	1.49604641018032	3.89966336489156
ENSG00000135870	4.38516447158674	4.53384874723208	3.83007160465535	4.00652193492952	4.38802250320959	4.5022101404305	5.02359405798146	4.30723656336298	4.01129701653299	4.37602416850808	4.12125461120499	4.26699810449222	4.22557529713329	4.18113743348909	4.2143203603632	4.7223793365153	4.55378290543759	4.35010224554917	4.14355549554955	4.62170494695379	4.58192888079783	4.41852192948881	4.70016908919305	4.34587842468238	4.80449074610612	4.81129589179807	4.95114290701358	4.12261008161449	5.3911903445915	4.31334244529685
ENSG00000135837	4.96099688274465	5.30612746238464	5.41856324611689	5.54081039099304	5.20250712451599	5.21141953675284	5.59079099872027	5.12198946100471	5.22829261743393	5.2092101475578	5.3329954811124	5.26094809327134	5.40484366077246	5.04381437721352	5.12411549814353	5.44024452857003	5.43075886563608	5.27453799242532	5.26802924796378	5.15323500583053	5.69259160924478	5.46096668248486	5.4317065819669	5.50498374461066	5.332464286434	5.42784745121929	5.42031688303102	5.49371902511394	6.00808418128858	5.55921678622366
ENSG00000160710	5.08767470031221	5.40757226207803	5.48731278401117	5.3647847799897	5.25764490457057	5.37398487465585	5.11236741992724	5.41892642341969	5.70693444888517	5.29792655494625	5.5099834568252	5.47435207805067	5.45138700921284	5.2805516863235	5.55722073686174	5.54942556020321	5.45220706172026	5.67313565819727	5.66586200240875	5.77858824007136	5.84680331333505	5.43857121097074	5.67239362205536	5.39795404353763	5.58236431298689	5.41396373173473	5.34312933157394	5.45058168536899	5.67276567017365	5.34105824232398
ENSG00000134371	4.60286359701053	5.05805157040427	4.85232049234728	4.40762478217355	4.87174537037209	4.71580389763603	4.70945845508382	4.43925829273276	4.58731250006976	4.50116064260759	4.67006229691821	4.58403245120979	4.62403447838783	4.5766139083617	4.40183195874173	4.40220300420861	4.27419014142053	4.58444785983615	4.32406098711988	4.10980581645655	4.40408572936968	4.56437875051719	4.284150899468	4.72716845535263	4.536186779698	4.92687142804763	4.40224421154537	4.66424631107884	4.16013282517455	4.39798719722772
ENSG00000143702	4.16758005565507	4.45532594355102	4.38623600831936	4.89458824837213	4.89396411293754	3.21413265811848	3.76541940444048	4.31407013821282	4.54028122808332	4.22530166726509	4.60930024386722	4.6968673313128	4.81170420213477	4.8841669400939	4.62505971143027	4.38943548101309	4.73153350614201	3.98603695832236	4.40545830324637	4.68529182699058	4.48091482368013	4.67912464886994	4.69898629831312	4.32869956607372	4.18588738070506	4.67781213462401	4.50625390524226	4.47394672965164	2.13950311866073	4.29869984392666
ENSG00000160789	4.80202461130617	5.23755080298781	4.70193277913139	4.4894489920883	3.96342432071331	4.73232109086584	4.40278925346754	4.76809143932543	4.38272077550329	4.05577546160911	4.00781040197846	4.40343968639676	4.03642226709902	4.36686511929422	4.13293926748504	4.32243155296355	4.44478023627897	4.41765034778662	4.33633764265301	4.16307053661837	4.46916625106064	3.96911849300407	4.19149640659112	4.34403543259409	4.69499140448277	4.65893977447269	4.57389652421304	4.45079364501029	5.40683035886586	4.24465939382903
ENSG00000143337	3.69447729787811	2.85108051198214	3.59759197197175	2.8341967558614	3.41605833213582	3.17689453486772	3.85078717147026	3.9750331810411	3.9774444323041	3.61131564100902	3.38364718806675	3.64984188860097	3.60272181492484	3.74869384544903	3.1043044766992	4.3173106102877	3.95357033841377	4.01473881487222	3.95499927481469	3.82994551851273	4.39554860062822	3.88653318637334	3.82166029631391	3.87830721947383	3.90765693940669	4.19397805532311	4.3243111950222	3.95854897155831	3.41357333059831	3.47190854300916
ENSG00000116745	3.85049406714308	3.63079342319902	4.02526250384003	3.59795470392862	3.84211016327849	3.9552513683102	1.57941705280509	3.38788083557264	3.91642477886266	3.76749878532481	3.45775266785406	4.06938368909066	4.02898346281271	4.20739440392235	3.93557581933189	4.00323015569121	4.12650530757204	4.13433077549136	3.7511267523406	4.18865736566995	4.58049192327346	4.39746926466664	4.3582536629372	3.7930931905593	3.28850568691974	3.58079287078595	2.73426077515358	3.10609685078517	4.97765994233253	3.68821826247855
ENSG00000198793	4.35711460142939	4.40269707786574	4.45119376726677	3.95385028213273	4.10342639412163	4.4817713354287	4.57803261118499	3.87533106296669	4.3136302144473	4.25771235305731	3.98298155237267	4.40767742180938	3.57884792528019	4.1807085191445	4.36616052788025	4.31878573783934	4.37799293542343	4.0783409403383	4.33330206145452	4.27533809319262	4.11663176092162	4.40959062072832	4.0776774946561	4.33887753499039	4.23699169685062	4.10557603577354	4.41474195069958	4.13223106396571	4.75107312223075	4.45990119008857
ENSG00000117592	3.91733413803017	3.89263536595217	4.10196368604561	4.32137416523772	4.22403811485012	4.12439462345885	4.49383932255407	4.80696070358377	4.14162678987533	4.23852631208074	4.44605351682685	4.11567814100229	3.89962767366548	4.25674837692022	4.30996093390397	4.87801340668049	4.91336403965023	4.92107843471596	4.39941830799152	4.60292754931358	4.92794871308478	4.92556189897886	4.874310811232	4.53507747837006	5.04260214384158	4.80556389395875	5.03054499732183	4.48644592337131	4.83227762900172	4.97151497829951
ENSG00000163374	4.63704855429762	3.60463536152239	4.34080388492306	3.80481971585306	4.36531710935026	4.024629795436	3.9155068313633	4.26185341775237	3.9845860331319	3.92634306785933	3.65564762511216	4.1391573501061	4.02643513870272	3.94295840117502	3.99804892718758	3.83123902293399	3.75538729817796	3.56800471761565	3.93169986329151	3.83640222284472	3.99817638850657	3.9951235688203	4.24321782614663	4.53189730055487	4.66965954859355	4.28828583376466	3.98451626480731	4.37582418823831	2.234327814525	4.40380502365559
ENSG00000121481	4.00922019121008	4.53666709754385	3.37150006415224	3.06103024521455	4.20934365451579	3.96178733800089	4.58636870975242	3.89628742667929	4.02852500432938	4.14941695245814	3.8244688282614	3.73524450429663	4.67511585678344	3.70885179240919	3.99437177379644	3.97048735133459	3.92167698781863	3.98542371285113	4.03513360892125	4.07981490876217	4.34275783991437	4.02439485339707	3.51802333743374	3.45823278206565	4.01026737749523	4.09572275335167	3.92578014947897	3.73944453738111	4.19347337389091	4.40790832633169
ENSG00000117222	3.54497304249996	1.81394953731433	3.135057512496	3.41443218141581	3.62773254540879	3.63480611633283	1.81394953731433	3.7393399148438	3.27800220008272	3.4620972615405	3.52761289409354	3.28291067147589	3.62307218065298	3.59716380546678	3.29463395935328	3.63725553748968	3.64662338854587	3.57258555786172	3.85987678756856	4.0847103801226	3.27553708026692	3.47048954033841	3.07570633891099	3.62906464117352	4.07712304162003	3.14535692389533	3.42046738858973	3.76887334334799	1.29011427564149	3.4892367101223
ENSG00000069275	6.70614634990113	6.48087830927415	6.66624558840165	6.33636870899824	6.63676337360964	6.53548905575434	6.48317161388544	6.2738770527565	6.80037700769084	6.82220353536456	6.76920604765605	6.83858914079942	6.84178808632072	7.00559123720352	6.81755914067997	6.9392877539391	6.93680057016765	6.91226715889562	6.95592760786796	7.0182753234585	6.77086000788247	6.9961662857838	7.02712685112245	6.76760259001101	6.56737292482111	6.83172897414306	6.81079444165779	6.80612414815347	6.50433377443895	6.77475683763502
ENSG00000133059	3.71394226860497	3.82472862954074	4.34759741526533	3.93535863368942	3.79418832636807	3.94215549207039	1.98800475426863	4.5274557049983	3.80165310578653	2.89112448586237	4.38500242701101	3.13884991572105	4.40230631631878	4.09106737395682	3.24443739368404	3.79661525872924	3.80579025709495	3.92328563769415	3.74704260243566	3.37256466419473	3.27767999529057	3.67277492481274	3.73189361298475	3.42568664548025	3.33848650995375	3.45886143208921	4.30783024901903	3.73313605188068	3.58334153408602	4.15231771133474
ENSG00000158711	3.7973044822906	3.34246456016324	3.87860399081647	4.1748070653088	3.89665836644078	4.30274652382989	4.50594217868983	3.25031605265313	3.90904935174796	4.40829361921801	4.38216759949278	4.15533885693308	4.35809643938184	4.31107346503338	4.09500216880867	3.30071533561316	3.31000581373401	3.21579558988106	3.56964786201634	3.77392114670077	4.29632810424038	3.39231171094446	3.62690870197375	3.60246672825235	3.17460951189868	3.37835523288669	3.44581382968752	3.44944773059422	1.7419113473579	3.45268331000835
ENSG00000117118	3.65007981022153	3.89738256277072	3.71422629231893	3.72885965261249	3.72848875583582	3.73518003948831	1.96365502540809	3.32934747768628	2.75361437750366	3.57445524467841	2.58777341174058	3.12861218711701	3.03274270171144	3.36230095180962	3.03628191871089	3.42833956707973	3.66697104006699	3.24700080473472	3.34525369695694	3.90429691343733	3.78842530615446	3.72445996611359	4.01594308585469	4.12918343616667	4.3089563492673	3.65220892586008	4.06245778951057	4.2114290925379	4.47748270056079	3.52642005026777
ENSG00000162734	5.8984656490568	5.86493478992982	5.93002920660587	5.94995760744395	5.97847079654696	5.73013664424613	4.33379832236382	5.86709019656258	5.57444726477499	6.12627317971701	5.99848205044702	6.16079859084344	6.29212914018083	6.38480474263654	5.83987429049301	6.60037986424785	6.67860104893999	6.76267361480289	6.56071582523362	6.67081512147222	6.79514042126276	6.7861065243578	6.83167070251517	6.46415956783285	6.46574176202564	6.25208963063866	6.2147719256969	6.4143784570102	6.16053854325451	6.34495124141474
ENSG00000155380	4.71952166344103	5.07726150018471	4.47355023495864	4.49293636083086	5.15348325900187	4.91169246230172	5.56452229571725	4.74558163500459	5.36512628044425	4.60265255435784	5.20992189799884	5.36554102208651	5.41692271115211	5.14260737054079	5.23374315256162	4.84532874678773	4.54637302101419	4.72066697587	4.83204237976371	4.95544606783658	4.95277268761185	4.87192417701081	4.61473885904848	4.16025295630039	4.1843122885895	4.39737603752636	4.59878086811376	4.63507573593917	4.90514886341328	4.22488901175932
ENSG00000198799	4.03488163430417	4.55323573668676	3.08204572006643	3.73082775114585	3.88028148620553	4.43777203640004	4.83651162572046	4.26031497502584	3.63216656150664	4.0135663271989	4.01506921856565	4.00350792354133	4.25727330052227	3.9363828763336	4.0687152165003	3.67451918309371	3.55241086233544	3.48636683001769	3.68576387008629	3.79595595968529	3.39526739688023	3.67407696526531	3.36706731430443	3.84981368994809	3.39703478577908	3.87885913236348	3.36377303972959	2.83581154814541	4.60456114367774	3.49390934417031
ENSG00000117707	4.73020398909371	5.09643238540621	4.7389673170784	4.98700224954294	5.17868786265006	4.76755106297094	5.39849739080097	4.83058329834044	4.97901966786823	4.63526263096539	4.90909506512261	5.21490550146792	4.59802983330653	4.95442786730526	4.90782205602898	4.89916997718842	4.82016072208459	4.89050186083437	4.88374093190554	4.98884430712068	4.93025265214099	5.01055973312222	5.06822879562235	4.99561234924929	5.02452151776778	5.1704727022672	4.86473903361084	5.16655323307412	4.73038279564075	5.14612606763462
ENSG00000168118	3.66372222475171	3.39570622604392	3.35444772484362	3.10845102110381	3.36777406138432	3.37403144887223	1.8129540499133	4.18581797525741	3.68995975904455	3.6517761691159	3.62539271036284	3.21153748334173	3.64451494614416	3.10699347339608	3.14036510660503	4.10341454741937	3.90806608852621	3.73148455915015	3.96473327984591	3.22450321201312	1.82729349155783	3.32123781926319	3.96646965751086	3.07828901050395	3.83287979522429	3.76478854643345	3.40967457591154	4.25116884975367	1.23011967848351	3.89002272931165
ENSG00000213064	3.91296824609563	4.5427339622611	4.56706445791447	3.72565527806938	4.49455599144456	4.4024532553699	3.63968367837504	3.79897413782446	4.09589712639371	4.40116644117641	4.66248339006973	4.2459836366194	4.27732007291722	4.62705944807521	4.1180413579116	4.07613976420207	3.73124334998934	4.09886451310968	3.86304018188208	3.91374792484577	3.50052950758611	3.90828238650178	3.57646194597252	3.62253626434904	3.77371886466641	3.64062854310497	4.02446309148616	3.69626800654974	2.1476046682278	3.69917135096412
ENSG00000116406	4.42860944633463	3.90987889481487	4.01239753353605	4.44465676698659	3.86680343939623	3.68697524485091	3.77808273236112	4.45918568803606	4.05602933609955	4.34295825791982	4.56577548071845	4.67941437157046	4.22550844490501	4.42149266673677	4.55379325450096	3.47861255030301	3.96543487514093	4.22222398257328	4.03327821418424	3.73995795526945	3.65691701460736	3.8108306330401	3.89579766045771	3.55243058899515	3.49881581772753	3.80362048897047	3.81572079483073	3.78739426137216	2.07036045920388	3.79049008641594
ENSG00000116670	3.5601403009857	2.00411654759301	3.19166563864869	3.20257687064002	3.63453313964984	2.87385980570008	3.86996246662779	3.57750418065589	3.40070928054402	3.96639215553874	3.07345044070725	3.72844089078396	2.90568842732329	3.32771598012598	3.20360632831388	4.14339081178646	3.82071273408508	3.82677120856779	3.68227213249688	3.87844317140719	4.04569130835552	3.87467916556777	3.93483096949692	4.36652253094363	3.7109488263567	3.45273567827095	4.01099440478644	4.12789433449898	3.26981082664199	3.77439540732755
ENSG00000180667	4.04963022552424	3.44498023324701	3.75466193706629	4.02958084774632	3.18183966188706	3.61569079622272	1.99660645698168	3.36813765095285	3.23504147812365	3.49175815746021	3.36704111335248	2.82221418443221	3.91621409082973	3.93438139045531	3.60109951186705	3.88252747306435	3.76996983151939	4.05735317894318	3.77126738363324	3.82707630245836	4.1367169129374	3.93772244533428	3.88285464577762	3.52349483145905	4.22059175120322	4.15716914903922	4.37291716769213	3.42955372495466	3.37115237289081	4.05458130273507
ENSG00000163125	3.53506572129039	3.80329529102758	4.04299026964034	3.92746678758283	3.77687628010487	2.25851908337465	2.25851908337465	4.10990337105408	3.95342865972673	3.74141333295464	3.97496291975003	3.71460751810128	3.98143181587522	3.75651212887057	3.25555661025665	4.1370961844745	3.46490838554729	4.10209102495498	4.40326652056756	3.92405135116808	3.98111246550306	3.97933240510755	3.84241151339147	3.377819186748	3.51689375134585	3.42795529691127	3.79543675536334	3.76158051161302	4.00111309142488	4.51770935157014
ENSG00000230124	3.62347642167928	3.56886575305368	3.83231016766496	3.5401898000338	3.97417861769401	3.5463372437178	1.87103017015634	3.78221079167955	3.4075314044842	2.72901421212716	3.62406602766168	3.03982466924027	3.83613154583695	2.69572799079519	3.25142405033615	3.33055388060576	3.57852748375592	3.83770188178172	3.50584353428678	3.23861182552026	3.49766069976093	3.70278010356441	3.47076362463758	3.70047133558725	3.42246184386018	3.4288395586581	3.53129199048916	4.18861978684151	4.56192261805619	3.40880257358395
ENSG00000143183	4.53110235624227	4.46705441322728	3.69079678609179	4.19834236860008	3.89590576904378	3.90228673821212	4.13216850976616	4.2547771900126	4.60399517641263	4.18169392622908	3.7666718401582	4.23408693363636	4.2662844018629	4.73566903534167	4.5384590749149	4.38159143228466	4.2513833310325	3.90481378869773	4.03141508908544	4.08421673415621	4.86998564716635	4.65094410847407	4.14209049895684	4.11087226755576	4.45018978802199	4.41158274996268	4.17893712772772	4.1188652711434	3.93999123344677	4.01216617416452
ENSG00000116478	3.01877258887717	3.12325520727865	3.63753167518645	3.40633713428876	4.34929797908677	4.35922839145678	3.9605722415273	3.78527744733342	4.05406886532695	3.77576711793421	3.07127307322404	3.73197206695712	3.80730876188413	3.67415228863968	3.8148903275667	3.54356679475493	3.64786734178237	3.82550312659377	2.93810323059235	3.44674087757918	4.38293887444329	3.88245492567164	3.7996864719787	3.71282084812682	3.96408970360645	3.92579925715221	4.24460311190255	3.9072004473208	1.85402610417984	4.31205826706596
ENSG00000168264	5.19850363618293	5.27479719151119	4.85867145351612	4.94569722405667	5.06548004874017	4.89076130080076	4.40924955852925	4.85187633255191	4.32838638194499	4.88357607502685	4.18580766616712	4.87381541977124	4.48449890819693	4.67595159669901	4.86341924257066	4.41550393579295	4.31395415153829	4.5424013793336	4.39321340221601	4.65306812106241	3.76739449457594	4.4149246915557	4.53745965926391	4.67623580881217	4.53326620141334	4.78101277534256	4.43817323323275	4.96116002396524	3.94187474484756	4.7979913400016
ENSG00000142627	4.8330662119096	4.4268469560527	4.64901636356696	4.84190418037595	4.53678942696796	4.79570314017314	3.70597108238241	4.31043715134611	4.3256926558229	3.88877395828776	4.64491103445795	4.5984120933493	5.03752955685869	4.31921804820176	4.82259847238738	4.10134564777074	4.15076708564143	4.56895997970642	4.32778896963935	4.25212769811618	4.98774353198762	4.54826000255052	4.70599895505887	4.20652103353047	4.64376258947429	4.31488727091279	3.88664503723802	4.62261283338937	4.00119505507845	4.36594974513889
ENSG00000037637	4.33107265545913	3.55589946590888	3.50215587381333	3.27369074578146	3.27327945121462	3.52767882450052	3.82138272087463	4.24357430006754	4.25335830568287	3.39508171286939	3.57069046269875	3.55167138995292	3.49975532075426	3.5211151846416	3.70228030812432	3.8849690901598	3.67968571916329	3.97106533604505	3.32113231296542	4.13366870516461	2.62940734000671	3.94955435438139	3.74488692184539	3.60424043676531	3.90727426199083	3.86005993515113	3.9863393003018	4.03563455914771	1.95055729504307	4.382547658036
ENSG00000055070	4.41777352156133	4.45351495486382	4.4915414362034	4.32479773010904	4.42016024157415	4.7421474257065	2.25941560847173	4.43890054778633	4.53633765256625	4.92867881043514	4.17422115300409	4.60956689994403	4.2824485222634	3.97782251459805	4.80575090740639	4.38454395696667	4.42982652190446	4.01320336006706	4.39603414765763	4.27479918234074	4.18959054806166	4.09708334747552	4.00281969281196	3.88324424233197	4.38781192134025	4.46790971231609	3.90526997269603	3.97650747063797	3.12722739017236	3.98393720463323
ENSG00000116679	4.61390579350278	3.8565725233151	3.59440614826347	4.61669018218925	4.01408770860229	3.83757101936156	2.46903015118417	4.35297109177729	3.82769214978923	4.40309995804757	4.45108154335878	4.313703014718	3.90478442282943	4.6243574048466	4.56470199785508	4.09226823567913	4.3694297961775	4.22296566754594	4.32248691833863	4.4097675609924	3.72047930731291	4.40584996351366	4.26622423974008	3.71705755235318	4.49721591888948	3.63079803411838	3.65037775190901	3.97886080735063	4.27828533848042	4.26884883670726
ENSG00000160714	3.74679906709829	3.69559504900101	3.94260562244527	3.82355631355089	3.253558983429	3.25835383982313	2.10367160069285	3.6136394701686	4.07336917170009	3.00306990769768	3.82718445583467	2.81668266716518	3.44280044475499	3.31175372644052	3.60269580638227	3.79525730005408	4.31567297105228	4.04634559748129	3.39067580827867	4.08585054124875	4.08395935409808	3.9768546600592	4.24059403382808	4.17980904289316	3.9131451888579	4.22890267441282	4.16265009047962	3.53299564553271	4.18130116491978	4.04943377514999
ENSG00000142687	4.26159131694256	3.07783408744562	3.94197786242048	3.96137533619345	4.11415000556408	3.7958575571077	3.87946583693755	2.99463204140029	3.82366447042653	4.10248630153177	4.22697749408146	4.11691442413605	4.28131959445936	3.96240860602527	4.09731421074137	3.26985232984225	3.48105400142822	4.07598368594042	3.6561813183412	3.93646234191744	4.11509332301255	3.795383917804	3.21414583116292	3.45490131219175	3.73155276673241	3.13102357156756	3.86966448685363	3.97688259001888	1.79499159055563	3.46180971356586
ENSG00000132128	4.20746265077361	4.24879888005086	3.67134638444381	4.21070313640339	3.9774068327917	4.21888274213008	4.40780098727187	4.32398785272096	3.34740144274077	3.40561522123544	4.17427084250179	3.89710434243205	3.63489247300216	3.9224914510539	3.80123503627665	3.7074327410896	3.65171311491746	3.72448339222442	4.18732134800035	3.94188438019336	4.47832503554354	3.76897102202894	3.47930620262896	4.04012039592387	4.12649067708169	4.25239156067946	4.09611524763316	3.90953649596588	4.53151580900472	4.54152904590656
ENSG00000116133	4.96100766662009	4.50665377960129	5.27724065089737	5.13742485028611	4.80938427055655	5.08775233906548	4.564218507552	5.3934264428969	5.65565853266349	5.6307107204014	5.76236716499497	5.42761706760009	5.76337238055392	5.89675959231004	5.60626161348813	6.11907037986723	5.96222238253505	5.92223684463543	5.83584481951007	6.11377613325369	5.51793250270801	5.80542749028123	5.96673097750688	5.44784592599088	5.2284969904162	5.06446114015881	5.11506373891175	5.1803973908734	4.92201839271609	4.88295519099496
ENSG00000143621	5.08587962250206	5.17628549488623	4.90459398759199	5.03135348935135	5.6012412060261	5.31409670028272	5.42516983897798	5.02762418393464	5.27144564641698	5.22640545665896	5.14939185816952	4.97199957018732	5.0643702963608	4.91092256269295	5.25559414158893	5.37592941803784	5.71921851938669	5.09581138154389	5.59362224641426	5.60809474638926	5.1107032530224	5.60150789584234	5.65218993726729	5.85037300381922	5.82041219980081	5.7800449959872	5.6914099235669	5.94792015525959	4.63531233237668	5.9525530240518
ENSG00000162738	4.38432977338436	4.92779658292877	4.47819399810439	4.30777326258266	4.74203136389529	4.31664714408225	4.4093409789995	4.41123085373155	4.77241730947142	5.24837703663768	4.39836370269292	4.6543590303306	4.29900177832254	4.74180342717252	4.1122084113556	4.82578507718202	4.47006337607419	4.51422620204186	4.50713022303931	4.68965875496177	3.57295257988797	4.13581537419688	4.39083419458895	3.64285141349164	3.89307963463919	4.46132090664995	3.9010625586546	4.48361837287209	4.56417520787267	4.29912540864204
ENSG00000183431	4.12090420551943	3.78999652445883	3.74508423481002	3.2967738931507	2.94053545438028	3.76641318044353	2.01266452099996	3.24862104697386	3.37977475272435	2.76561064803443	3.31402560036293	3.43166534441389	3.41815184255861	3.52530400414942	3.44609428736366	3.5385161003052	3.72069296331745	3.87683903663151	3.79946550693626	3.33189778139306	3.44069050513896	3.43906205883247	3.49046517768424	3.79835225331481	3.7001277980007	3.49963227261379	3.16664565372321	2.95447280019615	5.00173104734166	3.86805473446289
ENSG00000183520	3.25989026983791	3.33982531418979	3.30711679214615	2.12831103606412	3.55608039198101	4.17532367028034	3.98041965699292	2.95462367548853	2.35323440769539	3.70018347521577	3.14157818373562	2.81815980588303	3.37327150885498	3.42420519780782	3.33605600166965	3.57239835531236	3.57982302862577	3.74682195862512	3.38605568592347	3.57520298762749	3.4817698494847	3.26268705349823	3.42270012701038	3.83415907726797	3.47171364289929	3.47975423664311	3.60856937263087	4.22962757966423	4.1017498380674	3.77562402530114
ENSG00000118193	2.95155639095818	3.34431618957158	3.54703655834638	2.99485200489982	3.55919612989455	3.56490566234043	2.14050577067633	3.27825114129131	3.1259619805429	3.39120493900809	3.97811417004988	3.82852119377658	3.56738009919879	3.58508962721946	3.6712740945186	3.52641691234845	3.44216116427581	3.34483056624531	3.61845533607237	3.33621682772873	3.43636470121559	3.82294160774071	3.74009342870976	3.34797073473599	3.06305736393784	3.47938262138135	2.93442014732368	3.25639671480898	3.19946693426172	3.26201584682622
ENSG00000118200	5.16828561495327	5.13480177600187	4.8607585060754	4.61384472254848	5.3840392313827	4.80573713148557	4.7996361088523	5.24802895612763	5.12364513407353	4.8869351926524	4.94825950350111	4.77768231012252	5.10185801921406	5.44610493671823	4.89372370752324	5.35865699500731	5.08387276891618	5.14522844013968	5.1387181585425	5.15512073790928	5.07406525899299	5.45942019427847	5.23052785702124	5.07940010767582	5.19469887016253	5.37999229616419	5.12087934095569	4.97377663198112	5.51905615931118	5.32691580694967
ENSG00000173846	3.66841564820626	2.9814642775134	3.62110811705013	3.50704910452707	3.5067028782173	3.51294908630636	1.85925833762614	3.57610303126876	3.26439099998845	3.29315794255728	3.04838224322779	2.94537073893422	3.1713835478384	3.74778087691227	3.14984012113395	4.12643621523565	3.98703854584	3.76838948600659	3.85985186817209	4.25964490792366	3.46292495146821	3.97739541835026	4.03965174075718	4.04515433118525	3.34137769075201	3.96244062777191	4.1244443564881	3.78476835806968	3.84741913973703	4.1870324759547
ENSG00000135821	4.95284676289784	4.92438171290548	5.28235383150014	4.89100038166626	5.04543771455322	4.71579477657956	2.65988073744999	5.16824119409854	5.21336689610529	4.88112511946684	5.67621097774959	5.43754389706557	5.47956154061832	5.47401190133813	5.52571417498126	6.37101548347493	6.56411934219823	6.4447865443029	6.38475781403941	6.24761316948451	6.11390753881339	6.38137443632525	6.38235087661214	5.60676397668109	5.93913664610271	5.70405084487482	5.82073322874098	6.02383513007107	5.77072033692247	5.86348213792618
ENSG00000162695	3.80210901367001	4.05918734109576	3.55513715167433	4.02423837949878	3.36409122242242	3.89938705894153	1.82471788152784	3.82307401969863	3.73451461555001	3.69544615200607	3.74668578989066	3.78665316863511	3.77307509193746	4.12165479167433	4.01401845809162	3.5595476645921	2.9102280875386	2.76865431849552	3.24659513163225	3.86615536522948	3.80960542796147	3.32721659793963	3.4692318130431	3.0668947804375	3.2141770163316	3.73340901959744	3.63928659519119	3.07110483086171	1.30440985779734	3.32139283391846
ENSG00000143653	3.44490697083617	3.01278182512974	3.72984600219639	3.29377850371569	2.984039835869	3.30082069112332	4.58986137049176	3.84570520746052	3.46004582793179	3.91675940145607	3.4678138331703	3.92415903904043	3.10308663401065	3.70880377434352	3.52428325433825	3.42929647277882	3.70115085670964	3.34651118793713	3.85239766849809	3.33318379820863	3.90942345387576	3.52149253354333	3.98912769072345	3.5721995341454	3.76799926650621	3.59194369329785	4.00254612603691	3.86014528078977	1.92817412595695	4.08977624320378
ENSG00000121644	3.89389426139147	4.25117580171038	4.08792081956655	4.50836676856808	3.63353751595458	4.67149594009681	2.26570379358683	3.76194516380141	4.0007045921716	4.29112481436151	4.36272287054484	4.3175997642314	4.3434457226692	4.2330111011138	4.7518059260449	4.92538632142229	4.5275377283129	5.04306643383557	4.67252504108979	4.95513192589382	4.81771184567941	4.84390173039697	4.88604544851075	4.48750192344371	4.91209553195805	4.43558669774744	4.55815488775453	4.49769004315415	3.70018183565524	4.50606938325683
ENSG00000117632	4.43042231249737	4.40444369300532	4.73644607084928	4.85539899122596	4.85495706896473	4.38058718337583	4.44890804011678	5.03843904212719	4.68966167504649	4.90187381106808	4.75587920952106	4.90245834483871	4.85933348996639	5.14225165010449	5.32986840899483	5.34435293102736	5.05385097023994	5.33708449830417	5.35762896811972	5.26638879391694	5.17525219253838	4.97109512076508	4.96580981305347	5.12533906998722	5.29097966196262	4.96322199319394	5.03905668526858	4.92816215771732	4.9854816527694	5.23481972472088
ENSG00000127483	5.06752715348574	4.83856322029992	4.37118098484659	5.03632314695407	5.16704602616525	4.9719577504367	2.49525171274774	5.09090964659831	5.4459454516569	5.06059827537787	4.70039813042601	5.46829142727015	5.24677003517325	5.06925813708959	5.29502600947141	5.4359884198331	5.76343360430913	5.63411598410642	5.55191360203645	5.73975450407873	5.25077929169503	5.63179633340481	5.63574996686811	5.53679869059344	5.35043929908448	5.23709461223719	5.10950415218923	5.19363936928122	3.87171347491158	5.61984082741378
ENSG00000054118	4.99914166260826	4.89445301512739	5.1528022493236	4.66134305321114	4.42129572580636	4.5552050256986	4.35419543574723	4.78383727931512	4.98157692920318	5.30728996271225	5.20284466450955	5.11814033603872	5.18034147841431	5.06847255138507	5.15655958713504	5.82066726393745	5.7796458927224	5.65284223943662	5.74444708997091	5.55178675414705	5.73237988975036	5.9514054853524	5.93812353582184	5.29726112757985	5.46128205580602	5.45292173086781	5.4911840767249	5.48627042078709	5.742298489019	5.47604577174498
ENSG00000198625	4.6417352074505	5.05886545160682	5.05988348952258	4.76654277329045	4.67388743662685	4.94439996383828	5.40291427665718	4.91219059272395	4.68021684207731	4.82291175576666	4.87856706093397	5.06125928731734	4.90173208351808	5.1282404923884	4.97291601100691	4.43817547958232	4.3603646858703	4.36950796614618	4.15945592806199	4.30434946901725	4.52573763386146	4.39287576331304	4.61396338184553	4.51048765053365	4.56428564350625	4.19215180661539	4.22730078367162	4.64136059858072	3.77898161945786	4.73217912019921
ENSG00000117713	4.3435847818264	5.28266370362702	4.42491150446172	5.0074570993099	4.87106045388477	4.72669266650527	4.63551614603592	5.04313356693236	4.50268404788962	4.97026344039257	4.87964062734515	4.72562452831133	4.94806121909468	5.25453250788905	5.15302623967212	4.63371001733862	4.9218163722692	5.06036844514628	4.95079122183545	4.63813188098248	4.96517690212055	5.24160052773778	4.9635280416907	4.65389347241209	5.15536130228427	4.69044564721177	4.81216893786007	4.84501892988771	4.25973287431122	5.01653153652751
ENSG00000116786	4.44428657869772	4.49576305235282	4.33801501347851	4.35678579062989	4.63549178868778	4.64455516642824	4.55194082184544	3.92098098574686	4.02929516483065	4.07593599973256	4.38933498916297	4.07779516321115	4.31602277439715	4.1680842712367	4.00690328876111	4.33955352890622	4.00743093059338	4.44119029023445	4.3092086256359	4.50282966909327	4.53703357915489	4.46009323303006	4.37140369930027	4.67564125443895	4.54164615114737	4.31950727189172	4.93914647486298	4.64348522899262	4.83976222884923	4.39356929704111
ENSG00000169641	3.59448848144883	3.9908717806297	3.94507714728869	4.1881525309998	4.28550086082574	4.29314446271795	2.07976112116055	4.21663229300776	3.3189123784299	4.04264024658681	3.92560461271663	3.8901495720933	3.89626555422146	3.64179488370835	3.97668187088608	4.03172470874087	3.77919669731305	3.72350809266848	3.9952983377302	3.22841190711728	3.57506152323208	3.98409143811815	3.8878648475659	3.42194157261358	3.87288724211853	2.76810797285259	3.70604307710676	4.35156001839508	4.55784868781817	3.8541558880596
ENSG00000162430	4.26894871772517	3.4217781734845	4.51513425641393	3.86082699364425	3.86037140635089	4.10287850613434	1.58453277087602	3.32719290269902	4.00598092646817	3.78242073645195	4.2725572156411	4.2931656982003	4.11530011283707	4.19867698320104	3.84029851005142	4.36448619070971	3.96955046969499	4.51642771847071	4.62819819359308	4.33401849792636	4.29543817889027	4.32891679622757	4.60940020896561	4.23468185384051	3.82558159294827	4.13357280733146	4.54028377037924	4.11084697018801	1.68425977963774	4.11518319434222
ENSG00000183291	4.54717149582939	4.770359688376	4.93059482994403	4.64898909820788	4.80891047320869	3.80022533066744	4.04133030969747	4.65263322436597	4.44073906694206	4.72611138061321	4.6585795661374	4.76112345197296	4.54898891998678	4.86859375656968	4.66639190377162	4.93168309701051	4.66584098393413	4.83642470599884	5.02513546206199	4.96333122043669	4.75633731543433	4.87497488115567	4.98354031248562	4.98263087521363	5.19794867552606	4.3654151568554	4.8757103329711	4.71243676815801	4.13050503902073	4.96418673018159
ENSG00000198198	3.90239399988318	3.89742128435886	3.98286127942651	3.5223920425608	3.52199449315915	3.86957439969081	1.68272978031841	3.457660412901	2.81416458340771	2.94091362212682	3.97191856137126	3.65822920139888	4.01024667102042	4.21075843942463	4.14610365345796	2.84404904852481	3.61645408138453	3.39394118220592	2.85190973274471	3.38180475439219	3.09271949228771	3.53486103441809	3.35024735828972	3.44721670870015	2.87810774890517	3.26820677670639	3.08790647308196	3.62460342045852	1.57200927157476	3.25439053580582
ENSG00000142949	5.16958623472379	4.78350650446286	5.12436630327606	4.99013098293745	5.23645698607761	5.10395317695946	3.93037755681577	5.15241043055706	5.41439836855345	5.42358919791273	5.19537380681029	4.82248978907989	5.030444696458	4.93730537801411	5.44466880593625	5.2553120087245	5.09986689739159	5.02497120036244	5.06081151071818	5.54961749516685	5.5058167806847	5.12658688238961	5.18887892706692	5.0509185248218	4.57458799248198	5.05222002586	5.23396313011289	5.05888992694566	4.43490249847647	4.75839948648021
ENSG00000066135	4.06157147838619	4.03194142706687	3.29737893238668	3.31001106356005	3.58774643930914	3.59444811095113	4.08265547240693	3.25798194792048	3.92609439014987	3.9486965470774	3.98016823216773	3.5437253403334	3.50807115191702	3.94732774075444	3.41555551131418	4.2721992492816	3.89862898631475	3.65308320598194	3.44242854213509	3.81450016717304	3.96331980497156	4.1567366865696	3.95603240218176	3.58698023043036	3.96776381661165	3.77965825831875	3.92298743607142	3.64945604499477	4.81436025943158	3.47232283796317
ENSG00000188157	5.33785127931703	5.55347903253582	5.55449851519831	5.42826814309637	5.34553485992763	5.22246332034802	5.73181920559613	5.6124682703356	5.47532229614951	5.57559275443256	5.1899860110728	5.33013549342026	5.37311894555043	5.11901310341044	5.36302218336752	5.55780510921604	5.51437047155635	5.3501514897858	5.64370850610351	5.50533400247884	5.20408962558435	5.5284821901019	5.65509877245473	5.1551751091966	5.20708495683987	5.43056564141268	5.4479423155131	5.47968240824859	5.83013901741622	5.46048316980829
ENSG00000011021	3.57841911454399	3.72657365626461	4.41954119027846	3.30043239216829	4.23243443451118	3.69493157263216	4.34417709548802	3.75837401108895	3.86301507541121	3.87887678709392	4.18360204251108	3.83891684595024	3.87976977225547	3.69539547280171	3.6373763096424	3.79301846107273	3.53692083710926	4.36258755609166	3.53868566040703	3.52966225119072	3.6677832457575	4.29654719321265	4.25467707082589	4.06704613080416	4.08421260220482	3.85411347671121	3.92041671594696	4.01738725904872	2.18995951594915	4.26692319889476
ENSG00000171863	4.32025159149822	4.35967950989558	3.64015532572667	3.82451388374554	3.82411776565974	4.10862142223024	3.90206941822381	3.75994430539103	3.60315588481611	3.75082339216651	3.15555453853016	4.33075849278773	3.95725248938934	3.94865916681711	3.48298650148418	4.4732961741045	4.37148648621271	3.95083404319567	3.88611841501419	4.04764875775664	2.96023275852912	3.98992508047622	4.35095568780885	4.22445739682329	4.25266399274131	4.20262780730951	4.25970571386795	4.58513034189913	3.49686615670624	4.5446576682918
ENSG00000163029	1.94095562847596	2.94910525098423	3.78741870663569	3.98755684749484	3.80289035650776	3.81015171428645	1.94095562847596	3.25827387025602	3.35761920114472	3.14753299028189	3.55203042202542	3.82037645096293	3.39086733166289	3.4836989942319	3.509983494142	3.30416545839901	3.5357772222204	3.43533207860697	3.43090452126246	3.30701557531291	3.42297000943064	3.79385594146697	3.47602129622315	3.75988232015141	3.78236003487488	3.50108518494327	3.58921590860668	3.34606578120508	1.1993923246545	3.82026931668138
ENSG00000151693	3.29868529402924	3.40464850263847	3.09091911873915	3.10329277575051	3.59314385039312	3.6003545309063	3.86012761031608	3.99867898050377	3.37204851052564	3.54890803630597	3.53953066381615	3.55700576852115	4.08121580753465	3.40223755258223	3.91475369213797	3.43053031195077	3.6096762465759	3.76493540907321	3.82706321352907	4.15942230814086	4.10658824996221	3.99657819045313	3.74237085554997	3.64807351455902	3.92898766861771	3.59972154611175	3.10126194103593	3.50159023342958	4.3143767303016	3.72661196191639
ENSG00000084754	4.84450381452264	4.09552690670245	4.56647760299484	4.58839011196269	4.88382234682644	4.98053647749479	4.69658414592774	3.97577917539979	4.09766802116467	4.40685554776286	4.70698832930622	4.63619535900041	4.92928880037666	4.53237969509127	4.66981227460877	5.01984951335486	5.06554692854178	5.13646608571772	5.03623582275386	5.08738970743727	4.88899071861322	4.92050776935898	5.01506320467337	4.95588058231406	4.81069609397646	5.00717110644328	4.80147289449958	5.08897862922703	5.92615486887099	4.79803162848321
ENSG00000119778	4.69464179308393	4.44481661821082	4.69644417312243	4.28389303077169	4.40680280372749	4.41533445889519	1.99294653247847	4.07436700630831	5.036855814524	4.62270309040391	4.3872052877645	4.14144875606583	4.50675085004933	4.62395137591787	4.50693887162762	3.84865422648704	3.6323528981209	3.79480159292788	3.98947798419281	4.04103160219995	2.94545039190238	3.7779456473583	3.76658977547937	3.39844244493842	3.70258683726252	3.99863423670993	3.33890246998156	3.97405495093769	1.21909504097099	3.87007880935455
ENSG00000171055	4.19397135928724	4.1265311363487	4.27571398257211	4.61794157728893	4.29380488508647	3.32830318572227	4.38592052770898	4.21738233076745	4.01987870911052	3.83151821004508	4.35370764261899	4.14197676914748	4.75008952116145	4.32402592776397	4.52115972326119	4.58769136732275	4.44515835820027	4.38516343950917	4.51116036546099	4.64862314798752	4.56045589238806	4.09084970678565	4.01939610121443	4.38696612256452	4.4139774364324	4.53561086368796	4.47350254211114	3.91701762304419	3.78868014606239	3.99920490276978
ENSG00000115944	3.63874824412229	4.20686899489565	3.70159490793746	4.0766104196331	3.14276903919736	4.08358687282351	1.98649596098365	3.50484916900658	3.05909293147866	4.01109727130383	3.60887253500427	4.03972586202749	3.75057247338201	2.6603747130218	3.7430301238373	3.77736811679515	3.84058503619193	3.60816982120857	3.53396253716361	4.1512792012584	3.52624754618108	3.83121444865992	3.77768729533211	3.54813633026448	3.45557152745521	4.21055786197451	3.84113982406782	3.98721196041786	3.60825948015354	3.43830785933432
ENSG00000275052	5.04557114639663	4.54534556018416	4.27835585902381	4.76596664277405	4.91180115848598	4.9883619385348	5.01375788509676	4.60329448387266	4.1986914810735	4.28189472506314	4.96841103636669	4.78543843358551	4.68389190378464	4.43321722646104	4.52046968547598	4.29054251612894	4.30175241756549	4.2644840288485	4.16287360669062	4.49709825103956	4.8190678483178	4.41534376822001	4.22295597976597	4.79378829135942	4.50515694723038	4.67875662909902	4.43459332570864	4.39474098505724	4.847519621225	4.30414899836018
ENSG00000115464	6.45940245919865	6.07990190191449	5.9925640329477	6.10075763709182	6.06096649127026	6.07426089756581	6.12294643397511	6.12558037345483	6.08390027824234	6.17839487612056	6.32309830583843	6.23266689971608	6.17482161569156	6.26656352678142	6.22052324271159	6.09598847665934	5.91691464083768	6.2449224116221	5.90199944708238	6.0715616943903	6.36761643068592	5.63326559125804	5.59637496378336	6.02033211909528	5.9592522839876	5.95411578895307	5.97632952556756	6.16529743526757	4.75415248383461	6.18694892124101
ENSG00000143889	4.05549463299382	3.86935146527691	4.28756384381562	4.16745794622718	3.83061412948249	4.17641870586766	3.92536172787325	4.0815788858511	4.21963197230612	3.97471746985613	4.12082167372033	4.08907442484234	4.16874412410577	4.09607143574015	4.15938975862703	4.4376528180886	4.4983691864263	4.1956150239612	4.40404991293215	4.17889076665084	4.17625280684736	3.9190340004329	4.42608133394492	4.46131181959065	4.41902656497319	3.99968049979134	3.97696934521295	4.40350494144685	3.68807015289684	4.58661997850054
ENSG00000138035	3.13998993153106	4.01635610889559	3.4445084793238	3.20225227016384	3.20195758388628	3.46379442369738	3.91270502046121	4.15828089542887	3.55378272304176	3.19335931079409	3.56604894752604	3.14080651849083	2.70561775031676	3.41347506148356	3.50144632716249	3.3137250406596	3.32125813283622	3.6763632476629	3.51153066087047	3.50508117376919	3.31500206850416	3.08005178722253	3.64281343190893	3.52210339715035	3.54542160254971	3.70884379557387	3.47034206396033	3.89238546480693	4.28818737530108	3.68864482424633
ENSG00000115239	3.91798203936964	2.14412459925375	3.69643109389447	3.52535757689869	3.52504960163492	3.53060714705361	2.14412459925375	2.14412459925375	3.58527574275171	2.87955064061926	2.46906239264677	3.20112738943903	3.18991738928422	3.0729877627233	3.7032666186366	3.55164510922123	4.16132278341989	3.73415847324454	3.55946730296202	3.64316446993864	3.79719604899948	4.0466323383967	3.77196691500976	3.9027587754218	3.70961614978765	3.95109259803265	3.79126843042751	3.23519482775013	4.72370624693792	3.43152766140781
ENSG00000116016	3.32123367433035	3.33358897544272	2.8638258983056	3.9088591993906	3.68755528698333	3.0450278669837	1.25111530292927	3.23402476416803	3.50380213980581	2.31345419674362	3.51041845087617	3.36388065299849	4.06170959649709	3.46991057619263	3.06548773425156	3.43668602093561	3.36631534228515	3.086397746434	2.90239887768552	2.95867249220383	3.12549051366186	3.35573040303531	3.42405218903066	2.37144277369876	2.37144277369876	2.37144277369876	3.29600744301562	3.24605955467068	2.37144277369876	2.37144277369876
ENSG00000176407	5.00093626999557	4.32700004415741	4.56031382974982	4.66027385049148	4.29175292281162	4.58678263344324	4.97082958738457	4.10836768631099	4.45934801175304	3.81111907304514	4.37916055648206	4.19555189463786	4.18507838123182	3.9622483002546	3.98922633804688	4.6890001865933	4.14419971835339	4.42407366274149	4.67025676965027	4.0302087476066	5.0163815160229	4.71939796089381	4.30098017350051	5.17006363791287	5.07016835462619	4.857911272354	5.10952395859012	4.9011649738101	4.79865880583804	4.48754878328953
ENSG00000034510	6.95041417077834	7.11993659951403	7.32551801550695	7.0743539472785	7.1169627724555	7.08416459735115	6.73619635337924	7.02250089544126	7.68689283872934	7.35014858490689	7.4843416923591	7.45984371136295	7.58725958907152	7.51636338742552	7.39517633489375	6.90324763950967	6.97299251241346	7.08742575816738	7.17629028744535	6.92739291310176	6.97062341973279	7.13625236966609	7.28362272594866	6.7586040276825	6.75127830243872	6.81673037904641	6.78782319949874	6.85410140255243	6.80979533923908	6.80074947704939
ENSG00000115364	4.10875252860116	3.81928220102792	4.06705505404167	3.94464211083767	4.43132484602765	3.95234394145933	1.73800650081136	4.24545269042884	4.14582100705299	4.41239088993078	3.83869307919458	4.23648720732461	4.21256228945262	3.82887876274998	3.76012735893181	4.02800169098955	4.03916058391719	3.93292671244538	3.92701186953146	4.13613638774151	4.08291806100519	3.72105848930521	3.55311395199576	4.05539904796516	4.18134172642769	4.0834995498595	3.64422969122194	4.16397472431715	1.5426815912736	3.76599669032937
ENSG00000071082	5.03022043291949	5.09989787659703	5.1788457661991	4.98819615428174	5.06205892799451	4.83048481386259	4.32537211984532	4.83367312287427	5.16304440183403	5.13080786958878	5.1579780417762	5.09608650002134	4.71465273130318	4.77536252715028	5.32286736130578	5.30848938195186	5.14148371811523	5.35175613235668	4.82531946493387	5.42509081154713	5.01573328119863	5.42005570936621	5.08832111952989	4.80524567918042	5.49587522377235	5.27957198108511	5.23275186756354	5.14277498147729	4.99157453643685	5.22428593889606
ENSG00000075568	4.9413270692248	5.22438745941955	5.16909846756365	5.14026953444517	5.23223872598428	5.09864245702555	2.36714309222484	5.27965313328067	5.2760233430228	5.39096876026975	5.25720958390274	4.81769347376942	5.33352607422514	5.31360175333016	5.71391381531774	4.29558924607489	4.52695278222392	4.20024117887078	4.37520776829443	4.62853862622814	4.33189605505058	4.29514466867985	4.39652397822473	3.26878591094655	4.0770248192165	4.35537613891358	3.71249856018141	4.04735075390161	3.33432783870157	4.14724704265972
ENSG00000068697	4.25072493656059	3.72536130629362	4.66277594356023	4.52602249907216	4.52556004478373	4.68970268126095	3.93671713008039	4.17219183645808	4.24618705994331	4.53966833698376	4.53441955099967	4.28979090108271	4.68088100307358	4.52828296166168	4.1223192780255	4.79714700964609	4.59954986912899	4.70184082203274	4.93932586088903	4.59264066481574	4.82602623357248	4.6821199072457	4.72735587197304	4.68301985251615	4.89278413906038	4.58058497052055	4.25849569129003	4.64421702330386	4.88106541479578	4.22747991794112
ENSG00000173960	3.60746854998045	3.72846937023021	3.67911290231545	3.88547086283403	3.18611522639098	3.47573593501545	5.09868498868038	3.62791434485466	3.91029908408908	4.16089363362443	3.92127399402462	4.15173437686224	3.61565118610688	4.35707074436229	3.96517777558627	3.25509268330742	2.84388326811329	3.26925147136421	3.37415113958653	3.36733781066411	4.16523737453045	3.55419204166902	3.78706166438192	3.61217610063379	3.63147828767653	3.57130765926585	3.58056990119026	3.61676903920221	1.52044154385593	3.25495347335673
ENSG00000115875	4.4562338249678	4.96622995970739	4.53401145417567	5.0782620174672	4.15668494931763	3.78968447011833	4.84643182618557	4.76619442360097	4.24149470756545	4.22517875123818	3.96792686342868	4.10307479235609	4.54086982779546	4.37165295398435	3.91773015905413	4.96280495556857	4.83434305225917	4.94892667853922	4.79821900491421	5.06204581151931	4.19809188282803	4.42812223562393	4.69267332535746	5.07626791389897	5.01370053632817	5.25150732609251	5.20758306219572	4.98891922721597	6.09358792103641	5.04356333289579
ENSG00000150938	5.03054589357646	5.26250338183091	4.85362650608893	5.45706151959414	5.1820317936334	4.97950545460967	4.68364278842017	4.68541302379282	4.7820094357246	5.09007553171628	4.79599076289514	4.78103007131285	4.69453071537658	5.32792878411448	4.98397262277649	5.21752318539319	5.08491718862825	5.16050079030768	5.12070247732134	5.26691419228542	5.50087638431862	5.07187261076433	5.18986650216585	4.92381471782225	4.95136096282632	4.95863346422925	4.91823309970957	5.35540733972983	5.40469803400198	5.0754369537831
ENSG00000163541	3.9290658670003	4.19186838036014	3.20689396062087	2.85530935241675	3.86791930704171	3.87535159239346	3.9489905158807	3.80117768158241	4.38670802195885	3.30271421031505	3.74710988425584	3.52806444291636	3.48947596558262	3.40164172015242	3.15719025941629	4.03545160609973	3.35878051628183	3.86708391427219	4.04736969616345	3.78516577191386	3.85220137366612	4.03498284522173	3.50731751264131	4.47341260339793	4.08603482882863	3.80171019312169	3.69031407769054	4.2641590652832	3.45360594105336	4.12356152275021
ENSG00000143924	3.79541766263084	3.73450075566719	4.02836675838899	3.88673498917455	3.48283226713397	3.89406123932565	3.97090924067978	3.9724820914796	4.41767703431571	3.95526428433739	4.20025905795466	3.66085620373441	3.85988658230852	3.94925668370498	4.08069307555299	4.20571569868874	3.98903908311212	3.79124778294395	4.2187359430918	4.26082732760844	3.61714019721598	4.20520350353129	4.52108907745312	3.61936442453324	3.93963427754236	4.191716183604	4.24409523340848	4.12195917156336	3.5160052484418	4.07928189970726
ENSG00000150551	4.56081327758116	4.52786256767182	4.72890158112981	3.69246368292219	4.3880068229882	4.39660601031032	4.58420270622818	4.81015060249316	4.82674481612092	4.4916496082946	4.55840635503578	4.34070315951595	3.86707191540278	4.22245325716961	4.05452222516858	4.6331604337515	4.71352702257438	4.75482624192094	4.84170021218823	4.40575819005648	4.97082758109166	4.9411600035142	4.74805276367209	5.20898887630868	4.9520407916745	4.60846594957417	4.68310304114652	4.76504479193932	5.15698191383044	4.66232290653925
ENSG00000088205	4.68443661689694	4.03229709909722	4.12340102065896	4.25794893756564	4.13813178540266	3.85298704063049	2.26882848716101	3.79163730143568	4.71252302527714	4.17714851368333	3.36257315805533	3.89895058902036	4.59906830372007	3.86905044997108	3.75198848036248	4.0468267354495	3.88228566987434	4.16346977925774	3.67285751049971	3.66699374684204	4.10003198281252	3.39319990275066	4.05155951004775	3.75089012772307	3.43100647727857	4.17220655376483	4.02877188928137	3.83951214439645	4.12619241818249	3.21009574175792
ENSG00000091436	3.9436561173954	3.73555854350789	1.90769857152626	3.49301858645137	3.49266510564278	4.04381534593579	5.0178430599454	3.6414564544988	3.90459722457076	4.19094870680142	3.9711322866816	3.47046222920042	3.90985713006619	3.89292127072721	4.33135857649319	3.02110137885155	3.55196613773797	3.37861455553117	3.63297811473034	3.46075979385291	3.54451441534847	3.14903830192755	3.42008450252797	3.63569580272754	3.92232207736671	3.24340954995097	3.68046269842193	2.89275667058688	1.24549501074288	3.32174957448506
ENSG00000198142	2.78906763566321	3.98947188715263	1.49758435044253	3.6861198232248	3.34469572811211	3.35189927631839	4.26757011400657	3.45835388953229	3.51504252928035	2.9968489797764	3.42279813281713	3.87920452964916	3.38230511614612	3.46961038372738	3.9463543433723	4.03833389473692	4.29824546914441	4.01130348103233	4.18210326972096	4.13097927568555	3.89488731532609	4.08266961404426	4.11624486227002	4.03022880490072	4.18077734618019	4.18646277393037	3.6394751840572	4.16438101267009	1.78590959930832	4.34229232377026
ENSG00000071051	3.98356858746226	2.91187261646437	3.79551577695404	3.46102992198384	3.65044538895015	2.89898035561893	2.03976573973472	3.17932109129006	3.12379500704051	3.62523591274201	2.72819410296931	3.47271146306701	2.83633243468453	3.56974614626035	3.64173990980956	3.79430222801811	3.664885626838	3.93055067565805	3.31146575393109	3.79753837682778	3.6582050411969	3.49658365255016	3.63224471077539	3.43162907370987	3.35997963773693	3.65913278334758	4.49029959124205	3.79888419683606	3.27898299625047	3.721013148004
ENSG00000115641	4.01904746341314	3.91993314363167	4.56591917726307	3.73930030974483	4.23246135874006	4.43153089736693	4.33336323816912	4.33523114307972	3.6837659454144	3.5655458931022	3.07151327561694	3.8051873973665	3.59553737514253	3.63691039895916	3.34163924552437	3.34621519984651	3.27234050810452	2.98238935603172	3.27376673619904	3.56969689493493	3.26451309405488	3.17270096129015	3.76605035111669	3.80267502394225	3.74181162980986	3.82583014979668	3.64033976377057	3.88107471378817	4.58036184250471	3.73175952072916
ENSG00000088179	3.61608291582842	3.52027125920549	4.52308692851746	3.86243197299958	3.86203907022877	3.7003405469219	4.54368426258525	4.28293922603566	4.20810412125887	4.23691537865483	4.05030489032193	4.443790271522	4.46301282516482	4.33366276048903	4.13762743638429	3.78757124051864	4.17281953033442	4.34955546829784	4.12783999043923	4.51617360141052	3.78914542940504	3.90779044748589	3.78257748202576	3.47602571420058	3.30376514176126	4.05251188595855	3.29440633161071	3.95686370672229	4.37547363071641	3.96216015834105
ENSG00000168702	3.73337298456326	3.47722152870471	3.82553407306127	4.33169451459741	3.43845241531451	3.59780801447742	4.06419551644988	3.6396428874138	3.1378188366316	3.87600393978949	3.83687729569075	4.08775016715114	3.61056575830473	3.70832995449832	3.99389548525325	3.4610277819532	2.86194244592149	3.21164693020158	3.74732873420174	3.26981391445049	3.57867899985461	3.51957027342761	3.47647916238204	3.51668052463068	3.27081896252979	3.2734163456369	3.14007225426479	3.09660818841821	2.32285057645843	3.5219459302861
ENSG00000152127	5.00695785360755	4.89726617524119	5.3743895587492	5.44482484187666	4.77709677278771	5.30451574463488	4.60840325619838	5.30365873798722	5.5195528961498	5.6622440282612	5.77121811056947	5.66034914592013	5.62336374485831	5.82055300196579	5.89726828293174	5.08943877239255	5.14856160169449	5.03981789268301	5.12785394686265	5.28865171072676	4.9693506684808	5.36044423626068	5.0544580346276	4.55764007804255	4.26291640390373	4.85098902628516	4.20128625975323	4.52218229566899	4.43079746372812	4.39506977373326
ENSG00000116120	3.63754158711643	3.54520907046246	3.69872318004147	3.27799998775679	3.71234599361949	2.94746434223215	2.07290935278662	3.81322532153366	3.75595120566609	3.37659353451789	3.14069901828335	2.93229619725558	3.90917898430345	3.81926603341657	2.6409777894918	3.77955386034807	3.91943800209084	3.46348970954157	3.98077607534212	3.63214936766268	3.45260488696479	3.62881792062722	3.90568021596862	3.42977524051423	3.78401874016553	4.13400920446258	3.67792464721657	3.60554338086996	4.15531301874754	3.61140854073619
ENSG00000198612	4.05302525937322	4.27652380056321	3.71502137230998	3.54330952250804	3.88354082856976	3.89008721957354	2.15692270025839	3.49304253134867	4.21806294718341	3.9817790956932	3.67126291711147	3.35001797623498	3.52354469357897	3.81686960729882	3.9444270371653	4.59322024263382	4.10836355912938	4.30745554482904	4.53716900179113	4.37896951830625	3.79447224565294	4.59275186307571	4.309666833732	3.77704810813704	4.4221690870287	4.96035983216953	3.89970990375052	4.61660153533329	3.998774789415	3.86915323886647
ENSG00000163510	4.09337576159543	3.71169685722207	3.67370354854868	3.68629455567063	4.03774207883604	4.18385411002173	2.25420348660125	3.63437044044317	3.39542678259251	3.99563072243206	4.18042504217448	4.00081956932167	3.78046120910966	3.66320242668711	3.5166558307323	3.70747598431435	3.93184498215073	3.44030406111735	4.1650391884311	3.43161089743755	3.53268220982168	3.53116934021352	3.67367725618285	4.09896992566754	3.17150685797435	3.82520433778014	4.40353510588892	3.41567399473682	2.99507661640692	3.79794864102861
ENSG00000144320	4.07351943076603	3.21202739691835	3.85402211310665	4.41793208968619	4.41743007161487	3.46991146913795	1.80469127562296	4.44009055834672	4.19611675239983	3.6323016930382	4.36318236825644	4.07690126371624	4.13602724392001	3.81686275329908	4.09079726499832	4.08019314211052	4.34938503412735	4.09903626852999	4.25421729370968	3.50754462694109	4.02345774326748	4.18909416090322	4.21165614186415	4.0813029709273	4.19549176129501	4.24523071603386	4.42849960036665	3.98894199491888	1.46507956334402	4.04307806300699
ENSG00000144118	3.6416544616501	3.14146008954185	4.20073312362476	3.12444155179714	3.46475361140273	3.46987505873344	4.14914732432893	3.41897007868493	3.37773544014021	3.8497404715973	3.59054683672129	3.99641385557588	3.72177829338595	3.78122957933099	3.72606927476653	4.2152487962066	4.1634605793052	4.10482014630469	3.9566999939141	4.61242236633678	4.32922627694326	4.3271419461178	4.59146583301264	4.26109997263958	4.03218446979411	4.17617359703343	3.80390569681981	4.30891832314498	5.08032301211227	4.39293253485163
ENSG00000188042	3.78832232295073	4.18682991343292	4.33563486669403	4.35703137784674	4.35648957299532	4.03405430034216	3.66660960886848	4.26836017736058	4.09605039893215	4.27774138845628	4.35082454509244	4.10922024117323	4.1927839229112	3.74437247794399	4.31260302915054	4.67993231230092	4.81033977071405	4.50594423416294	4.49869802737933	4.21471934263155	4.33635066618595	4.48283949154634	4.70805240574358	3.8613417010149	4.19232477622781	4.49154157272663	4.38722718468517	4.47015166857323	5.00585483837884	4.28692621522267
ENSG00000138376	4.12499909706237	4.36662665539417	2.26645195343167	3.90685296192283	3.90649847270339	3.476738184193	2.26645195343167	4.00741532822032	3.7596812491398	4.75010148754399	3.71460180894291	3.93731742719492	4.2095974203852	3.95111646357684	3.99969538424558	4.54712377063735	4.55733615209843	4.72192834074491	4.42405367524336	4.36761551855102	3.94085678026975	4.20220196658121	4.69817306103752	4.23875775707687	4.44443153493672	4.45381214672891	4.42977803376844	3.90779354771648	2.73141843938469	4.25391328844271
ENSG00000170035	3.02876992364782	3.87830637076003	3.32396571263821	3.53524307304656	3.97279327915898	3.70837064531745	1.85238602611862	3.90390711753971	4.5994291786498	3.11677219821257	3.32682605408988	3.85971511317506	2.68528637858444	3.25502110392999	3.36080464374596	3.97148379446492	3.41398045134802	3.77187506883763	3.93286911469936	3.81755770027976	3.2246915855566	3.55983390666094	3.61863416929447	3.42134803585958	3.55036673283972	2.94100923575968	3.85868580570001	4.12518556244211	3.67246341046201	3.53656186818679
ENSG00000138434	5.40838891398234	5.76188698403549	5.74127537741982	4.99980445403053	5.22293670853819	5.77230814852789	4.91687903715207	4.91861762259357	5.26869296322095	5.89242166756519	5.77248845257487	5.64931935668193	5.99249893752928	5.80512168593775	6.08071340932231	6.26233819158402	5.93167261272324	6.29743393775304	6.05481010495054	6.11438771056024	6.17771151063788	6.00962128960642	6.22633491705336	5.87539131842702	5.96242309269982	5.69640053456009	5.81656752234923	5.91048214276181	5.30769942004913	5.79057554146351
ENSG00000115020	4.81046617119213	5.03398068554086	4.56606787782131	4.11761612819295	4.76434120937968	4.59363949452381	4.04530511478785	4.90668501185649	4.41984812783999	4.50783065420147	4.65037558617158	4.82817128529197	5.03033132569724	4.68784640265676	4.72613623349459	4.72157441389799	4.83225051931886	4.59629961995727	4.73540059119778	4.6914085846575	4.85323818222763	4.93946158461372	4.6546461615478	4.70072604590744	4.50973355436128	4.47716396912219	4.59136475500915	4.32408182860314	5.36925890077498	4.81176117541211
ENSG00000115109	4.87991155796712	4.72156229267199	4.82621623434664	4.38722266855898	5.23144780051023	4.9976044065387	4.68518605636387	4.68690857886873	4.56260259342129	5.09604574741203	4.50106008762344	4.76631723091314	4.59394389815455	4.69168695632753	4.83566870736381	4.86468904636335	4.5791523247925	4.69499163592792	5.04218899065389	4.74628233588831	4.27202569573131	4.83460690602961	4.56507030943073	4.68506792131372	4.8576892629225	4.52529451384581	4.36996214689775	4.93375539335732	5.10999363118333	5.06372779554127
ENSG00000115183	5.46659173237238	5.62311364807522	5.75183907467394	6.0636692198038	5.85485725809898	5.94007051692979	5.91321059986174	5.7779092822055	5.51191192927487	5.92938129389367	5.68952400507042	5.90774134679292	5.67259575108889	5.73615444642995	5.7299783088128	6.1666961637596	6.02223619161303	6.26445847856712	5.87305211954198	6.0884110162025	5.87111800020447	6.36383493960763	5.95041709116307	5.97814782924029	6.22769608439185	6.01936785336981	6.28387797192858	6.21043680425272	5.27889494044671	6.05207900647319
ENSG00000118246	4.3552303388425	3.85721672573803	3.4103461732403	4.12030726542529	4.35805463384173	4.36691508461051	4.56021140742601	4.27822230305409	4.2975503386148	4.17776820612971	3.97429805728549	3.85118866470305	4.07725507642094	3.60660582503628	3.31065327956768	3.47470242923615	3.64150295159367	3.2012170864566	2.79448859475967	3.6354155793974	3.18900186601665	3.18728683849533	3.44660704019972	3.67063875713906	3.36386929918169	3.62184687407225	3.34603210080884	3.2539987298129	4.34300411543891	3.44299039714454
ENSG00000136560	3.72204129964767	2.85733576754593	3.93477067137017	3.80543238317945	3.18617235020731	3.64346315230141	3.88230040269094	3.74143520177656	3.24026547768832	2.94231339824853	3.61805612515398	3.46685598674469	3.73292979364995	3.61590155409119	3.4816265483431	3.86208199720678	3.87157169566256	3.33663384114829	3.67446842854096	3.9800683252911	2.9553293254729	3.86165234435162	4.09660857127885	4.17161843250793	4.20027224219674	3.26933071163066	3.57032416619966	4.40219646182052	3.48334167635464	4.06015869460913
ENSG00000064989	4.44707415332828	4.40664461448111	4.74283756154187	4.47323571946641	4.72199318595757	4.10717174314471	4.13527492479264	4.66516399343547	3.63141596175522	3.87701786037336	3.6354267341259	3.98897835286427	3.67098763967075	4.09289206203593	4.15093440566928	3.2810908192011	3.64747514331666	2.88584977018345	2.94803607948915	3.71473029489424	3.33286922320529	2.99909247148038	3.41388106581901	4.02315273843751	2.77440804101543	3.52643406560696	3.72865992438891	3.5183466104257	2.77440804101543	3.81298212424846
ENSG00000115233	4.43122953529684	4.75829722032642	4.12465404004046	4.28352045054659	3.97367704649524	3.98021428838716	4.21572596499029	4.21714229460939	3.89411763319174	4.47321455805897	4.31150605771015	4.13903385922364	4.57700102491051	4.4983007159356	4.15844980631939	4.84210609245331	4.41431586665358	4.79288127209272	4.41583479798734	4.62862484455782	3.92196878505603	4.30173512399793	4.05273000206959	4.69155483645697	4.58789934537018	4.56061507468596	3.87168722657881	4.56246697906303	4.34872647194415	4.86446312387723
ENSG00000130147	5.29581048321188	5.46229405159139	5.30556961597254	5.01226673647803	5.07017351748835	5.18941515947392	3.86093198639672	4.98098634355671	4.27975085796571	4.50998084565687	4.56606733726345	4.75682884245017	4.54907433054598	4.52450056582276	4.65613554304473	4.82995142762557	4.53754653928034	4.54601918054883	4.50424164251484	4.42158731874961	4.65848933689501	4.62436312822078	4.60664088997175	4.82248933479723	5.08827469192369	5.21707681128976	4.53399185792695	4.93568382471235	5.89125169493346	4.4096202026895
ENSG00000135916	4.08782728615077	4.60040073645685	4.42879786566523	4.32256218438049	4.76084930382516	4.77008938696026	4.10842401789826	4.36932492848222	5.13448799134177	5.12062431547248	5.04223853674702	5.03322149288639	4.95032778081283	4.97491766958186	4.9066262144326	6.02061457396456	6.02005774415575	5.88935916121012	5.77869699461089	5.99642374885501	5.80034937765221	6.01997380487941	5.72243589490233	5.59524354961711	5.16834431038731	5.46600197987666	5.45636304154112	5.10376524051462	5.63496802684892	5.15255173115388
ENSG00000198586	4.04594653506154	4.29563075508943	4.75514313151367	4.85131996206199	4.99266217607453	5.12699807091214	4.1988017796132	4.32030180863294	4.87549219587699	5.00772259320611	4.86038704705879	4.88518509300605	4.76554524949407	5.11784077647016	4.96071349036321	5.1563288772858	4.90067272065857	5.22237189127462	4.73974594039297	5.16066939418437	5.20470508820968	5.13185623728286	5.02255652154802	4.85699352495265	5.06190522491429	4.79750741826631	5.02822039787758	4.30971389203896	4.85844952332264	4.53360692195018
ENSG00000196950	4.84680954238979	3.91016175173547	4.67635772474274	4.62039397896302	4.1463143978123	4.15384281146803	5.43947592352388	4.75163623576268	4.45462335440398	5.02127857915764	4.7657138205964	4.74978100199645	4.19685891371793	4.61165649361747	5.09301795032146	3.99398714728918	4.00389957563228	4.34227028287178	4.43881099016095	4.21540828702033	3.89485310026898	3.94433676070524	4.19857972330991	3.86940464138025	3.89746044068399	4.14685815581999	3.51592509822223	4.03989265618281	4.57314705581851	3.6035450480812
ENSG00000079156	4.45130026959706	3.47355046301546	3.64274766180719	4.25118611821333	3.83655524919983	3.84408399558161	3.91867865288055	3.92020538440679	3.87919795005478	3.75371837730419	4.29841397601868	4.22888828261125	3.5809467257538	4.26022908920686	4.24420356872413	3.99702563038149	4.16947743389895	4.32000379582491	3.94973320667332	4.34892133217324	3.99880429044897	4.30017171824121	4.50622285375794	4.42449388617137	3.94873823400779	3.61960788232827	4.05370597508365	3.98924449168325	4.29251351838878	4.25533868017665
ENSG00000221823	3.87948372212826	3.58649554098298	4.31365990625855	3.5599168221085	4.16243212577204	3.38287242581072	2.0128322482009	3.6547585619082	4.24318315882218	3.77554074886336	2.87301157859929	3.82474886278098	3.48975697652545	3.10553040603808	3.56647642035344	3.67086100154177	4.03861854130387	4.12830069155126	3.79697551820168	3.94264762988219	3.29866475859684	3.73028350596294	3.84500758367296	3.50765140284398	4.00259371517068	3.79272216058756	3.94081846045753	3.51558619456032	3.57163561434869	4.27515788553042
ENSG00000196141	4.14815667630934	4.16069546604797	4.2227238307125	3.26042575325326	3.86097246293868	4.13473404887674	3.9359808768539	2.88992645378969	4.55233567417844	4.32858642502946	4.18332320085112	4.08350655603288	4.38577575155939	4.08429785939206	4.15106914687913	4.62570203554665	4.63664205338428	4.80069545093188	4.67133428869983	4.78580688069751	5.17339261745559	5.10723166952195	4.85699806712201	4.43768684497604	4.82880457210595	4.79665346769528	3.96731249256872	4.49403207275459	4.11916449885933	4.24466592037755
ENSG00000125633	4.25217731765726	4.08543618895007	4.03899308385016	3.6512468706303	4.05402484248455	4.34954502998037	2.10212693236173	3.19789196249801	3.97498793815762	3.36482773922427	3.58525403505999	3.80505320115655	4.0646667758993	4.21676393266704	3.66526991353325	4.02634564044636	3.7658914670725	4.08817445100022	3.76713752126561	3.87724870328635	4.53796948777335	3.75728238178934	4.17957712301725	4.08880333350945	4.37773061579501	4.22387536732033	4.2990608674219	3.1301230106146	3.31628738005965	3.92270647306582
ENSG00000115368	3.75157539580583	4.03859329909643	3.42450660601753	3.43896638955052	4.14326386992294	4.27852993052759	1.79432218772377	2.74593756587364	3.43238251728452	3.15520825476742	3.76514411789069	3.6637217236065	3.08295717130381	3.57935889177115	3.6764209280019	2.87837323770012	3.74351520030947	3.95589754311494	3.81737617525505	3.39270949996127	3.57611602695613	3.80520756730172	3.7215092287785	4.02310086136008	4.0948936051615	3.94813510421148	3.80175395905676	3.92535098354939	1.41014853788342	4.08185990980861
ENSG00000006607	4.1160047367021	3.86572893175496	3.95869270987079	3.67682666804757	3.67647862593569	3.49251750788252	2.06625968889499	3.77556010314411	3.30571218548344	3.99293643516151	3.7986415794579	3.57708357417529	3.45100602817151	3.69734478698217	3.73630980818395	3.48385960665873	3.31624095009895	3.83411518610635	3.40911166545058	3.63470105929312	3.31043692637605	3.48350952746937	3.3563161859127	2.79781542239028	3.36378132215369	3.48548897509702	4.01848958183112	2.80352005362187	3.50436298833539	4.11301725076567
ENSG00000115694	3.67098652184741	4.21640724547107	3.56437629590834	3.91677453402289	3.57953658664338	4.58600113615956	4.49109575321434	4.40605589354491	4.1020775784293	3.9437879749936	3.82003446215322	4.14828519753797	3.9841300108318	3.46707211830165	3.90121927319201	3.82791442241079	3.29948650310491	4.06950035809623	4.01134181952176	3.55635809523581	4.05255504249952	3.69806396960279	4.3162850079565	3.73189592626224	3.82468345008414	4.35281929879277	3.99090862472853	3.20153903817777	4.89636144947791	3.74093706773968
ENSG00000128641	5.21664603765005	5.06956305701161	5.26489519084596	5.70451400880523	5.65826611910989	4.79205630764962	4.59713611750703	5.55520173242476	5.82988155299047	5.17996020467154	5.52167133019325	5.34130236488907	5.40558317854184	5.57652367895287	5.41105898681021	5.27929278280163	5.38597597329953	5.07131843907692	5.06350444533626	5.18635291684805	5.48059389097616	5.30217533930378	4.960543705883	5.28061864391432	4.9415072750518	5.1646202949535	5.07009824262641	5.43487932202984	3.8398326306349	4.92856712424374
ENSG00000168385	6.43192305461461	6.69998902111455	6.41240480057658	6.17444879215279	6.29681626482461	6.36474890565041	5.86717511505393	6.04560327987833	6.94513588213966	6.73630219611267	6.66670798164625	6.51817574533149	6.63709607691352	6.55611727881549	6.61118189903307	7.09775374380299	6.86173565891385	7.09712180143938	6.89437679357338	6.80562549745578	7.13756740497966	7.05210847585314	6.95174590233167	6.68507527784192	6.63136633194954	6.36123838693034	6.95395323165573	6.72542893593785	6.33875162417071	6.60474328693061
ENSG00000162975	4.29304549010917	3.54376398390915	3.67286132496835	3.84123126130119	3.68863895985841	3.69604109135481	1.73631829608437	3.7708823067712	3.82090902954507	4.43760661538928	3.83252636763078	4.29281177116837	3.59898739128459	3.52959985695853	3.93797930889445	3.08849650407077	3.59567564366805	3.29563795188455	3.59714204720297	3.82945617655151	3.77188162065808	3.28075247006627	3.58076736325768	3.49678217195387	3.17548493369094	3.61863939213871	3.38017819477255	3.39781993503288	1.47629935221788	2.87544646070123
ENSG00000138386	3.81220880545597	3.42403608883324	2.01201925101381	3.67645195764447	3.39821751251726	3.01823957694202	2.01201925101381	2.01201925101381	3.57762197499268	4.18576677819193	3.89698786921626	3.79370358010661	3.52631927335032	3.65765949985695	3.51791677792915	4.13163559001576	3.92198396108829	3.84498782034734	3.42451563873987	4.32140483810067	3.5360702551455	4.3727927502021	3.89233073488518	3.68859704051829	3.71072827800332	3.50662966392522	3.47343485715282	3.69386534479398	1.14865398688257	3.59780541464696
ENSG00000152102	5.35776360000317	5.42648984853533	5.0376792290958	4.90863537023146	5.0599894598107	5.44477701317278	5.43695928935231	5.53544171084075	5.4194882446432	5.34532413203047	5.01289385195932	5.20595901295912	4.99769495768045	5.41682061173747	5.409618304044	5.46087751089261	5.16922344990632	5.30528190533336	5.45635499808201	5.5871591362418	5.39866850984712	5.65583045257736	5.35184979016034	5.56585451036009	5.70166873471025	5.47813319229533	5.5477769947423	5.52192150693353	4.82981481854274	5.3448090690057
ENSG00000115816	4.98713033274715	4.2454522625613	4.76139009071903	4.21036104412038	4.47126380610217	4.69505276989188	4.78343159771092	3.98587762433441	4.46195895524599	3.95258998690476	4.34180315027972	4.24602772979446	4.46065745473743	4.11252733545589	4.3987446822615	4.30301953444759	4.36588496877797	4.2100833784576	4.46523791794126	4.1961305381159	4.00511564820776	4.06931627234913	4.61985615285049	4.56503918931264	4.3881962298876	4.59904687240413	4.42901618787691	4.47335083036207	5.41266608806619	4.29893098147929
ENSG00000115825	4.23534619261402	3.69080538073352	4.17969258370139	4.04551107981	4.19615575110834	4.66612460499712	5.16000570102939	3.35474983921825	4.08741414309916	4.43535405240601	4.14528251773586	4.18053593802016	4.43696154693926	4.53116081073086	4.43716278490314	4.02880462774708	4.15757666611996	4.10668272159671	4.15912472568046	4.20623238875233	3.47197139494063	4.20182831607787	4.09490446286772	3.59776020680019	3.8076680234422	3.56112910745074	3.92140526768774	4.19508419245938	5.27178955912701	3.67247646239531
ENSG00000173166	4.71689971407206	4.7556434419418	4.16930131904853	4.44248074369735	4.36310972683797	3.9896188683794	1.66023452266377	4.43350620933965	4.19073305073368	4.34750159074303	3.98093974600342	4.09847063213055	3.3543825643404	4.43157052945369	4.0550831184654	3.92037120948355	3.73549938729688	3.74270263645111	3.97709302571758	3.83091495632137	3.96629392299302	3.87409218300705	3.73878105027482	4.43372159338917	3.7295476850555	3.62615170284788	4.2010281802292	4.15888492282857	1.60434016724829	4.23871217170696
ENSG00000115307	3.62733075703354	3.53283684781356	4.23767001056964	4.14100543778532	4.01360980588197	3.87689494988876	3.94615965593976	2.88271348672723	3.80223895150242	3.65004648868115	4.25591381096865	3.67307381421812	4.01658733551665	3.86122956094044	4.10986807488283	4.03568397532933	3.99032471896037	4.29309507271553	4.09936795733468	3.80026534191306	4.43757456104399	3.86135196847079	4.04492860619863	3.81229413194775	4.39669143211052	4.23773891165489	3.6426873375345	4.37291669884749	3.36365537903956	3.96346500124135
ENSG00000081479	3.93650058201142	3.69036868572724	3.08857637624534	4.01589817429729	4.4861960621695	3.86168544061563	2.23685174518195	4.31809128834975	4.86212832060473	4.06797745959581	4.35462796560075	4.71100293827155	4.24116575834157	4.2904900000616	3.95626118681685	3.54017023263655	3.88591967402582	3.37659930220428	3.4650368725519	2.85082111844217	3.61856020287202	3.75493036942118	3.04864127522865	2.34546473267661	2.84457839208549	2.98477158394272	3.09153200084392	3.19791294655838	3.35289184247244	2.35420346098819
ENSG00000132300	4.67499713705554	4.30530141361891	4.37276040378713	5.01177227570577	4.39073463510241	4.79187411467114	4.06091290934212	4.70028490965198	3.9403801186728	4.63539240087121	4.35580603719163	4.64190332278521	4.73491689561623	4.55216603968636	4.50113866537328	5.08173164197701	4.63300283621426	5.07534499720953	4.91932702724561	5.16613043965507	5.3313608835262	4.96635410324539	5.27226214274798	5.07387240438891	5.07804018183838	5.50736324707372	5.33270147601935	5.39651766252719	4.59647072147164	5.06144242613093
ENSG00000115548	4.98511581165426	5.13751010592622	4.70202929655575	4.53063033458218	4.42188418253836	4.72963981557407	4.72331251292311	4.34758391760366	4.56405716305223	4.56489884728334	4.74476894330535	4.71501297166479	4.3554120267976	4.71044325081882	4.46652005115718	5.28296356438264	5.14732174123174	5.20752163630419	5.17522000444287	5.13960836918276	5.21333852134345	5.18574714413229	4.91770671679353	5.19106672290677	4.9355997402897	5.57449523060081	5.56570022249096	5.52216148807999	5.25081227818915	5.10624507008763
ENSG00000144485	2.7311603628411	1.87926629486339	3.10956181367935	2.77663628723347	3.36940004372256	1.87926629486339	1.87926629486339	3.07430703320739	2.50960511419476	3.28865369463192	3.31977642182597	3.39106570195501	3.42333180751166	3.2475498919682	3.15975773958298	4.34444882331708	4.5227515778158	4.80658557316159	4.56275705107887	4.51600634774483	4.6596671580607	4.29790477259472	4.83248185175854	3.56417802003039	3.92123336964158	3.80409419505035	4.38464874989452	3.89935084224437	4.63734058657912	3.90497572745722
ENSG00000143952	3.6199964235529	3.75093791700754	4.23535585618012	3.47047413425621	2.74072868596173	3.1703936772911	4.01477965056987	3.40400670189549	3.83690418051789	3.87247979198154	3.80325728808732	3.25309209153245	3.68982138333291	3.82787225314449	3.7502389651476	3.86331635964756	3.29056272960617	3.62331544656331	3.41038530632557	2.83229293189269	3.28307432946642	3.605217246745	3.20724792526823	3.42853654454113	3.76785164949595	3.51000738407951	3.3056395618871	3.3002737737396	1.6971936132563	3.84719322461826
ENSG00000197329	4.40640836692668	3.67828516718823	3.999670836328	4.15829923214035	4.01453560949852	4.29217429517062	4.68517658280231	4.32742652791109	4.41730093687335	4.37845165892714	4.43423926047572	3.9183460582213	3.82107503830608	4.49438874411151	4.18575277475598	4.75397663590714	4.6546235791637	5.20547514017717	4.95962938523299	5.03611729135899	4.97754742717787	5.03120174583218	4.86267418418618	5.29823215622109	4.77399648337855	5.12778052513704	4.74449369150047	4.94301424253562	4.87322498862554	4.94987562273791
ENSG00000138078	5.42793387002103	5.02708388648559	4.81711596617525	5.35083121265155	5.49736289588847	5.55229521300495	5.15465282561009	5.4981326139924	5.4531717372477	5.39695902415379	5.33443728473479	5.17003471128236	5.11270918518369	5.46773423513421	5.56427388272331	4.92121821122742	4.72180215530373	5.14470449210057	4.68997365491623	5.32128758138367	4.5340943708276	4.80477019013018	5.08268592546553	4.9073264741007	5.15882242620096	4.9802347415161	4.20979470987619	4.58345817501164	5.12796055777637	4.88712750532431
ENSG00000144036	4.48107749122588	4.23050221899222	3.77413652535405	4.65118811731327	4.49213409973078	4.79716082171869	2.20741954542055	4.89100387777983	4.33081353506695	3.92766562630993	4.47217339585636	4.06537096995584	4.02748246315095	3.89711088199116	4.43968089405565	4.17538294627368	4.30964732412923	4.14650293404644	3.68361039018879	4.08695725589084	3.8719015214684	4.03378678935886	4.04290678738533	3.85272147496718	3.6156167030092	3.8972226123563	3.86393189258148	4.0246664853668	5.59002923288809	3.78126047952458
ENSG00000144567	4.14339145040803	3.85140387071493	3.61500250737885	4.12003793421226	4.11956399079633	4.47801219753793	4.56921120116223	4.16767923136284	4.11961880636933	3.56659060014938	3.98360119227089	4.36775476651533	4.08248369453699	3.91418626233139	4.08036632720245	4.41202811284415	3.62904580121312	4.43268785639863	4.0914887837742	4.32996253273518	3.77112056224395	3.76891818745646	4.26072862116528	4.17942627045726	3.68890919564716	4.15974776128477	4.20322364785226	4.08691417579911	5.10881552698607	3.92948619464358
ENSG00000152082	4.34584208266967	4.19314771543203	3.18198600090424	3.53909827473328	3.99216053670441	3.19431963005334	4.23909327288042	3.1551952483463	3.39562849753941	3.77272689932923	4.05628169187161	3.77707669823581	4.01487799856631	3.78912836885795	3.50996368669432	3.84906719193364	3.4400321225366	4.02093123176615	4.01609523282421	3.93367013371009	4.14409006644207	3.76029598361746	3.60247374526985	3.86341074528837	3.84403753057524	4.32109815578996	3.75979957760823	3.61386210775556	5.01323902661216	3.56286805259442
ENSG00000134324	3.22803991804137	3.05977442769206	3.02287467326245	3.30409940720183	4.23041994985289	3.70708005822878	3.78245379262611	3.24568554439004	3.47416893555941	3.22519302581444	3.48397084644199	4.14351555511456	3.73721393038443	3.96739262603053	3.88899777745204	4.50333863793162	4.47779041909193	4.36557925586669	4.8977090464818	4.83195307582555	4.61172409500778	4.64256455818823	4.79142793668789	4.43756941027154	4.05896543454136	4.4690092891221	4.33004406607906	4.52868513892011	4.87178703043546	3.720928789041
ENSG00000014641	4.30022575319224	4.20651635288732	4.01864453914479	3.70631178993203	3.49574585475002	4.40994116827858	4.59740120497056	4.51423500116431	4.04983117088352	4.0539074432366	4.58740229542992	4.29305292956192	3.94753394696316	4.21890109273004	3.87464587551737	3.90932024402485	3.98101004259239	4.25601874840548	4.42745141452554	4.24152100525241	4.67426223094324	3.90886927510814	4.40436123648289	4.30449952917723	4.28353705956069	4.38365547640664	4.35061962536726	3.94593607000303	3.49893075763544	4.95431208872537
ENSG00000115234	4.28151106530764	3.78336733501714	3.55178385198153	4.38865248729116	3.90679367101063	3.35682902401148	1.72677816742921	3.97071520677683	4.37780470032352	4.20018275166429	3.94225197257063	3.97646296826031	4.41125896713466	3.98273942096804	4.15556483956963	3.83115970634602	4.06703422876638	3.90953756905992	4.25884214627336	4.33469036574264	4.33220779062746	4.10554417455712	4.13081849884898	3.98679160656936	3.88379996227312	3.5980012691317	3.97973743997733	3.93120276418205	1.53100937530502	3.9963694874767
ENSG00000115241	4.2298840682783	3.9612578413285	3.74377048674476	4.32572846056898	2.94781292203883	3.30525004082738	4.00769239830318	4.25222863158381	3.70052785493117	3.56087159657061	3.7139309501849	4.20469195110012	3.45573760665586	4.1246079027539	3.59729506802232	4.81912854301517	4.89352432471945	4.41599035567369	4.58204397941051	4.61264490339091	4.35256131223732	4.52826304433005	4.42118240173256	4.78313436769805	4.87872097965378	4.6504480216567	4.31720890123086	4.54511148850711	5.57926944172792	4.2636547944104
ENSG00000115216	4.946811748297	5.16148407057114	4.4378092846974	4.66039438252358	4.98583269425669	4.46332794635117	4.75268393005823	5.36413883244172	4.71845118526937	4.42679009129645	4.91511475388843	4.1749703043924	4.73920934144094	4.4356783330239	4.53107194429996	4.92368004932749	4.0690782362553	4.64692806422822	4.39066899578807	4.51388553269446	4.70215260660486	4.549878174138	4.35139158607711	4.81582638549828	5.19383299427365	4.91785082390387	5.07904961474157	4.50632026190368	4.99901693976561	4.43263270725718
ENSG00000155438	3.50917878701756	2.19865429356459	4.03062276851242	4.0455523113276	3.34418611253951	3.3489628068918	2.19865429356459	3.70290268004429	2.7624495314382	3.05007056988965	3.91804195484765	3.15259208983568	3.18031933829195	3.6333405623055	3.57297074589245	4.10169321895511	3.73114892151861	3.81106388041731	3.22153092717035	3.45870486730135	3.55577940184991	4.24723333622424	4.04826117372247	3.58187045912567	4.34628838818284	3.94812559456167	4.46405830476751	3.11870407817102	3.97346411864239	3.59799424947612
ENSG00000211460	4.3283605903839	4.35310337758	4.30525663210608	4.09905150029161	3.40301668823594	4.32800961839358	2.2661925502867	4.3489085045721	3.49958564506015	4.60591602255009	4.30723274272925	3.94139898228998	4.27986665605186	4.17515238427443	3.84229652804936	4.4436986205697	4.20349067144979	4.25611627517481	4.10566806034912	4.4098030604685	4.40777474067148	4.23995479773941	4.04249510839235	4.46556917864706	4.38260830022722	4.63875983843408	3.80450813828032	3.5136186417515	3.99801072229511	4.29371798271709
ENSG00000121989	3.2584150101655	3.56369982825558	2.99290136066406	4.00396934113357	4.22398052759386	3.87850559564302	2.18504272478435	3.66650916280801	4.12110662021288	4.12757187435174	3.36726107065896	3.24970424058836	3.52823717498422	3.36424180209444	4.36306962796977	3.48498445380245	3.64507694004414	3.95152068618735	3.30822700639072	3.77151032271011	4.12568360667328	2.90871800360821	3.68896682799454	3.43509607078738	3.35052268517354	3.23269579294693	3.74834952659588	3.44356644599581	3.25491606802657	3.45053702263725
ENSG00000115947	4.07566787820117	3.33836044973237	4.35346974373892	3.90247257437492	4.27089608180456	3.90880504648181	2.13389269400729	3.97658840749458	4.01258877864926	3.93044712816893	3.64418942924124	3.19068095866732	4.32407164067583	3.85123839035946	3.95341216029569	4.08401771362325	3.99037804701436	3.60412895238786	3.87719989098888	4.08760578044949	3.41770570752538	3.86669502576431	3.79444027246153	3.59966931983666	3.11670890512105	4.62745249769247	3.77270566807057	3.86096514180509	3.25756724405615	4.29675986748874
ENSG00000204406	4.43095223968739	4.07402490120233	3.64534945461211	4.56447150586238	4.02838430094096	4.03862501842401	4.56702285980092	3.36394844762147	4.32711230423854	4.15106575304544	4.00504860840438	3.99744178433083	3.82737425825334	4.39624013435444	4.29800770565846	3.62769311244342	3.6399720072799	3.73104405574628	4.25545649989869	3.79214581644255	4.06438329317483	3.99741553928246	3.94859508426873	3.92678464953124	4.15131236765292	4.19303281621029	3.91552497412423	3.97559532135646	2.15581440667263	4.14155442754976
ENSG00000115504	4.05087023081997	3.94727975549983	3.90386270399745	3.78937498756583	4.31149731977021	4.14099010002408	2.13539080966971	3.73272593754847	3.58813838781964	3.81932365655156	3.72995426227004	3.76490461304614	3.65128978781534	3.71866024464419	3.60206449564153	3.80298596449637	3.81138605948003	3.81725447505967	3.96124006304831	3.69299051132637	3.32787901302827	3.74777592390866	3.61208264367536	3.560414579604	3.85342915899367	4.30909787431412	3.90349412582598	3.13209027471203	3.49425713299011	4.17027309416237
ENSG00000172292	4.51978066320473	4.79316903823101	4.79050088881888	4.6270558811997	4.91861217120061	4.33432534122059	3.71981178283172	4.7811943534413	5.0126191618047	4.53209215952645	4.23184485410059	4.21986977787858	4.27634122639127	4.3396342065493	4.00870530636115	4.02173404851962	4.07161157706887	3.6690753242648	3.66363639994224	3.98570848883796	3.26375896855073	3.65174421615993	3.92259410534914	3.94842674941202	4.06279724600984	4.15574988507535	3.74824434354396	3.52022808760769	4.08412038950134	3.24432595043831
ENSG00000077380	4.08788338928539	3.14478459269101	4.01909951965508	4.17013919919198	3.68783112955712	4.40601731676125	2.2818841659959	4.10703123716864	3.94535387907297	3.929987015778	3.01703730765983	3.96437044288305	3.77701021855837	3.58201696557645	4.03471050607552	4.363342991663	3.78991925732314	4.12892101208705	4.06574100031484	4.05901536350068	3.6106227423024	3.69953518862508	4.22970698271713	3.88583001559726	4.10746321652185	4.17572058055148	4.33385717310373	3.69248537016344	5.05021180774633	3.47586625141032
ENSG00000057935	3.7946564746891	3.74069545498691	3.50529583803151	3.51808853577483	4.44770510509143	3.27991166535878	2.0630573369135	3.22968674336103	3.43823555307908	4.04821801669626	3.36035410312027	3.36048901139106	3.57869409214523	3.53218974671607	3.582828140033	3.50285334375532	3.9974053196311	3.75382872422969	3.41754184788457	3.59110097353236	3.66797225893692	4.09292917677443	3.64139515162089	3.605343408315	3.63431707319666	3.05549700224385	3.67700147292169	3.77120340968696	4.86185441629303	3.03465338327309
ENSG00000138413	4.38510627341433	4.64866360112283	4.1319101186915	4.84447857618467	4.1467748469153	4.15375135626035	4.40508814933824	4.76637813863982	5.19108857848214	4.93128014888091	5.089809761965	5.39833124879349	5.24352904335266	5.2171215930633	5.33897326364463	4.38574705439414	4.82386520039884	4.79126499834464	4.33892646667092	4.54971690684389	3.97999235521631	4.38527694715369	4.51230951076768	3.62799671895819	3.83767622047961	3.88733981746561	4.03823136475209	3.9429013707847	4.21017493632875	3.68702130979419
ENSG00000163001	4.06990882963889	3.34429071923132	3.88503047601306	4.03510477358675	2.99997684608476	3.56150149522938	2.15891867059872	3.9724001710545	3.10519791533984	3.5122001473292	3.79834169730932	3.3919569938673	3.58591230214623	3.76764232404849	3.69905522977482	3.55466901829312	3.91689838212884	3.47650948167785	3.9761432725612	3.85021467063512	3.71323337465229	3.78141762450659	3.60356310733019	4.44763732179925	3.30504951480421	3.86612413600576	3.44888497023864	4.26710264352945	3.11137434455419	3.91620844998377
ENSG00000119041	3.84718144238805	3.79087153740188	4.06251314753492	3.761303318763	4.43158785415115	3.31003015307788	4.62065889643057	4.45232848615089	3.06741953877349	3.94761288257878	3.42872498337659	3.6358272325664	3.96160015768684	3.81381562258175	3.59770409316543	3.9830956914048	3.38666491955741	4.05638095982696	3.15517297263589	3.38201750340277	3.64912680388164	3.47646313109364	3.42949042219467	3.92673401385385	4.01400005228174	3.76409983703808	3.72345581113491	3.93310692809233	4.75564315291658	3.99866005958892
ENSG00000197121	6.1440780180712	6.14635691489275	6.71802476236152	6.03933436744247	6.21483016009921	6.55878921644503	5.94316857898771	6.49267577816098	6.33331147689776	6.47214361959604	6.56246669696845	6.48056301945212	6.61297868011804	6.7244946878422	6.69849326490601	6.34767453741129	6.33309353447779	6.37147547687519	6.3352086914229	6.40824784161434	6.29219903875594	6.41126438676427	6.32200652149053	6.06141904216309	6.07790547303847	5.64704947813782	6.20348556238969	6.24149847345017	5.92813523418419	5.99741361095528
ENSG00000115524	6.67233267093762	6.36485010916991	6.28876937168304	6.53042648926867	6.13502549966352	6.14645652102063	6.13824672289768	6.42372331360539	6.19593138936685	6.13999808254021	6.11984764701259	6.18934038423388	6.12213022045905	6.36047334387701	6.30329918565942	6.64850001348285	6.58911365989039	6.53219973354201	6.72772661804665	6.59038512683192	6.36213594649158	6.74826742710439	6.68846083471602	6.84249461785198	6.89833273915604	6.92796612418891	6.94913076925414	6.86622005495249	6.16981644614001	6.93288605846639
ENSG00000115540	3.56127498154219	3.84328860011861	3.8022468723685	3.97384114546962	2.21912789092535	3.07071654203479	2.21912789092535	3.91374211897878	4.32123685772512	3.99193570523404	3.61281274258362	3.22361510118137	3.8431025248233	3.79659291314509	3.45233220492283	3.12717453718581	3.73141761252437	3.38467984799738	3.65630749163103	3.56770729365421	3.12806613464011	4.13620705417061	3.61423305054722	3.14100029848701	3.17093002187552	3.17884109755731	2.50777990122523	3.03967191976645	4.12429558925777	3.53725728814607
ENSG00000138385	4.10441101677443	4.20964549076359	4.41734703084588	4.95034225691797	4.31435253538553	4.43960364783942	2.46496618868185	4.12222210767744	3.91128997689725	4.04218653886805	4.49211279125313	3.75658187021574	4.28570575464368	3.74517678892128	4.09244350823389	4.64114189778236	4.30572772213496	4.91605888609497	4.36413831353385	4.90249702899862	5.02341107516832	4.50727182159011	4.70554130512969	4.58585580690549	5.08098812583346	4.86069925743878	4.94003950806548	4.3554174545791	5.92036204980542	4.60500017959661
ENSG00000144381	5.46421698816209	5.57204572393313	5.61075029515476	5.35486584380459	5.22297731912756	5.00415597527317	5.63479873022566	4.91279691597716	5.56436733240553	5.70871671091905	5.58057533430126	5.12797607129547	5.64155071583833	5.49552854368515	5.49838133545121	5.4488420131403	4.95107123821179	5.25489211412705	4.84840429594824	5.03961721456769	5.28678626266775	5.30888419208109	5.41967610642786	5.16177363435525	5.1258238554071	5.19961476027046	5.36804223224885	4.98697345589199	4.45525656385852	5.43164681619993
ENSG00000144357	5.4804061697648	5.07742320742651	5.20957163091122	4.70360976234695	4.60714556774112	4.71314929469001	4.6099461948001	4.70014744626607	5.17011069087833	4.75215229317628	4.94313274395549	4.9089822142199	4.92263290418994	4.51494356595493	4.60373730936434	4.78894083746172	4.83631689326684	5.0032501858002	4.87132120775116	4.57203279726462	5.06799367264243	4.85485327977131	5.13171905001438	4.66958330877567	5.02147153195535	4.84581589024753	4.82403338543002	4.5083625566783	5.75363107849351	4.88118495997455
ENSG00000079785	4.48992475099201	4.27075006373868	4.7901556092337	5.29053400914047	4.713869202587	4.50285430419111	3.99355367938898	4.40471284178562	4.22169344877535	4.3779895648663	4.57385312837962	4.66598967633519	4.70089461566103	4.44866458465951	4.29875074031599	4.58855515609351	4.60184925519693	4.65450467273782	4.6891755497156	4.75894151022165	4.40284477835319	4.67302907043768	4.6322431399259	4.97522926353303	4.84265513755526	5.06578415815316	4.89489398938942	4.84879933413073	3.66747102188686	4.92103993733149
ENSG00000115053	5.6953178334945	5.94125040660264	6.16476201922909	5.94476351702167	5.83256010568013	5.72310598103754	4.99178807149573	5.98944872076589	5.91319163486888	6.25099508372737	6.08430713684363	6.13765958774421	5.95209358832917	6.00487468534065	6.03892734114254	6.58709881353114	6.58985879436443	6.61474021159296	6.46451016129593	6.26205945793053	6.40345722221461	6.28872462608033	6.55366195667787	6.64478844887014	6.51059469128516	6.59408534936341	6.36782999531182	6.63575960067719	5.20545416034617	6.50220600122463
ENSG00000130414	4.39912545965773	3.52333932087076	3.69064448816778	3.23212530537768	4.03531808246583	3.88972939764405	3.96348990732145	4.32434000325941	4.0185174076213	3.40371682999353	4.08252196188282	3.91762109775014	4.03543734508122	3.54352031507911	3.75014283601589	4.06272604758631	4.23324942530294	3.89408036165967	4.33075913693388	4.1223893630581	4.36489983797511	4.27063814167202	3.87227518706695	3.94099605233189	3.57981237215285	4.32504339524192	4.34172171728708	4.20561241241397	4.70324560829521	4.55125677992003
ENSG00000180228	3.57318333219634	3.88775686562388	4.39279335616135	4.52189426208178	3.66115522468584	3.85996400781471	1.73313586522755	3.77979189068646	3.93429034295739	4.08284600810934	4.03736394043204	3.07255597619127	4.26513583456512	3.87808769190586	3.91510742448682	4.23553867697833	3.58133254815715	3.89933951962785	4.39560658586789	3.95168860979461	4.1849287661147	4.42612354326369	3.63645406896178	4.33697942301438	3.9183674540906	4.11888546651633	4.21016110311065	4.44999336849687	1.59270584378095	4.30895093285369
ENSG00000116095	4.39193646553172	2.90771656738087	3.45859031658272	3.82982633788826	4.09617334192951	3.47696182307058	2.0125139212759	3.41852080146948	4.49201837907234	3.6054797301403	3.46549691244172	3.60366531997888	3.85685510022664	3.08003819520645	3.33164352302685	3.65141917397146	3.58669842175087	3.51325858091886	3.79385388387598	3.65464528200593	3.32169851547057	3.57806698530194	3.46533331610478	3.20800486555331	3.34385553475359	2.70223051684418	3.34513586450557	3.42807227592462	4.40818810289708	3.53136819571978
ENSG00000173692	4.65694084034085	4.9319391574633	4.73271664261938	4.57993032260942	4.57951189374616	4.75732886632132	2.40181075734309	4.41676137386473	4.31413336108766	4.75639215520915	4.80498274650043	4.41103707845252	5.20573010557119	4.49278586602349	4.76020463902427	4.88610911550912	4.77295887670381	5.16261253146532	5.08539411510508	4.73326267327651	4.79664781424593	4.88562930254245	4.68959814891805	4.45537050598377	4.40093324381923	4.97873012571797	4.32269059271748	4.10897764112352	5.67686356432882	4.6552699483498
ENSG00000138398	4.77352189210317	4.89861560935478	3.84786774736095	4.43162929844117	3.63645972907869	4.94040688250677	2.52472728896672	4.72282607968348	4.63422971742261	4.14717125378146	3.74215767923152	4.2543281327929	4.27640004732774	4.25180385437528	4.53097458929054	4.56406226700119	4.35674760832749	4.31309147115632	4.40538786856213	4.00641478202925	4.60381285087195	4.24590634452061	4.50089446070986	4.25204632659008	3.80654931827001	4.62996336032189	4.33560020517973	4.62919544192738	5.32229945655974	4.32823982713092
ENSG00000072195	4.5457814737851	4.13807929560318	4.58442170342715	3.86741085326939	4.53419272456091	4.10219543410776	4.5748244571267	4.57701772589804	3.88719082909537	4.4786520417277	3.96866496132974	4.30379648754961	4.03347243434038	4.05431995570127	3.93410368732936	3.28223868099506	3.29381583972542	3.05922028704879	3.83571099695784	3.28661306734384	3.60909644710079	3.81993107082456	3.43305741994757	3.61471956012173	3.80019062198823	3.52982592960173	3.77680251775433	3.61765884023813	2.38422672356156	3.71012376861671
ENSG00000124006	4.32957052142242	4.46935540984035	3.87620530118061	4.13931150782526	3.11967730234991	4.522810516169	3.82317923067014	4.06625165372552	3.40330970963367	4.0719547593032	3.99166553076704	3.68825589835316	4.24563612178519	3.52799249582206	4.2430411596843	3.73371187781973	3.680477738221	4.15625280718105	3.96566559885863	3.53724785003622	3.85087160031409	3.73327767378063	3.59353296172224	3.7740299220255	3.51862307851446	4.11456458321053	3.81630454552017	3.69247488999793	4.5654437386081	3.78447842436413
ENSG00000143878	4.50547606624862	4.35326035650603	4.66856104139085	4.07578588480029	4.20323576803774	4.21092430258822	4.60763528173138	4.82143212095725	4.90906884388065	4.71288067736337	4.6975102816834	4.53248400424472	4.52749671988567	4.24079118676756	4.68343262489708	4.78297923554456	4.23436446604344	4.65511491573737	3.92419015396738	4.3148467776444	4.63766420850691	4.07909120596926	4.5770384342038	4.59408748305927	3.66014624318689	4.33006994037551	4.01078378115882	4.40589650559911	4.2933762314934	4.19172601781765
ENSG00000138430	4.05379656253113	3.66696854700442	3.82098900839929	3.64122355091907	3.64089992798106	4.27025653804935	4.65647214242179	3.35353932552385	4.25912610057105	3.36262256913619	4.06097667315585	3.87814312708943	4.20902130320445	4.01201983840357	4.03678548916761	4.26692597477895	4.36872642224065	3.80622563822334	4.17773267154736	3.86808168616264	4.16836192727168	4.44269714445859	3.99141451726267	4.26377462175642	3.54801567927744	4.19999582228296	4.03941119738971	4.51370678878661	3.98876989369479	4.3788973773923
ENSG00000217236	3.35649218008829	3.49947500716129	3.44122048517435	3.00071579060616	3.25016849894242	3.00782963565056	4.30998692260622	3.38069223577373	2.88699081386931	3.12768240155761	3.54567134645947	3.15034822882692	3.21842969694598	3.13853071019993	3.32337371985306	3.39540610119126	3.55793786759148	3.41506674297085	3.4087310505566	3.61993582983774	3.97402668094986	3.47217426469539	3.29962608107198	3.61996796309473	3.90783901146145	3.9119826064805	3.69546780670235	3.95410675856695	2.22541092704096	3.70139451137593
ENSG00000204120	4.95844971866016	3.94209861716185	4.34097872737131	4.35801327083127	4.76462398020717	4.77319625302006	4.15935155362608	4.50484362747445	4.53680573591135	4.8339280658476	4.65743040177789	4.62554397232053	4.86903731675521	4.58824646779993	4.53625419829195	4.37428035713383	4.47642275093798	4.75752191591391	4.88262840393808	4.67099347316817	5.01663628109433	4.70256253140062	4.34243639310553	4.10647772508349	4.03621097841771	4.28340864500721	4.7404611471325	4.81717038019917	4.93468284453068	4.82348459897022
ENSG00000162980	3.87268454283918	4.00080265427956	3.61688452858198	3.81114912687435	4.10229809407228	2.78870743856207	3.89287191160794	4.02830232695859	4.00884404575373	3.91942597449516	3.14834680013716	4.13507336584795	4.07309328661101	3.18696141174019	4.02951308302517	3.2977910416178	3.48626204104311	3.57286704837303	3.56775614395844	3.30092299238565	2.80319826296921	3.08093626406476	3.44963672147804	3.58497830372357	3.24201769287337	2.8852954031634	3.0874401948778	3.00118315728373	3.62487156600604	3.67132710695614
ENSG00000163214	4.34803740810588	4.111232851327	3.90180685819032	4.07583760522115	3.52011321600823	3.92576595770712	1.90015479776664	4.37242867052584	3.86161415660436	3.96629267061116	4.39495189566496	4.22212199000445	3.74523344033651	3.74750972417869	3.99787280048283	3.49374545757015	3.67166315938189	3.59670767250724	3.05556059172568	3.40198742890106	3.29597745043367	3.29426573496593	3.64279584231808	3.65010597295529	3.29444695467986	3.53851994605719	3.83415688368709	3.44288337691223	1.30427369154171	3.7235324022094
ENSG00000114978	4.41570747572035	4.45527184990935	4.88793333213156	4.19594708040077	4.68822413616822	4.69698537784988	3.99607801885048	4.23959378725677	4.95869669556332	4.50783727210654	4.44062661730217	4.65834047888128	4.78938316664695	4.30124916523213	4.22978053604917	4.05176609596486	3.84086870953123	3.78449094457954	3.8423220483606	4.05566299424947	3.77013154748552	3.83082600172836	4.30876807304016	3.83736752427648	4.00345930235195	3.86961636918408	4.18943741415858	3.69024089641816	3.5601249112002	3.61246829077365
ENSG00000065911	4.74306758517429	5.26860816440044	4.47377738765271	4.97919843442234	4.80344632381523	4.27192205398443	4.38774445788992	3.87780031224275	4.65974894822474	4.57665872794353	4.76962168068278	4.8496898541721	4.7207195459425	4.53128762772291	4.7149141670608	4.80812358239154	4.63140171155275	4.72312131597462	4.67447021330779	4.73988454631528	4.73642101556919	4.57273888817151	4.35279233871625	4.80455683019965	5.07357905307547	4.61692895921639	4.71860276890196	4.76041579794859	2.54513965807648	4.78844257568089
ENSG00000154518	4.12779532930607	3.84917503758296	3.79994541654401	3.9698361600351	4.43827686963055	4.23515391554143	3.89733716217229	4.35876109736973	4.58744022576501	4.21065801444395	3.67508253925499	4.35127863883009	3.69984005110959	4.02686522340106	4.14260743757606	3.75024261691627	4.00249684949198	4.00988520327087	3.82709142770553	3.68453467978865	4.68022743352622	3.9914392714052	3.94593360110645	4.05744848355786	4.08158980392727	4.02820685097714	4.24877786866917	4.06319468794665	3.62118786876745	3.58974342095603
ENSG00000187514	3.97760800552172	4.41255519440061	4.50327807584806	3.81154493648365	4.743533649214	4.23399509624294	2.65646225049185	3.76823046490798	4.62931091002299	4.75627783975777	4.38887057340809	4.99874485525278	4.01570818847837	4.54640974232728	4.57839003779128	4.71650464547847	4.96996795936063	5.11326256531607	4.27207591271858	4.99931644710487	4.62234132386249	4.76078887187261	4.86891035834227	4.36917773645212	4.7426901159461	4.32200583321419	4.72512522052838	4.2794537841815	4.05721564524974	4.98177218960945
ENSG00000115414	4.4725680625451	4.75058206633421	4.3670741224417	4.16976576187614	4.56071421004411	4.56823644964533	2.57671489600221	4.11200563857853	5.11680902481104	4.93263832728872	5.06717710315838	4.86292412138273	5.10627393997325	4.8879493818892	4.97215950556711	4.43506513265713	4.44466579927232	5.01470654765335	4.70406985551933	4.85748664226644	4.69378464157316	4.50442284492733	4.97706374407175	4.52897228246203	4.38776187716127	4.32609034742903	4.42036992039849	4.43204697567828	2.61936485813937	4.8489067915142
ENSG00000169679	2.34107656729464	2.34107656729464	2.34107656729464	3.19761794901614	4.25095093452701	4.11957821424488	2.34107656729464	3.16424441148624	2.14598886364794	3.10015529176905	3.60815775883832	3.68564726908123	2.97002384837418	3.50051949189245	3.79850496911436	3.920749740419	4.01185265308416	4.29570508444594	4.09009987073214	4.39858150550676	3.4795321897898	4.08046445121606	4.2079625618933	4.23748409231653	3.78507240092689	4.83959354141355	4.18814322473892	3.94908908839636	3.3034282525714	4.04583560862949
ENSG00000118965	4.17083705168559	4.68948997213397	3.97781079247845	4.37186802552896	4.37143772732832	3.39567637876071	4.06763410803606	4.3015579457603	4.06440400774908	4.30903653621132	3.96528133031739	3.85325458266623	3.84668484650574	3.54496623884116	4.0572441123107	3.50900778434015	3.51694957410218	3.23684323391549	3.51815138929702	3.22798762155784	2.02176362926268	3.10714524289136	3.64320508047265	3.75331632055982	2.6722065937293	3.42587504348114	3.31654051841461	3.58865283294176	4.37295536138678	3.40409357660303
ENSG00000169604	4.65728639920348	4.9908974947152	4.23257006982854	4.6366395106085	3.88754708540646	4.95015459699863	5.13399378870964	4.26092504307585	5.18687729530272	5.40510993798155	5.15377836839058	4.98973390079991	4.93488108320856	5.36120367368444	5.07870186459188	5.1374557964803	5.00437067139318	5.06681784184827	4.86997237389485	5.19003945110507	5.16361275972201	4.82244867576498	4.95616216788165	4.64719913208004	4.47170910375319	4.59700691049196	4.5060500216359	4.6155962833878	2.47258488503285	4.849917489031
ENSG00000066032	3.51118886141387	3.63685688154133	3.58559665379635	3.97071184616894	3.60216443890812	3.97895732962149	1.60831538458939	3.30389780361048	3.51659527782666	3.60941200985736	3.38741341294388	3.43817888329185	3.89879724349871	3.40543845218346	3.85358112324065	3.90771414733521	4.32060457095094	4.32936802247598	4.21967382703984	4.03955770262321	4.577637908155	3.76580826727072	4.17453533054271	4.26665757184419	4.46792352588655	4.29328116673237	4.34191137283639	4.451246571591	1.78087267067817	4.23651877711461
ENSG00000055332	4.45278738598139	5.04958245470922	4.82430127835925	4.66567482089141	4.56464929018076	4.6748118607258	4.66786342699315	4.12677053400383	4.47390489068725	4.42896478845141	4.55073720321366	4.65620286920056	4.62519807395718	5.02824577299344	5.07368229126925	4.56949146107717	4.77012939624037	4.41810754822043	4.03885065958592	4.30624872901582	4.20045243188059	4.75641202876142	4.65453486173228	4.38305262878293	4.51351712003891	4.74170984728572	4.46906416410723	4.62663960751833	3.62012022131396	4.53432721203285
ENSG00000077232	5.99283234875602	5.74326947769505	6.09866317457746	5.83988823506694	5.59176462834246	5.7564198975598	5.32260893743651	5.91036465598412	6.063422784185	6.02582777952263	5.98413471299477	6.13933474983455	6.1031286709559	5.97515236042059	5.85117088543655	5.28679272387924	5.37581320804781	5.47972971978206	5.62243454751698	5.34268264916915	4.89904324009885	5.45576233465697	5.32344568825994	5.01187327761175	5.6202977434529	5.45329200691501	4.98685836026879	5.40815132041346	4.58250117738705	5.13149776881462
ENSG00000080345	5.07261070543799	4.89356297825168	5.15932649650881	5.10629401860337	5.10580259058848	5.03705593788879	4.94774000544428	4.68457315621476	5.25781982317133	5.40270872062363	4.93434869225557	5.3890908158333	5.23914414285382	5.40070130905476	5.43676837795949	4.33135890050844	4.93975860371509	4.23826705179469	4.5354285896626	4.52716086347158	4.56823737750046	4.76078972821223	4.39932899000204	4.34517138560113	4.62038549053742	4.42001176070232	4.11888927509978	4.35222127900631	4.40188109435678	4.24074922309219
ENSG00000123983	4.51776520149977	5.39115610687132	5.01412845262609	5.12045973062047	4.73841363604677	5.42395130350765	4.94600137227633	4.85794208461046	5.95597115906644	5.76009790947285	5.92114214374556	5.72446280761059	5.91135246972769	5.78776086001463	5.8029375720629	6.32143152053127	6.1352986058829	6.17602062370566	6.1061043443948	6.12632223442384	6.22745252078979	6.36002246718658	6.12009866185391	5.62169906853062	5.6229172069068	5.6570601542545	5.71964636327157	5.38308850427647	4.80069302916349	5.48005660885849
ENSG00000204843	4.94998038715169	5.20791207214216	4.03081203305161	4.31135564600455	4.3109404330587	4.6249701903146	4.12022863820924	4.70649691186575	4.19145558693027	4.45690666827066	4.40360183912157	4.94316204104435	4.3621015410949	4.54913272992849	4.54663888254449	5.16050717682362	4.87720216709552	4.88496500177955	4.87888359091944	4.77438986846438	5.11436103978871	5.06160694119816	5.13913208268174	4.94998565721743	4.91909792308293	5.27672430575496	4.61104615280834	4.9588078006685	5.62267872024845	5.15654726016703
ENSG00000123607	3.79536284961611	3.42602834964498	3.86233922098228	3.87764023145128	4.05483745037208	3.88425151858204	4.13640603090435	4.27089399732737	3.54568730469305	4.32576451149292	3.77535546990786	4.06379947505925	3.77916602416043	4.00945635242352	3.94605751254005	3.45605089269208	3.07163378787229	3.35521637019476	3.90022361848263	3.34560316234937	3.9602884257077	3.73566246077969	3.39186689358421	3.90544115812104	3.87973981298539	3.77953520682955	4.04162030339132	3.23011967078341	3.26504881521805	3.3114819087092
ENSG00000115993	4.7734839436282	5.22947095924367	4.21646159258792	4.46283976501397	4.74336559251818	4.47263763763065	3.72983968868318	5.01279396322251	4.48493420284859	4.74507934407522	4.59580529470384	4.57301978789306	4.47366003067263	4.59191328128997	4.45269291760325	3.65235563285074	3.42227673794137	3.5961022478286	3.8700622025256	3.98123036894187	2.99876178865181	3.41110139428475	3.38973426951309	3.90511384775728	4.16327362382693	3.87216046486107	3.11171182376836	3.60382931649831	1.99534260316432	3.73961012720307
ENSG00000003393	4.47204851475902	5.02181904338506	4.47424054325506	4.1225581936784	4.38282114286455	4.89780569418289	5.39456586791123	4.50319008098393	4.98388244976734	4.54726968389797	4.8188765308214	4.68988146034178	4.6959468674339	4.86680007200059	4.889865750664	3.89351862568668	4.67672727772725	4.3759688830717	3.90853535551722	4.45249283945624	4.02444179442054	3.67551343648529	4.54437044828452	4.48429804247502	4.19264094117739	4.41413740152944	4.34962571396087	4.05257101715688	2.19522065580683	4.3987965691001
ENSG00000018510	3.89229381844186	3.72404702072768	3.97472956289926	4.3437912036792	4.1209206188118	3.85867135487646	3.77467228641186	4.25969468755372	4.72501606108658	3.52814181589259	3.37930653727629	4.09252098202675	3.45425388074371	3.83766702169438	3.7854092550542	3.61076908922156	3.1986633419442	3.55493681347808	3.5494510410865	3.29086000302803	4.3775116095135	3.67896207083144	3.44038685672674	3.66610438033767	3.60468809313581	3.52383602018734	3.91831429347366	3.67050054607876	3.77714294534594	3.67411879558614
ENSG00000144231	3.75793935859165	4.03555178538077	3.65259779908565	3.18996326388538	4.13679233813866	3.67460823679483	3.92789209081754	2.78525592930825	3.95399323466287	3.86421398903429	3.44694758559477	3.8738376673048	4.23444042415777	4.04224781088359	3.74778808617648	3.57409551889485	3.73753578027757	4.21364132060618	4.15823046672414	3.18188168808436	4.4163377743261	3.72751498797897	3.79236001099433	3.56634009561318	3.14457844629087	3.51532193351052	2.98937658423028	3.96472580679481	4.76180366301852	3.49797960089765
ENSG00000136715	3.52961067017286	3.43558079299228	3.39649598771705	3.60615108729407	3.91399281522828	3.41504794714249	1.93621560028471	3.35603289237597	3.26797941610933	3.24753643110617	3.48507056587478	3.5077218782573	2.86286287918547	3.66541847127306	3.01495955243251	3.66607795376975	3.60072148613476	3.6807271218284	3.92878965194744	3.334627337869	3.80096871171812	3.66568761752264	3.72403639135133	3.59660241295345	3.79197914112625	4.6253477456516	3.83311714338725	2.97127726637378	3.46056169578869	3.85450630185953
ENSG00000143947	3.5505965253362	4.11609034371097	3.60335279122923	3.95278348428256	3.95242406734803	4.41247370791281	2.24221473344296	3.74400368068286	3.87810790391871	4.24031553566613	3.73443601197371	3.78879596413045	3.5270370561908	3.53071564495123	3.81173084826906	4.31236909548731	4.52681219352516	4.45634015259169	3.9412309470674	4.11626682390309	4.48077573496047	4.43944471467619	4.27818565675299	4.42962090590618	4.23863208789619	3.84920592502656	4.08878535268387	3.88000343735989	5.14316949472404	4.5562676292701
ENSG00000135945	4.23603145247303	3.9372878550653	4.04489982958692	3.89263456250782	4.2246312237078	3.47347084211166	3.79894378950866	4.39524396528166	4.44963086787672	4.11033887109804	4.12429535161533	4.08329384412366	3.94993233353517	4.03515301456313	4.12169642015989	4.02203138405193	4.22627175032763	3.82752830216375	4.34347430637687	4.33208274372612	4.43582673370157	3.45524649797837	3.81205694622466	4.0187032307159	4.31957126283229	4.22636321673493	4.29845692644986	4.06264167431111	2.21636875721817	4.1416459994498
ENSG00000198380	5.0788343135797	4.89396335107533	5.04821127955305	5.00132260626421	5.4129979096399	5.47220317595509	5.66491058202729	5.27166021057214	4.61756078296059	5.16525138917496	5.15136356357489	5.15869470444598	5.30744915585328	4.82279859963917	5.13863810513354	5.15098347194761	4.89289159759982	4.93156780093838	5.06446033249466	5.2495219011416	5.31264272482715	5.22123359352181	4.99401534876081	5.28394994497848	5.08480663852349	5.064714053992	5.53622884281414	5.58959477719963	5.11094458352816	5.22433310149557
ENSG00000168280	6.22820355346033	6.10573467785188	6.04411138713424	6.03565531440171	6.34139249528716	6.12932721235591	4.9199143000352	6.13796419941644	6.09382795228455	6.47487357678634	6.58815743188183	6.23617678763225	6.2724306337188	6.06476839341442	6.4337509253944	6.30043452511371	6.31310237130138	6.2465611518062	6.22001985128545	6.3927232298575	6.17753894315595	6.19500485261201	6.07008411691024	5.96869146119381	6.08819259227277	5.87899816458992	5.87638554751868	5.99831793855325	5.46061067687238	6.00656701072701
ENSG00000168288	3.38507796075253	4.46707634528962	4.2084747171032	3.66013114236691	3.45658880667942	3.98569766881126	3.90880935744957	3.76588729782093	4.33931021659847	3.82849541351578	4.14142700762406	3.92046787121291	3.54911801557325	3.74819617902758	4.16833103339586	3.85973919704093	3.80989603765042	3.3657235911989	3.98166002488402	3.60302439544054	3.52498885072069	3.59925569941045	3.58145269577941	3.25595020204289	3.16436316730461	3.90171371062334	3.37294370588229	3.94679806748559	3.5936919541202	3.72797496639224
ENSG00000115963	5.26968663781262	4.34429190135646	4.77015160371111	4.43282782199828	5.00436797499242	5.28764489886662	5.14825323548207	4.88450049804352	4.98968711165748	4.97402157086286	4.81692275157797	4.85742639837322	5.01194452928966	4.65603055837226	4.95290605177656	4.47852460123755	4.54838865571999	4.39394351027517	4.55088875302702	4.64006751099913	4.58637913339321	4.86381085094418	4.35259989644755	4.70405847902086	5.02770703222416	5.10705464452926	4.86214250749351	4.74953163455849	2.4817736775483	4.84924282108151
ENSG00000155760	3.79484500108155	3.73407890587394	3.46899281938604	3.20981024006786	3.70176939007284	3.89324436624683	3.96990211529481	2.79294787390215	3.79294940810851	4.56607975793936	4.18728826245641	4.15503103431481	3.95918797784212	4.30289776193458	3.6103744511854	4.45326535474001	4.46507405450326	4.85403093640681	4.91108540124009	4.90117243148025	4.26395334055928	4.95652027523786	4.619380393745	4.22624235074234	3.91593171784737	4.25658523775835	4.17279482718773	3.7869680732265	4.99345805173105	4.05603138913919
ENSG00000115970	3.45591927094338	3.97119816329873	3.73588872397247	4.087586313313	3.75421237887815	4.09645476672784	4.58090469496411	4.26467578204842	3.51084752314592	3.86106530256854	4.1813702700721	3.79621969012449	3.95399361848171	4.26180511426281	4.03210940621425	3.11495041073029	3.44716431201824	3.45436663536846	2.46434071632603	2.84041247469969	2.66737578897654	3.11454519445905	3.1752546541099	3.08627687168332	3.43326004839809	3.10258718153862	3.04892258775236	3.26884507733611	1.80247262801802	3.6772152620335
ENSG00000138095	5.65678407411249	5.86459278859612	5.58378900797864	5.40465984642492	5.09571647902759	4.87469966937938	5.19925484340984	5.25900541817693	5.15717789398304	5.21305815476262	5.59836068373728	5.21527953071233	5.51608136567225	5.26502006182087	5.46430133125602	5.17034323874	5.46083681594482	5.38417354736307	5.18513689180307	5.49333773218657	5.03582308564713	5.62064446482784	5.49377695333818	5.82293721544857	5.47279818659608	5.37920300849427	5.41627471029509	5.59932832143441	4.62257742873473	5.47536460026724
ENSG00000068654	4.35866047906744	4.15734992592568	4.57434601251542	4.11119505868768	4.79404606518943	4.25900897370741	3.70000924739441	5.08487687296033	4.2279924080259	4.43009191132856	4.41492973717117	4.70544877011594	4.39116227426017	4.58830483620256	4.67820379570494	3.95131293752798	4.1483165473105	3.76370159534074	3.5976333179678	4.02002868831102	3.81741619925475	3.95070664216254	4.1680281881846	4.09518087980338	3.98112509162135	4.1568917107989	4.05386178946054	3.64364809510334	2.18102312718654	4.14264874648267
ENSG00000059728	4.14987131999917	2.08882708948004	4.11362098429866	4.33940093806135	4.23923922729496	4.13670309063498	3.94171687283231	4.06304468070015	3.02459248883489	4.08691349919844	3.64089955749079	3.57935627225607	3.59325173082747	3.78184889409926	2.95314977354045	3.91526693278981	3.58621099650941	3.80828597242528	4.03490997763198	3.73010636994758	4.02568592604898	3.57808139752379	3.45018690495932	3.88991679500282	3.58536855915899	4.2837710640553	3.90007407174566	4.18360848642457	4.96573041096631	4.31927636193316
ENSG00000169564	4.36753166484024	4.88396684513283	4.65055389795848	4.67316491677167	4.38152948685425	4.27833254985488	4.48846925099154	4.57940365451592	4.59636351563187	4.30582246845438	4.39354677963137	4.60188461192897	4.73851529480038	4.60135072660158	4.61505443733853	4.69912466944626	4.45475015106257	4.38007696242474	4.53568492687036	4.86260452888632	4.31627366917329	4.82643276698133	4.206356058903	4.21714371230373	4.63612842563291	4.6418045146369	4.86428733008936	4.74880869207518	3.86461391478912	4.22560755056849
ENSG00000124356	3.71858443985944	3.2504564570066	3.78059457883076	3.92772654989813	3.79438204333135	4.05189915972339	2.08832457444451	4.08459652428457	3.3644837633789	3.80163703611249	4.10897617385496	3.3153340544275	4.18483796034708	3.90152465163153	3.69351887383177	4.03732631603739	3.73007976497673	3.44729320397236	3.79160097366704	3.99461130022727	4.08310337094965	3.72145033778335	3.77729177110422	3.90656750736081	3.38920457234161	3.74670068098837	4.00280963232344	4.01090891771113	3.41928374076549	3.10451114035636
ENSG00000144218	3.79405950394724	3.92128404284105	4.67279599544935	4.25491908672525	4.02207159256591	3.89411208136741	3.81410607389906	4.5332328370102	3.79457001868198	4.14622431974921	3.805908483197	3.89511964422418	4.54735857988611	4.25578355702781	4.18779213249073	3.85904942181586	4.33800463391603	3.81767359155049	4.21738748309186	3.97242268063599	3.86081603741035	4.16014270884241	4.14242025019459	3.70708851843078	4.31645296632151	3.88683781977625	3.98021886890309	4.06587950868951	4.49320648684076	3.63338969152574
ENSG00000170500	5.94859837586681	5.77307101361736	6.22529323926525	5.65569314628513	6.10529967787694	6.06461229828743	5.18653329004967	6.12530567587536	6.32629482637545	6.19203252823644	6.56150416029508	6.23452823364478	6.20652104804122	6.44575354377737	6.27349067449269	5.30553849709037	5.68030055907087	5.38042886360191	5.66929878311637	5.74765968442139	5.23669910546069	5.59799048965323	5.72195308166568	4.95539652674918	5.21719089388157	5.28495722989006	5.01005359086378	4.99756330581449	4.0817578250248	5.03783904200794
ENSG00000144224	5.23762247883775	5.2792313007623	5.27630705544502	5.02235982664726	4.66923789130493	5.42702234296407	4.10285043033396	5.14310910873025	5.03955222033656	5.40088042005012	5.00907371381367	4.96330357541842	5.3025752609553	5.07151364977482	5.28408997070235	4.64330669688341	4.76840716782413	4.91372153421958	4.57634753277807	4.43472423176347	4.43226323260221	4.82504555408866	4.55580915221363	4.58161444850044	4.4720488233435	4.67623192293473	4.843994034983	5.09337169920632	3.49668899154574	4.68549394691061
ENSG00000169047	5.1189011639034	5.06486292659275	5.0589580582749	5.41071238134702	5.07907683405854	5.53791829581526	5.84213445299744	5.36205094317157	4.70538836047393	5.0234362123652	5.09055492712206	5.16703863572309	4.67452980882848	4.95923943573443	5.08576478415326	4.47243286101387	4.45047799234093	4.38827376489773	4.64053725952423	4.57193520271374	4.97727357359999	4.59698375228587	3.9502289039514	4.84553236690982	4.48793063788459	4.83852301216406	4.37059251678097	4.97653447518456	4.56675139345587	5.24050723284674
ENSG00000173744	4.87790715240185	5.03661928256573	4.76750241115886	4.62955342671817	4.86006970797764	4.45578841444367	5.27747986080686	4.70213567944551	4.47902628484386	4.48772864887624	4.49223837521323	4.53553343409052	4.60781149333796	4.23806058706745	4.93003223985014	4.39838738744815	4.37038012424156	4.90008086738919	3.99483155878946	4.36306949107226	4.08998820015137	4.23039661388251	4.62722503802547	4.28679578067359	4.62849782516898	4.5512261139741	4.25540216536408	4.72617859335672	5.27905334904433	4.53018907018211
ENSG00000084731	2.85837008799995	2.94875410165822	3.17944062791564	4.12256487230052	2.92370596899377	3.1997748526047	1.57887279428984	3.34483258660973	3.90407834903111	3.47514431052122	3.69389135715031	4.0946079258606	3.60553099459633	3.3725985115004	3.74318116706948	3.83545427104501	3.72895475845449	4.23487838504576	4.18683130902608	3.94616216479671	4.71393235046238	3.88938956129183	4.01650508683187	3.7931884922061	3.73377794726372	3.36039157789353	3.73475390562265	3.54479749749983	1.6543017247054	3.34649475966433
ENSG00000084733	4.90999020094994	5.25826379910173	4.76137751082379	5.27633626945247	5.48804379704428	4.78889323850552	4.16028141431734	5.00426592196567	5.22935776302375	5.07906300774571	5.53613931759398	5.08816626857393	5.14318004097643	4.90228288094973	5.04904200425168	5.19330659344708	5.36984272053262	5.21444216142226	5.28073286412374	5.40494306304555	5.59692505104906	5.28905351425781	5.22469744869682	4.89325013177193	5.00820586612611	5.12249301984252	5.22751069320995	4.7501872056008	5.94399391415125	5.24362980125444
ENSG00000157833	4.25416254852835	3.9105287610098	3.69764678034213	4.46000765569103	4.25702790630693	4.0238470958205	1.66296307729095	4.1760348832459	4.72360348185102	4.4162714368253	4.05872951083131	4.27017624398968	4.26531813891592	4.04220709412852	4.04925321827607	4.60096064027248	4.39858677284254	4.23992715006187	4.2773163024933	4.17887038708923	4.30784768144356	4.07794864088319	4.20526884699739	4.44511313354818	3.88153854886352	4.38510170354673	3.57480396284428	4.40675455674407	1.65922270383559	4.05620044770416
ENSG00000138081	5.10260448142195	4.55466779983594	4.89945724112066	4.77712393237361	4.18229588315666	4.5305176873794	2.54623491453222	4.7802853397795	4.59132407399	4.6640797634908	4.82385693269152	4.63714539076593	4.79705856556779	5.10815560928209	4.41367642369209	4.82178296171068	4.76928358996817	4.83853960048298	5.18696647734117	4.46602151277435	4.50654954127456	4.79070998686203	5.38620536471536	4.88685267301747	4.64933310179129	4.45107007287978	4.61081327894428	4.04817002915016	4.74776518046091	5.08791142667714
ENSG00000172071	5.06087432887608	5.04626931051421	5.39483670905615	5.12144699244052	4.8748227264762	5.28719778596566	3.94178383252368	5.36872390367476	4.17069168733781	4.81096271182468	4.83316523502211	5.23159789341443	5.03497033056543	5.24802042564805	5.22869539993417	4.46847295846402	4.33244077692272	3.97343741843233	4.54958824934307	4.43770347295144	4.3229642270412	4.19650335125231	4.47466563564954	4.27476743353407	4.65249440772356	4.19010892676196	4.52717000619986	4.38929915790348	3.7052802027547	4.76648545329216
ENSG00000172845	5.24866996354126	5.01492355651856	5.28453414798827	4.89690983712155	4.97494641946018	5.1927659449005	5.21758250019048	5.47495034711191	5.3222133836155	4.97535750665481	5.11257347544416	5.06643200887597	4.87227373820512	5.31646179741405	5.28387139739018	5.87046398842859	5.53398951062771	5.52240182389918	5.87040135306773	5.64192883857194	5.56326299243421	5.67270382266287	5.62672982229444	5.91688220583725	5.74455828039033	5.57557624385597	5.89310633850355	5.54171238678347	5.85750995313657	5.62143679010234
ENSG00000071575	6.33960678616043	6.60096725603106	6.47562269159446	6.57595294820889	6.27433714307334	6.37466866382725	6.23056396332352	6.34466219805957	6.6442220675115	7.03245021821126	6.88949955063751	6.89115793518773	6.84961933670872	6.99780501506236	6.9188040167655	6.55726548474483	6.70046973077151	6.61143072467414	6.56501330791477	6.60084412817067	6.83612987438758	6.6845880509891	6.57845499127525	6.1836473722571	6.0835410663019	5.97637005810239	6.15749327464416	6.31781289748084	6.28137214920098	6.04314513255943
ENSG00000144426	4.09371949984147	4.32225381639395	3.43525565468171	4.28723082420193	4.28678939355202	4.19272507974994	3.88119206927619	4.00506877531455	3.62343754752207	3.88419343768443	3.54652034665648	3.98785788527742	4.31082048522001	4.0741828447939	4.00588572663414	3.27059774069581	3.58460692170606	2.96495241101057	3.51753183992811	3.27346250149265	3.43613351125255	3.50731553852921	3.40948930798918	3.26945650072343	3.53771552360122	3.42585824016807	3.39605587947456	3.62876578284395	3.77630348529004	3.40599387528837
ENSG00000123600	3.40216096316481	3.88711947763685	3.83900190093849	3.47515000234035	4.00462975494111	3.68802808870358	1.92910653462193	3.78900625109684	2.99001872064706	3.83012503073817	3.38273070641543	3.3376296916516	3.72416179680754	3.91396857601074	3.53849054843161	3.40211635276059	3.584830568553	3.50700416360356	3.07460617496123	3.86090131409328	3.30400220912192	3.72518744885176	2.96061251747302	3.16174169616043	3.1821052808931	2.96135426197638	2.90741032728695	3.89037998196627	4.80781210607703	3.17057196646052
ENSG00000084676	4.7022581396089	4.87526053783421	4.50600115783351	4.63562214373584	4.73476869403539	4.15358074169453	4.63796095983335	4.43615563992069	4.7279964796548	4.64553477885761	4.52124086243128	4.63375957742126	4.4880586834068	4.42405746144107	4.51462772936743	4.45993339585096	4.16494901091137	4.84612201106493	4.64838938915009	4.51022430324362	4.59367077092566	4.74865811579414	4.80473058445342	4.9762716968948	4.70680245630007	4.65607414908719	4.80313458142619	4.71752747291508	3.75508484679647	4.69460927248758
ENSG00000155744	3.34168539754527	3.85120586279934	3.40408982379932	3.63524983213819	3.63485194493711	3.98272719159667	3.9006642482807	3.9022196274193	3.3132243293865	3.2973766548154	2.92869516360791	3.44145789915607	3.71731198891068	3.62132438459387	3.26245733664015	3.24400014741842	3.0033057216785	3.45863807926736	3.25319914222097	3.53468547634354	3.53277103364698	3.24363860759519	3.50310126578712	3.73584594844301	3.61989583533008	3.762719897534	3.78402802948696	3.45232516396835	3.56393663370712	3.98334723270591
ENSG00000116127	4.70032965571149	4.83413877773755	4.12624031767921	4.40656284318546	3.54215904641533	3.98453765678407	2.3336297222917	4.87453163284097	5.20852096463423	4.44821645210363	4.93974652030556	4.58620084480824	4.6865857915467	4.59331319635335	4.52038295500783	4.49288848554604	4.58474782495815	4.03878763445423	4.83228957761259	4.69017221849726	4.65188878488013	4.40448511730361	4.08268821816706	3.74095407050595	4.60209818398076	3.44765609093028	4.54752446076836	4.27645505039221	2.86581265995986	4.32879761216905
ENSG00000143797	4.14487116447821	3.43844184095601	3.96078517985415	3.97883229662073	4.12097154265744	3.13678158679292	1.7462666651639	4.04382395520482	4.18579334439802	4.10007197155342	4.57427502942957	4.40113933362205	4.20987092922689	4.42882292529553	4.32695479175829	4.53732697053413	4.19940145316875	4.30482061656693	4.29833236738027	4.37918610624208	4.13834431815275	4.4167373777062	4.4107197001054	3.71604171796712	4.2691334066089	3.80539600231892	3.89159444501364	3.78450808923491	1.55416814588873	4.06805785841338
ENSG00000134313	5.90407353017042	6.0315473369316	5.86531634430466	6.02078600361721	6.24985362618585	5.8595957093884	5.56285760219586	5.86672683584753	5.88088469588391	5.98945068574338	6.16351969627816	6.01420474564869	6.08203707010811	6.23484808397531	5.93812194737642	6.18836295768374	6.22375080133152	6.4440691801571	6.46405467180348	6.23735322804282	6.30785122685477	6.11851446194085	6.19443290041829	6.21360772720641	6.2926800289236	5.91831451471403	6.29729404430834	6.17945464695985	5.9074674848741	6.21547225528554
ENSG00000119820	4.36187878113273	4.0362825380601	4.44579162022	3.20671879312409	4.13560447769181	4.14365272523536	3.93066310599568	4.47648861423863	3.59410122302343	3.88708569229629	4.20713624213058	4.03073754538032	3.92185264479028	4.07346861213673	3.86473125186422	2.38647716757474	3.75864957834466	3.30318753012879	2.81112349424865	3.19196150091356	3.19036332457852	3.18871469373748	3.5243998556951	3.22601957590589	3.541032003602	2.53032101673973	3.08261657073329	3.230556611793	4.42265157625592	3.23429141315406
ENSG00000077044	3.23739710331414	3.80951765725258	3.74341989014532	3.34241759036025	4.36399952339679	3.94859161972508	3.67271140481196	3.67464698960826	3.51674889355135	3.70889319915561	3.9197569471089	4.09453894393422	3.41994220475405	3.77557409966214	3.83130880228765	3.74881062389957	3.43496042450747	3.77139192785925	3.83576180128143	4.08143423737112	3.75106560280402	3.74820861740079	3.5953017604268	3.83810316055849	3.79907168017908	3.90785747541842	3.91941771153157	3.84161821427518	2.25195758156507	3.79090947820591
ENSG00000116030	3.36689341894976	3.47591694501538	3.65404882622483	3.85853003442491	3.66985621628606	4.02935582082713	1.76751685636583	3.11342136265759	3.09899919485466	3.66792247106248	3.49599908576965	3.38981815440976	3.64965548937951	3.87199590103294	3.08427437928469	3.81154956618594	3.74811262456084	3.59178579757984	3.5865827390731	2.67488789437924	3.81330986550979	3.2784608813672	3.63953239007218	3.98965108912371	3.6237514243287	3.75217804929126	3.64395911945614	3.78838782725875	1.4773374438623	3.89984709126418
ENSG00000055044	3.32262116692014	3.93844718844378	4.24396086314112	3.67718433627027	2.99739825012488	3.91232111671508	4.18422595943759	3.83708087969873	3.83237757698406	3.99362113440751	3.84357216382101	3.86278417482047	4.33557682369688	3.81417901355285	3.96556595065781	4.61044310155466	4.66975997474776	4.47812333776295	4.71711791368033	4.40746465389364	4.61250993141663	4.45762165920575	4.15552425355536	4.59647946793688	4.78494375412483	4.43988264217794	4.44909590049348	4.76594964933359	3.33575331050097	4.81414041942112
ENSG00000204217	4.54885027414494	5.15232892504474	4.95498593244608	4.97601297375401	5.28547686899873	4.83547463408344	4.65875993698419	5.24836260957829	4.89566410341523	5.03408993154688	5.07304948436623	5.25160304697118	5.17474410710338	5.19574723129183	5.23373043312415	4.48898680869623	4.64871504966794	4.50914231773839	4.75090244240955	4.74129638064561	4.32317142470613	4.82863139388908	5.13383668186948	4.35735575054543	4.62811471699787	4.59678004966621	4.19391024261649	4.53092358535205	5.16130156048779	4.01896884389025
ENSG00000198522	3.5849756956366	3.2224440009462	3.82402549625302	3.19862999444703	3.66535682798392	3.20372930823537	3.91973717198038	4.05174799248758	3.69438092701508	3.08510125167214	3.48912945137593	3.81040550133096	2.87613664746359	2.86375517295196	3.50287749888279	3.741080156792	2.93853777521961	3.75699457217285	3.32467763467031	3.51010010527941	3.81082420357693	3.66808185113291	3.12308250793808	3.93338796070872	3.54282797842325	3.62659461369995	3.55981980256715	3.8135571778544	4.25978927079581	3.68107547163367
ENSG00000119760	3.21949237377671	4.00313644307815	3.66372972599866	4.08840929480873	3.50325102414415	3.68697759874632	3.76053324518495	2.98208735497011	3.29539978259369	2.73483668790875	3.19561312103013	3.91338123170235	3.27594707592911	3.13975516131869	3.81921296620292	3.7520454933665	3.41362169942219	3.41984150168703	3.56769260042397	3.62934817496587	3.12803846755227	3.12637756442249	2.93173644603307	3.34860293476286	3.89668954968888	3.47582498035387	3.91975753357412	3.45585911831432	3.76088805644478	3.35669384785749
ENSG00000011566	4.44086709406675	3.99530755249298	4.1752019809991	4.08430637496841	4.45930630771782	3.971421096907	2.09559306455243	4.66117518410849	4.07370280884158	3.94057586794496	4.24820256062466	4.37324983725042	3.89415144839987	4.27499501429905	4.10447517581949	3.56618351547283	4.16055650845452	3.99034501463036	4.16204201634153	3.70399840974462	4.0679808741255	4.33564028474138	3.93406010701505	2.74309303204308	3.80194604648474	3.70639939325335	4.50127236776626	3.96997608917339	4.59906663038901	3.4552083664386
ENSG00000132305	3.80134048454412	4.0514541081647	3.27875555806696	3.88101574753878	4.25291568723489	3.88740797264708	4.53142145025392	3.95583093525583	3.43012101556862	3.70835504104338	4.39966407500529	3.87777225060066	4.01328726893172	4.34555470191742	4.01019081645694	3.9102513822591	3.52415795826132	3.67958706875391	3.92090523421526	3.59670918389337	4.45596876052713	3.51600281853413	3.56884209510255	3.77571124554168	4.20269214219895	3.81431193372348	3.54449177656904	3.95049747719632	3.44386197501037	3.69934450914238
ENSG00000013441	4.52482015719488	4.3333764753451	4.6091907268007	4.41848096457373	4.29731156523057	5.10923611757275	5.13459699627026	5.19335358357501	3.88821532319708	3.95414986231074	4.09536016229008	4.49256835843637	4.30404997629177	3.87120536467239	4.36829361775265	5.16406379807804	5.06524945365019	5.01402059067543	4.77129351573877	4.96691600642523	4.7964071822258	5.10919336677071	5.07499236602199	5.75563423889939	5.78715133118629	5.42457902748442	5.61240522146677	5.47055149011285	5.68451826039482	5.53234215586188
ENSG00000135932	4.66986603719759	4.75323911796613	4.13512040590686	4.78404205098653	4.36846560857511	3.89969165667432	4.46592006416425	4.186554338006	4.36655210685177	3.77662731111035	4.07207061223812	4.17582628104303	4.11506201972694	3.99989545684577	4.10608259528982	5.03992680015922	4.92625841833682	4.60005569115028	4.873645478052	4.94460850748935	4.8886050190802	4.93912449778819	4.55032083377151	5.44809837712001	5.11513784763074	5.23490268005361	5.37837291998311	5.12318140852252	4.44228308037921	4.97828650239448
ENSG00000115966	4.53899191892951	4.66445303961607	4.61357805240497	4.82367205480784	4.39215577528423	3.62747815626231	2.28359254874436	4.48814721161702	4.21727191026061	4.00268016201461	4.52941560476402	3.99453090584194	4.87025659286494	4.09999820134415	4.54506075007571	4.73594071850789	4.80125122182262	4.49741768050347	4.9523748376238	4.48467957557799	4.7376807367035	4.86769781692458	4.71493061976764	4.77881345704392	4.53009811590964	4.94867723970909	4.24764698116648	5.05558877922438	3.85185794935551	4.74292662855222
ENSG00000119004	3.47324959638225	3.76375373884823	3.28846251593707	4.03910380878117	3.89785700932858	3.74155398936058	4.55675728827421	4.09582345602559	4.26166242810639	4.17550642786265	3.75221221842086	3.5348258408802	3.88884298441939	3.65635300734974	3.85393580220877	2.89572635873632	2.90114570164993	3.35949077133266	3.26159375767507	3.43467915002359	2.89664479932509	3.34633098328656	3.39744863891928	2.94540065657492	3.67910182311972	3.11487379764944	3.21466140906702	3.09079164402382	3.60346555426745	2.80154357832873
ENSG00000170802	4.47952202737418	4.43361378666506	4.16986403349015	4.06194181388105	4.18579977422025	4.06873193454957	2.11651834256039	4.1185745490034	4.42572424389655	4.04752720993083	3.62175826429591	3.04074234748913	3.98560201848115	3.52739454922274	3.29144696418968	3.84124890795706	4.09819501556802	4.47613205707386	4.30079730144564	4.50087094696683	3.97390585750423	4.33364754805204	4.25874864373799	4.53184269772695	4.14781680869111	4.32451337459618	4.04132527136514	4.49257988851628	5.55510248742307	4.54696406408268
ENSG00000115355	5.51990547485141	5.39250731583059	5.56169721217405	5.06529469803164	5.94193104191337	5.59160969031848	5.38533717853663	5.59536018803002	5.65204250971471	5.47515513723259	5.85337820627527	5.7868239398556	5.80555829016648	5.94508831178904	5.76416308405781	5.32489930528635	5.49683888050014	5.24402526628957	5.31450934239592	5.35369681233111	5.32700117233615	4.95634500772792	5.61091716668112	5.04988134107027	5.36254668491282	4.78007671132609	5.22313202574764	5.21426690840032	5.56252915716367	5.01597743094629
ENSG00000036257	4.64038081238081	5.08289614720514	5.09166563404654	4.90127692982854	4.8213067261966	4.74378142044402	4.23935998296584	4.96706335435632	4.76750816767463	4.56544440933609	4.57809951355626	4.72552494600811	4.73852338634281	4.76556470848612	4.79879792316402	4.84935639293521	5.22721013870417	4.90083527708975	5.10159173453404	5.14538530700361	4.94699430977384	4.88169866817094	5.01948281023753	5.0887845410021	5.01072206829353	5.24444128488288	5.05073683984892	4.92259736997593	5.44591959545785	5.5956475082818
ENSG00000115904	4.29526695337283	3.7321378551306	3.97187351832966	3.85633042791363	4.4623179713393	4.39073794738918	2.18709944515166	4.2317032612411	4.36634836599297	4.10083074531209	4.22246562326554	4.48574960044536	3.81944094907665	4.08996614713588	4.39058784968498	3.32432222707026	3.33128906564386	3.48799018071754	3.6729646111439	3.54509924843338	3.82233526972031	3.40250887768201	3.65896722476756	2.69521871528041	3.10994614212986	3.28889737474812	3.248937144343	3.08650266054141	3.75878876635524	3.26226241768525
ENSG00000115520	4.07216662752831	3.58552586343848	3.03515614911459	3.55280473965364	3.32808419507238	3.05341161436927	1.64818525488772	2.62041632391695	3.22130106791358	3.03638821580954	3.74403909727839	3.2669126490367	3.77099805185282	3.17832312403728	3.20660190477253	3.72131234369896	4.04608706566087	3.87479646281049	3.86885859857073	3.29940757583777	3.92057169038898	3.85587665946961	3.35490469361816	3.59984606797632	3.68833166206912	3.54943341631917	4.13787306731824	4.07634913944713	1.61179444095838	3.80602954681601
ENSG00000119772	4.87844641249269	4.9428918442176	4.13924456242166	4.64232822026353	4.53857099958423	4.43235411812695	4.82617074639755	4.23178560841287	4.75649323394409	4.83987774243853	4.61146632305387	4.76525109168865	4.72903948998638	4.50348001809471	4.85672373009783	4.75041914696319	4.57693883281154	4.14684058610434	4.40528206267799	4.39740174996827	4.64541573325726	4.52505369129544	4.1937993342159	4.13371914200068	4.39078002276114	4.60018787290648	4.20470669404885	3.991327142766	4.90380516697014	4.61029897843691
ENSG00000084693	3.94957875254886	3.92051933387613	3.47088125141856	3.70334516195692	3.484878909819	3.7101645670426	1.85173394696541	3.16146521352153	3.65001033788647	3.4030732123843	4.16333726523243	4.1634575630224	3.69437651391786	3.90943735411266	3.67776156132341	3.78780485941053	3.16015163813624	3.0321617364459	3.38421221233343	3.02307893694412	3.55980708014357	3.26904374739221	3.20320286722465	3.51845913989308	3.01689982619902	3.47029180831811	3.19800755114232	3.29008626997955	1.34929630417481	2.77015208101442
ENSG00000228474	3.79715283396957	3.91295985191628	2.80555477520387	3.57986072146843	3.38707226672051	3.74795985700506	1.94588173643604	4.14533182945621	2.41787527932561	4.27986908983315	3.3336803664797	3.72659970675135	3.45073776917944	3.91151379408983	3.81468299242945	3.6141322441999	4.31066145352808	4.23668428625301	4.23111980965894	3.87969644839638	4.48147048096744	3.93215853896059	4.04966877251323	3.65330626563521	3.77073259621394	3.94368114862008	3.6199334512426	3.83173412750094	4.38982287331503	4.40304747692134
ENSG00000138073	3.57290637117003	3.1992210116882	4.11076203440775	3.8358570330606	3.99096678913786	3.99891691081345	1.83990337539022	3.9195014134183	3.95019040881339	3.46032340488235	3.72957931000893	3.40912636416345	3.76434702656155	3.5288404598541	3.5937162744025	2.65454886340692	3.24081475880766	3.00021872047404	3.52669115490695	3.51967570482235	3.23426951352465	3.42944490907903	3.48851992689264	3.59437672171255	3.45733156406912	3.95293838084189	3.25993199667177	3.59939370896664	1.33049320973311	3.26771075274178
ENSG00000169432	5.40410207680954	5.10857071354286	5.39092027098829	5.28483984698961	4.98052350291508	5.59793393231811	5.25279844406643	5.04785881944042	5.34030713985066	5.18857857946579	5.23703329930474	5.11701644340134	5.31729196771248	5.33227448869823	5.11778169062047	2.39279230201015	2.86065228438845	3.02865033760389	3.02467781002507	3.15872726357222	1.73410016430956	3.15538026679054	3.2090615783149	3.37741024119466	2.98897501591805	3.08680789049418	3.40301366265154	3.0707946547854	1.47718471845756	2.87846146373081
ENSG00000177917	4.07902816925136	4.51392019669334	3.8846780135788	2.95449345148707	3.89946169180282	4.57243565079836	2.07013298160889	3.67652442350614	4.11908229829865	3.47127960758219	4.0753470595038	3.76838968118021	3.45394347247421	3.33793746660366	3.27813773810983	3.6689922043569	3.67758963901621	2.81340087231379	3.11907805979207	3.59865670486842	3.33702164009546	3.4298918978993	3.38445082989626	3.65836157874702	2.95851249416383	3.4178098902516	2.92012883281357	2.80648848510614	4.96201992325168	3.7530050226841
ENSG00000135940	3.67553634923223	3.97120012321758	3.56334510692627	3.934191297076	3.57929903476295	3.58678674156573	1.65932459549857	4.24430320131832	3.91975196003024	3.30056207342206	3.70328961964049	3.9873746719618	4.07638061928496	3.96285758038464	3.65098471914166	4.34258189174402	3.66523591444483	3.9472060199427	4.05846450740024	3.93249070752751	3.93017011229697	3.79874650249411	4.0641163751981	3.92770941182401	3.83258913462001	4.15772275881574	4.03976050350707	3.69109240782032	1.65961583795469	4.43379680924889
ENSG00000115073	3.06511314877082	3.43902441797488	3.59283262688139	4.22770593942345	3.95309438308407	3.4104508615482	3.70782769059844	4.00730546490503	3.94946754993308	3.75103941519736	3.68226047672427	3.44499256496959	3.7519203001702	3.63363132760532	3.81133897041144	3.29606849687061	3.48796129184039	3.49582632486414	2.97640888288277	3.8486206159061	3.96926971122732	3.38900002657252	3.46297107168254	3.18144720873799	3.96409531977812	3.19607409093094	3.75173073479853	3.73280487492235	2.04472169448861	3.67352687519067
ENSG00000169554	5.31144849864933	5.67706271350518	5.28529475937014	5.59731716785749	5.59684241358107	5.46840171410132	4.42889822127767	5.63949210760402	4.89935082295641	5.44509746899407	5.02062270730042	5.43680650020151	5.62044298925186	5.2966425551141	5.27561394592763	5.25093599981167	4.78466236348659	5.2918133650883	5.11857650604959	5.34157427173911	5.08196778032185	5.15628109448071	5.25320817991424	5.46467918722532	5.48398921950573	5.37706915173063	5.38511891012989	5.2344183751337	5.00947145959264	5.36767687298407
ENSG00000082153	4.54897281706196	4.35997322986256	4.42375536777362	4.01544531812834	4.56365457632723	4.18324077905607	4.67581944536012	4.08780296475829	4.81044594409267	4.38284847572122	4.55528943027638	4.65942252549126	4.59340040690179	4.63910204589119	4.31886690628862	4.89309456349024	4.54889570482845	5.01982629498383	5.10706101201293	4.96728831607808	5.46833161701299	5.02662296802755	4.95388732987997	4.98281953128948	5.18139212534278	4.96762090605591	4.8929379175099	4.85427376546302	3.78917960409552	4.9494280261474
ENSG00000163466	4.56756049494344	4.63388630163206	4.91100518631487	4.59090111665474	4.37877510219312	4.9432981017787	5.04468811207922	4.91250178321164	4.50120039325279	4.75009286909941	4.87031602604785	4.85190647307739	4.54359174131166	4.4739336895828	4.35178862643705	5.02956230471851	4.98629397158192	4.96635007155382	4.89779388534896	4.75626671862173	4.8844524334112	4.84998957445211	5.20434134260476	4.91597552042653	5.2920351412416	5.23528477070856	4.93305279997445	5.40959975981191	4.81956892638779	4.75457786929279
ENSG00000172318	4.62504204556992	4.2102739590089	4.61886231043543	4.8150476579092	4.3093725854925	4.7380920103175	4.73174040639169	4.95503668158792	5.32112148275083	5.18982814632461	5.00551571961319	4.92304766880234	4.91246588556547	5.08167959435521	4.98317447935516	4.92993993363957	5.18316306495685	5.14234573020006	4.91394386687001	5.15080659188381	4.80739436421384	5.16996514091866	5.06991816151238	4.56590998835497	4.55761488590719	4.74058485316544	4.60651609142247	4.57266442439261	4.62024302269859	4.84394376534255
ENSG00000152291	4.70004034217242	4.41697180983803	4.00253163997523	4.15230235648644	4.94451447022184	3.49399482003128	3.94831399331291	4.57403354442858	4.08982750666071	4.55028781228652	4.15663929063641	4.54320088159195	4.22241457844751	4.43798951270974	4.20957537517835	3.64925784634279	3.58595446463984	3.59229448384675	3.33422091469836	3.72079517552618	3.90098110213715	3.78074466189091	3.55834045231581	3.5896024373884	2.9781282333371	3.11076244613794	3.79766632700114	3.75588323730361	4.42149262061659	3.51161244977656
ENSG00000168906	3.91463894510687	3.71509864375273	3.98705542556551	4.35701836935931	4.13350790271366	3.69184219738977	1.96240291151149	3.79112780831054	3.82724542541485	3.85329987590445	3.90556376091458	4.41054323203688	3.66314815288306	3.62225876446523	3.7228163730809	5.0065847390965	5.12180470463516	5.10535731016491	4.56504886140954	4.98390993520913	5.33565207478421	4.89320432194696	4.7044005363714	5.02642782809077	4.99827665667873	5.36683485174345	5.23270465587267	4.97381443025156	3.22928952936153	4.94912367697558
ENSG00000168883	3.86311182026854	3.80678332465978	3.30928131935472	4.09500074873399	3.94715336047342	3.58018246530205	4.02538494075713	3.71662566450106	3.89872013635486	3.60444621410745	3.60598660668484	3.24562458232274	3.97734670424328	3.45763365365718	3.50134698743904	3.72576479551962	4.1814417420334	3.9551733588501	3.73566274222894	3.64697858727335	3.72722250939062	4.00151442571554	3.86149667195326	4.13747354717628	4.00867829951607	4.07000763170706	4.24034980394168	3.93213954936946	4.08809697061791	4.29274190530141
ENSG00000135930	3.36520744775552	3.87657974873745	4.3605292424934	3.44217191336613	3.65943949952588	3.44836790919804	1.81192152717394	3.59481673550401	4.12469776009214	3.77790686432021	3.59201646798816	3.62709640694254	3.75313445698535	3.87122814463972	3.42284148111725	3.35027669954198	3.45467361575115	3.70807903569501	3.36003516463648	3.44915137153331	3.2468186636603	2.99672212327016	3.89939860551312	3.8326353589054	2.95539515049294	3.52486309222739	3.75714811690896	3.25513345937538	1.39289584811548	3.43037446863961
ENSG00000068878	5.48182947736003	5.46354675681691	5.44839379506451	5.51035175106344	5.11617726399253	5.67356469550151	5.42624678572454	5.46833829259015	5.42227295043262	5.35861541396453	5.58069981672124	5.23202130009263	5.32153862841928	5.47380012107477	5.39589107849042	5.22090979124045	5.12264671050598	5.58088201010803	5.35328176631062	5.62486796234387	5.32274278872398	5.41179464854354	5.39950094836761	5.43434594081654	5.47503642607054	5.54530402674725	5.06186482237996	5.47393889328882	5.4509037562149	5.42167595760808
ENSG00000068912	4.16476455260389	3.80159703660831	3.24745990258471	3.54277033232149	4.12215951938171	3.96593506453895	4.04508404117392	4.43229551703054	4.1084546141175	4.85721525298557	4.12014553863021	4.34188423788275	4.00396606753307	4.26245927508931	4.35627058346049	4.2723466408359	4.04918231539573	4.23729889530517	4.23101357813619	3.97619370598456	4.56025598219232	4.27181910958154	4.0440086739547	4.04099410645786	4.06299125452876	3.92943544590388	3.2992398934915	3.85792963993696	3.47357603550519	4.5252590082551
ENSG00000115486	3.91435252092597	3.74005209647061	3.2659200968514	4.15171351998361	4.15120545891799	2.99910593858089	4.48593314029279	4.18674122178442	4.02288838264138	4.10213016422612	3.75074495545743	4.01238446384122	4.07124775848256	3.91892431084024	3.71207463973243	3.62151572987092	3.63216685347172	3.63960861627188	3.08463344969166	3.6255400687414	3.8257819073847	3.54557021481777	2.86125021471563	3.61890732945734	3.56109227611713	3.77861268815895	3.63717107920386	3.75979889296855	1.78742897240828	3.29196761948725
ENSG00000115762	4.34710204196865	3.29205578665391	4.45765875102005	4.4827330670685	4.58359046479339	4.00148397077801	4.37656115261986	4.5726855544251	4.52595166665516	4.59329656813807	4.62588383330763	4.6053464233681	4.32167935831403	4.67514968548643	4.49689141806995	4.41173891662041	4.59018074730061	4.88360578941974	4.63077859824744	4.58056960829835	4.32574814793484	4.9493942899925	4.86240902929283	4.44386288092956	4.56520537608381	4.83219083851416	4.67872241227681	4.29179316699333	2.43175034544272	4.55505893093568
ENSG00000123989	4.04722652291758	3.03854468305154	3.62785700796254	3.79141190124224	4.03873388569863	3.02021167387914	3.72161665745982	2.96764805763344	3.90917152812399	3.86944595896459	3.57492831409968	3.90331269124706	3.77026043512488	4.18503557850069	3.97692875423977	4.57515070245291	4.32129710833265	4.46976315176764	4.2850828701822	4.27644070370757	4.01674120660117	4.34613414662027	4.59275925336805	3.30525928978035	3.97090690440134	3.64197615179878	4.08132303820928	4.02546362450384	4.56191470719294	3.95701220270668
ENSG00000143870	6.67451483542593	6.84969727576134	6.74938403449046	6.78913173264356	6.82507719500683	7.18594617844432	5.54040238567652	6.93384791783269	7.21489331286358	7.12942640183837	7.1472807729414	7.2718961197358	7.10643326214233	7.17307329849219	7.13465397040298	6.64664198300345	6.49621508798714	6.52247982896606	6.66889797371944	6.68877189418506	6.66387853943128	6.66113065284828	6.53200530381528	6.1724541777102	6.21546014672438	6.08419982769308	6.43709969033798	6.05663573904339	5.90539261154724	6.16030525977206
ENSG00000115761	3.97634609509562	3.6182999298915	3.76086053396336	4.05492614582893	4.05455663794271	3.77944877571015	2.25105142288277	4.53568664712765	3.38250018941147	3.37672293914052	3.70178604035038	3.40836492647398	3.21928980517259	3.75415211806396	3.43126534988023	3.78157692912996	3.64924065328031	3.65435287308095	3.65034737343635	3.47933211116199	3.47795634810316	3.90279690673584	3.4223887616242	4.00867888212853	3.68062442912288	3.97313529649354	4.14415671866484	4.33814710856826	4.25357217536362	3.55723378481808
ENSG00000135968	3.79132294510587	4.24706804055235	4.09690310784762	3.9966995951244	3.7149087979293	3.31542806518179	2.19041478865362	3.66158481511101	3.57385487736886	3.43188479732688	3.24554034096807	3.68107089364369	4.35607038988115	3.36415579178525	3.70459994811095	3.67216400959679	3.16768334660861	3.37825944967033	3.37463430398406	3.27319790394698	3.95344801376151	3.73461146675913	3.41157451037793	3.87506007982331	3.91394458321279	3.70358763961195	3.18296480907564	3.29336936266529	3.35240169953607	3.55468323200784
ENSG00000169756	4.41158520921802	4.77377708808109	4.83972021926528	4.13996378151767	4.24533026182772	4.52344853342604	3.8238432564643	4.43578821619308	4.98060550155068	4.91652400520021	4.75076932624372	4.70891505719864	4.74201593291517	4.4251007912748	4.20046223433045	5.00167630004057	4.82458474240686	5.12757287022555	5.14056119992745	5.22534794180881	4.81452205900023	4.75945749864771	5.16994575263057	4.94969206075061	4.76997835195124	4.58841805645111	4.4897211980066	4.55940961500731	4.50318299173695	4.6141225947212
ENSG00000197756	6.37865723351847	6.29174206849643	6.36069949182724	5.93731496306413	6.53893851080517	6.22222696724645	6.33267197968546	6.13927286336097	6.20988286572552	6.09718463947097	6.28562128561121	6.27515558044124	6.09747468406344	6.24409289724284	6.3151694706379	6.47409769453548	6.34056969668009	6.28185554234705	6.49159547328653	6.15105467716202	6.48668802249105	6.32479490261173	6.40329158366268	6.46613289470369	6.53956629855002	6.48306039707601	6.47238118842899	6.50018485217021	5.87162120843224	6.51469891580647
ENSG00000115457	6.35293918295114	6.51164327788245	6.2724168295391	6.26731254355186	5.96478066561757	6.39273562209603	6.35687960963429	6.25189899659847	6.72433222739999	6.9431574413744	6.76859570281095	6.79811487688575	6.74693738041984	6.75839222422668	6.89468777339358	7.45751858704936	7.43263937308603	7.42276824518875	7.53378633414825	7.49290228193436	7.33506681457236	7.46177789979976	7.24105572883335	6.89837794366973	6.74895064903852	6.74058877687218	6.82000462067056	6.87711571595904	7.26020799602617	6.91098933724347
ENSG00000115461	5.29431384543962	5.10527693469253	5.22784721644779	4.0435569365275	5.159917537741	4.97201808251089	5.16247653177701	5.16427082354203	5.8705687811373	5.84389464693596	6.20013042028997	6.03648486850403	5.94882626219091	5.76793955692016	5.84584461804616	4.33950753552788	4.62145402096432	4.47350662623377	4.22232232476447	4.2146719182838	4.21261210597941	4.39836868181839	4.12907984403478	3.50331325930216	3.92904459906775	3.7259568553171	3.87459990263647	3.34589895756852	3.69593784376916	3.23000526205436
ENSG00000119844	4.42875958775786	3.93258207422217	3.70191267139433	4.53547811320325	4.05552123570145	4.44040125366601	3.98183105951801	3.82993609229136	3.66627012747545	3.50305662083628	3.47911086231832	3.72738978132646	3.14259577459989	3.66742058938082	4.13550843224009	4.24112605281043	4.14525869022172	4.26004012583855	4.2016084170673	3.82012116039148	3.66155287926156	4.01684657291736	3.72156162750498	4.85063463870795	4.63152764966462	4.53420549814686	4.64285302500029	4.18813582526751	4.65554667678479	4.27973876450997
ENSG00000121966	2.87856030965102	3.63749809676081	3.39929599830881	3.59723937924748	3.59673247267983	2.97257122715657	3.51276922827435	2.60027379155269	3.41752090544769	3.53633063178583	3.32511489770945	3.43493082573086	3.3777334103851	3.18044846302285	3.51107869213614	4.07104773280257	3.58518281265731	4.18446790030346	3.9900791560992	3.70500020814987	3.76185716106297	3.97418729820247	3.90283568409519	3.84230322989815	3.6248563091678	3.92850960587892	3.68481818289032	4.03453552656914	2.27567018933214	3.84882342175503
ENSG00000115484	4.57406248270123	4.51709167331657	5.02932198231341	4.88542266783258	4.47337907857793	5.06305366665191	4.69726618836953	4.49793894823164	4.78950901027861	4.64114258178332	4.77761458066011	4.75503797110622	4.83032527848015	4.63232265160952	4.74997812300678	5.45500550063225	5.03512239400915	5.38360036082493	5.12980147219395	4.96107067028907	5.33570861940037	5.43079733042045	5.08361164031289	5.41252625487131	5.32058389539821	5.44298917509698	5.2575769032507	5.31966572576293	4.35638343245779	5.48467309817022
ENSG00000144369	4.34070736606724	4.62763707444999	4.43448317276119	4.80881257971468	4.31438208062589	4.16639978926451	4.81116568045949	5.07380388804184	5.00492537197755	4.62851935693757	4.73089160505424	4.10778149022703	4.35456543325706	4.61621410052738	4.4576226002134	4.43363109692196	4.27600249769071	4.65485008627765	4.50099331154484	3.92628919746874	4.48816841411094	4.53576984688052	4.72203989109685	4.67552801800171	4.64960297988	4.91768358292357	4.67006406669681	4.44910404836337	3.58056956118722	4.75330374568445
ENSG00000138448	6.21773532082303	6.18583331123126	6.3669262816729	6.25936016807746	6.03155856168691	6.33724803366829	6.55028215586861	6.42828970388736	6.49641118493697	6.34703795387784	6.04630144492816	6.07287461408345	6.14771729360345	6.29563399365631	6.05522640921119	6.05834418171261	6.05185767939226	6.11359652583126	5.9439421277189	6.00001872529565	6.05038508085792	5.99392839355821	6.04584568093409	5.93922907104075	6.0129310488053	5.83278210807685	5.9376370338814	6.09965749350578	6.00412929974056	5.96653307373133
ENSG00000198648	3.69930236470941	3.35300860665214	3.76210044976033	2.09333064303093	3.77608319464822	3.78264575999829	2.09333064303093	3.52435453920046	4.21332191157619	3.47673226289732	4.01683245791264	3.44025326463702	3.06651514727144	3.61960125273257	3.62860658393348	3.80479793862229	4.34850376695476	4.20449014957068	4.35004987238924	4.07834823353023	4.01503031017118	4.07437350494796	4.19717451886292	3.71575618756115	3.80709694672377	3.55044843693147	4.11726215082933	3.72265163450379	4.97884875561061	3.12952716460796
ENSG00000128683	4.0566612842863	3.69406527331783	3.99011614752243	3.44276877296215	3.66962966656258	4.45959704063047	2.30944255473255	4.38527056412759	4.54259580668834	4.10625758702024	3.6773002297173	4.50036739466251	4.24177748067881	4.37149554076191	3.97309028090118	4.51459313014505	4.56063070162028	4.0125295631329	4.44932711728821	4.65598675267488	3.86832360874758	4.6834094880573	4.4186219741352	4.18751093664785	4.16640386024637	3.60161478650309	4.21903237120732	4.07017882073671	3.78511711221787	4.20570002831636
ENSG00000115806	4.41966582629551	4.33691743241301	4.12869359151636	4.29325288853025	4.29270270011424	3.60725125073218	3.90425294170777	4.06266039226511	4.07736855229645	3.81499489045904	3.6688223005361	4.06416070089594	3.90498536797836	3.9067916325783	3.72141998612604	4.46437328701484	4.32890549984949	4.04740799901139	4.1036796078129	4.32062725434474	4.60141699578163	4.08852453922475	4.40476263968787	4.47569547176626	4.52633044672769	4.33511399441699	4.41688737968602	4.38420831051226	5.5547711627531	4.12556282213526
ENSG00000153201	5.15831257442612	5.42178171094984	5.35898257956121	5.5277583822618	5.37935670911651	5.44029251632502	5.72238709811964	5.39264378241298	5.26955053106732	5.17725162866981	4.95598930597555	5.34395981535659	5.40960650130058	5.41668957878368	5.06559447641228	5.08150586453292	5.06810140182188	4.90932355269047	5.09566158543913	5.25187343549124	4.46386776532888	5.00226571103276	4.96886629832813	5.04707826793808	5.57460940991206	5.05760069045768	5.24739502184852	5.1111464171356	5.04828445669856	5.19884791687474
ENSG00000115866	4.04598766503108	3.85350493264043	4.35327603010398	4.25753466479064	3.98902256371961	3.83107104679752	2.16280054208992	3.76646390242673	4.54180287573003	3.97425257172492	4.28329415301823	3.41857422335595	4.21763132384713	3.40072189893677	3.81868699396105	3.85695307073906	4.0595155879335	4.17831450450244	3.79315723988834	4.11111696353085	4.16356946667938	4.35530857711229	4.37813130585417	4.31801540169626	3.71604996380437	4.20664121949105	4.11276684296067	4.63979531667418	3.08281901629276	4.12610471039349
ENSG00000116106	4.34333895049364	3.87353140372801	4.53627296709823	4.55855818624765	3.83451852126571	4.25419915107152	4.46419611565601	3.58853610949526	4.08869095149693	4.04795773796042	4.19198543356257	4.07859521327538	4.13517108984705	4.03733949828854	3.97081734838971	3.84670617300549	3.14007963517666	3.34632701621322	3.02749943475077	3.33313805306274	3.3310593460362	3.41712555535456	2.62724422848568	3.41072271882035	3.50887254390704	3.66287042335137	3.57947572538409	3.57381100617767	1.88142235331047	3.41722772524121
ENSG00000114999	4.29686507709737	3.34246209911752	2.93777868415297	4.39779943373595	4.70685111314929	3.80715748357925	1.97999488452979	4.06441141137687	4.64732133892012	4.40141880313196	4.43790190834112	4.33520078084547	4.75513072138011	4.21030906218715	4.29336132499418	4.51837026584153	4.09496889726907	3.84181295122294	4.09656653428964	4.0883973906409	3.89742726934738	4.3897568853584	3.32097701472761	4.11270120031484	3.99363375474752	3.37745726068194	3.68687453084497	3.57221535555889	1.18415259394906	3.50817257256917
ENSG00000144136	4.28824801155031	3.68038508727361	3.63824129606317	3.6522168807902	3.81406467191751	3.65825547566849	2.01261197993254	4.12050666903695	4.65796056347257	3.86424240625557	4.5169199487101	3.96867411566055	4.54935667835977	4.12001639742189	4.29860489139984	4.50861838156892	4.30633512918827	4.18894928779925	4.41970027439809	4.47999572423688	3.60879595092021	4.37097986333542	4.58183903454225	3.67671453339667	3.42346924265897	3.21403496501607	3.74087718328891	4.20700740695591	3.44778799191849	3.68899373974693
ENSG00000116001	4.91162166002157	4.64736878039773	5.14048143038984	5.09640832443831	4.70289495635654	5.35076397663943	4.70549542460165	4.78925005710567	4.62784129017562	4.58955512680821	4.57710843123911	5.02700140356816	4.72828298634442	4.78683107057298	4.94809113296236	3.82407509645581	3.90149488821191	3.76948946101574	3.76412617664508	4.13140490888629	4.18155445803621	4.3688360498718	3.56749716859171	4.28497320769081	4.30942755157836	4.13112066022751	4.37415756750712	3.7131639845915	3.53590581799899	4.4966865086698
ENSG00000075426	4.48338095690645	4.48928156660407	4.34083502135961	4.73905639504971	3.9507174683239	4.45579627116128	4.2730496537108	4.5109177973348	4.19542119203142	3.55938512962301	3.42657714106585	3.9670920248247	3.7026723609681	3.89092870406103	3.80618654340797	3.32241407404746	3.08156668599815	2.76308727058548	3.33392276795235	3.46756521136765	3.39683408558029	2.61562134627248	3.13328243982682	3.32325732876031	3.66388391400192	3.56922459270998	3.39934557106962	4.04910102336061	4.01078901582332	3.19455772809625
ENSG00000163811	4.80419777023112	4.78893617635359	5.20717622017856	4.95807277930117	4.95764210328301	5.13396062702168	2.52844126599177	4.82545187829732	4.75840193842592	4.45620764422196	4.67974369584999	4.30362219672919	4.50380897403934	4.76730089976612	4.08779750904097	4.67097579692898	4.92328029619563	4.95698503599724	4.74839471971275	4.88969768359835	5.17471296131987	4.67054350175371	4.45535853755601	4.98887224269862	4.89936924790279	4.76255528201227	5.55152010171294	4.6036303699461	4.84819932274391	5.48237342588411
ENSG00000171150	3.66262078851	3.56187678830051	4.05775096014391	3.92165179102079	3.74423986938762	3.92869185388158	4.00253792098276	3.47664883781661	3.94256752282015	3.42571075252518	3.40044334189375	3.40055045546325	3.77911608198799	3.65885513929541	3.81420154158522	3.94848431981651	3.95847007185581	3.75612223564552	3.00012169455183	3.81772540304923	3.66298453878113	3.88285246964567	3.72154483533391	4.05145055348409	4.39453820945605	3.74438130780438	4.13738266259087	4.00629226556199	3.40041978046957	3.84612740555472
ENSG00000180398	4.52490082987103	4.16187913076822	4.52664868116474	4.71073875228461	3.66740579256259	4.46242583404622	4.95599301998558	4.77101199890404	4.44166652971806	4.45103532779278	4.58419623968633	4.53524176625333	4.22515981260926	4.36818750566461	4.51937210187085	3.46395619844251	3.62374378114513	3.63029293071033	3.69358775313775	3.7504644547116	4.16328053325402	3.68208094709156	3.81280472545712	3.47905731478668	3.49983813380551	3.18336307546964	3.49126469907667	3.74474974307994	4.48161067012095	4.16488943844567
ENSG00000143933	5.36695730774485	4.80475456468734	5.18789132887781	5.32215693374564	5.14450479013667	5.38406472038703	4.85684640623897	4.931905496702	5.2458492825011	5.35190379379585	5.33879292708557	5.34180820875334	5.19196069606849	5.21824772111505	5.34623624351634	5.28813213840451	5.15778867148005	5.4146010138734	5.15954206600682	5.2701411313652	5.17309180303152	5.37321944278757	5.32143796781463	4.93907654596495	5.36472667768301	5.01544480506625	5.07331083310556	5.48158536342771	5.18549088487576	5.04498531786961
ENSG00000115415	4.54300474262963	3.67303109882355	4.34843010029938	4.13411696174403	4.36453048072261	4.5621673407684	2.22918981153997	4.48293975034153	4.60415848480307	4.12370903262788	4.1431042355972	4.50852362088373	4.53688096252215	4.19922881400787	3.95652041989955	4.92289464637725	4.35685414911259	4.60443356349065	4.88169249258325	4.87315185515761	3.83874436055932	4.5862806761359	4.58114611826156	4.55416927267487	4.5921797837909	4.64898717284323	4.56072945951464	4.70004854394476	2.87351518935631	4.75134100323349
ENSG00000115935	3.99535491446231	2.55243692153568	4.08447749246218	3.97083355422499	3.6521126697861	3.66033142185351	3.74176264065214	3.38793800844361	3.57707565736072	4.01554224509584	3.72572449487287	4.00766104607833	4.05037997538279	3.95506563689471	4.1338119180957	3.42515269653393	3.51691726297138	3.74168543247281	3.43688184138448	3.51039079840281	4.12075957475491	3.58220743831217	3.79802975541155	3.33999983943887	3.25379382777279	3.45074900322172	3.68532653358098	3.74052510610833	1.86884538814843	3.601238782794
ENSG00000196504	5.73091230222341	5.48337314914932	5.06559840165134	5.43909368811314	5.43853472191573	4.92156687660859	4.91487213176968	5.66881868961548	5.08075940462954	5.26127689402533	5.20582821747098	5.38263220131399	5.20129964075965	5.26593485543566	5.20733839195129	5.2674752544161	5.53234296261174	4.90176786982902	5.31011540395179	5.47742638945433	5.69180085475296	5.15063237101714	4.88441867303308	5.47986494575416	5.88588108821786	5.38698552237795	5.66588936296675	5.68738861258136	4.46232843544724	5.77125640290409
ENSG00000115128	4.20765314643669	4.06903687807728	4.27557084490919	3.88691584174772	4.29063783460602	3.89263455641062	2.33416511465328	3.98210493671809	4.42276928921319	3.53343251671298	3.64599732916082	4.09860538118501	4.2631959973636	3.67422159729776	3.91385215579087	3.91342711412349	4.4150202806386	4.61876978317823	4.41644663268457	4.21938643847141	4.40718826590273	3.98158798217252	4.51197607597323	4.5005461477044	4.33030169419062	3.97996443572586	4.01627665471654	4.00184963136649	5.00541417350735	4.61917639769427
ENSG00000198399	3.31467645770435	4.08885619900132	3.37434879424432	4.38084214700811	3.76918148970532	4.64560248088055	1.83477265316015	3.53343827997751	3.69296417509958	4.19996476506479	4.26216251199291	3.29144042698692	3.9562923567976	3.63154161391	3.70129626206949	3.60885065563832	3.618211351585	3.3892291088646	3.29315103747905	2.80334605370354	4.01848625167298	3.535911294133	3.74141603415251	3.45669839088994	3.7405998559417	3.57626573361719	3.8427153814544	3.72332257776489	1.283794733149	3.36669618204221
ENSG00000115310	6.72615401500997	6.49817871110466	6.80841052442668	6.5867775683098	6.68613613360689	6.50965177568009	6.07291546637774	6.53585050133519	6.78515857926871	6.58827998582525	6.71586634468927	7.03838172933459	6.77188984422715	6.82990722736124	6.71889987153739	6.46084483248991	6.50031153238255	6.48345817541826	6.3845571125215	6.47465897509703	6.95831086420704	6.50345918951756	6.47663936273956	6.26898988366683	6.13005694723514	6.50212984654153	6.32470876317463	6.48885056060812	6.13264676408715	6.10919965074758
ENSG00000169764	3.86913275996886	3.63025448060682	3.33583941198846	3.5948160242392	3.59437025734321	3.35875573318601	4.62478118769344	3.28585734442249	3.90441870676929	4.17331447275107	4.40088596827867	4.20938679050822	4.17442339164949	3.98442513518317	3.90591277472736	3.88512794958229	3.49340949145089	3.9050869041906	3.96641279865757	3.16471650379333	3.48485554923314	3.81349468997136	3.73280283495651	3.68578082045276	2.89134753891746	3.52245351346355	3.27084348980342	3.50601204107462	1.8159061118212	3.89953279018394
ENSG00000063660	5.0148704686409	4.42210974188415	4.87625642057061	4.4550214551145	4.84415590436761	4.73704327717041	4.5659576662988	5.13220739381408	4.48014687311723	4.70285272593885	5.07573794241617	4.85541574759694	4.92796605935285	4.52781977443225	4.80927745940423	4.66824636836108	4.46748466965741	4.22048851497678	4.63389841588695	4.57055930575219	4.45607700324335	4.66760726781273	4.48538885561096	4.04096613849921	4.26525862072642	4.33145880797716	4.33977292084544	3.96502652954676	4.86679625401947	4.04748820674837
ENSG00000162928	3.78192179579779	4.14041242192746	3.97660496432613	3.7042786767634	3.70394241413443	3.99793891535621	2.14822132602083	2.94252554987434	3.40765262888927	4.1545420998408	3.73312115201245	3.92778420530256	3.34053348628206	2.96710535273163	3.73814002314778	3.78514418736057	3.79341730356819	3.66557421389863	3.79466893795667	4.14915456056423	3.41078928167471	3.49758417106295	3.45511575798567	3.81738849652087	4.20114738083659	3.95563847762309	3.35436274798871	3.4184007144634	3.23743972125983	3.83327863550795
ENSG00000119203	3.75303333162787	2.12919824851447	3.66267572165107	3.26584705223077	3.49337303651775	3.8349751644975	2.12919824851447	3.62143719586324	4.06769239725874	3.12618282898132	3.00169401178225	3.29452190879619	3.53921017257159	4.04936538829845	3.40677383316404	3.60630545759555	3.61373349143844	3.61892585240941	3.88136027788515	4.08357054969289	3.87307744313342	3.43832262221515	3.65627568888921	3.63577961508031	3.46517032515784	3.47450407959416	3.93619818222987	3.74104045755443	3.14420201781018	3.33445452968983
ENSG00000134308	5.20861646881476	5.07718379816105	5.0780778206722	4.34826976029863	4.89579265169103	5.04423444792588	4.65502527187659	5.01157564619807	4.77785215755313	5.07623806630041	4.69325873340798	5.21277976206871	5.36965445388979	5.18730370178517	5.23084676883975	5.36413519733651	5.33550997375559	5.42695808237825	5.60418567295922	5.44862036841681	5.1901869128167	5.51765738402917	5.55152428431597	4.8467885125054	5.29061497937036	5.17171586923321	5.39792070336857	5.38494086300798	5.41237198682896	5.24937176926114
ENSG00000151694	5.37113855998078	4.51081238421759	4.73479560303029	4.47269297273489	4.98341770732564	5.30014695573392	5.39728792228898	5.48770620734505	5.3932748225721	5.38865764757631	5.25256954558873	5.34779934997272	5.43242936895715	5.33381642011357	5.29673857414119	4.83325966832244	4.72168542267246	4.8245526195679	5.22584743439152	4.86709399514204	4.86448194951709	4.97172969289059	4.68798993642222	4.85414311148295	4.63370687730225	4.4782229711654	4.63118513584835	4.86075451552587	3.57134146623358	4.72962762018806
ENSG00000157985	4.64800266914234	4.85651035626583	4.99562800810441	4.88847353517743	5.53056461473526	4.39791614612762	4.09124534521193	4.93576279730507	5.26260533253789	5.18141826518273	5.18372232198734	5.08642179602066	5.09996883731867	4.85177972364073	5.21490241134465	5.27871965224908	5.36530699260623	5.31809135313684	5.4371593888406	5.02393565965098	4.86520139644775	5.47239869955025	5.3775270807392	4.98500048124266	4.6562297919928	4.87738272826154	4.99029625229241	4.71593073394849	5.52047466153243	4.67994721396518
ENSG00000171951	5.80259218217295	5.92601061142042	5.75827568341833	5.20344408975929	5.28158900579449	5.36549018186854	5.78324361842969	5.73703586336007	6.66956134494888	6.59811147251853	6.48113400212509	6.55513282494059	6.71396198411918	6.52450397471286	6.62424951780444	6.67222539039138	6.48736551781669	6.79597706592427	6.47751089459714	6.54830237631371	6.78295155961074	6.56462885257609	6.52043380268511	5.76392724254607	5.79303794678993	5.67364794961363	5.84702599108499	5.78295965340247	5.63825745676405	5.62292614531363
ENSG00000085449	3.71079160518853	3.976064770952	4.57762059061434	3.78532785220866	4.4186583727921	3.79131711097831	4.59730558201755	3.5417588691559	4.59734360222379	3.83813850305372	4.46602311606907	3.7287955611551	3.78426278321268	3.6917380753835	3.80497875344749	4.47567303786273	4.27171554688309	4.22990911015123	4.69913498618866	4.59024210211186	4.6560092709469	4.5501290500462	3.92100178907232	4.45036792784976	4.10181433640928	4.686763371766	4.69706133782787	4.50817525756204	4.66442951082887	4.61039984173595
ENSG00000135919	3.33459795389856	4.18158880036592	3.62890920097981	3.0529184681265	3.05270414594959	3.64754869069519	2.16173904181092	3.34853571283438	3.36059590302366	3.90965679357574	3.52011815467537	4.122291083647	3.49623977306741	3.80047366384381	4.06342460667308	4.13869783445864	4.31361850398453	4.15460402323613	4.41308184633177	4.14223607079298	4.5351400778445	3.86916824217583	4.20156937550114	4.08816677154866	3.96939892588977	3.86982250563599	4.30776336047697	4.09561778198336	2.95588108463477	4.00336530643578
ENSG00000153561	5.46551517364703	4.60483220676197	4.45434678923568	4.94402864687864	4.94350443517914	4.95295603731555	5.28457943823384	5.14290804280068	4.68906374461061	4.74638586421232	4.70350897595604	4.47522224536347	4.58379788643262	4.37675361376965	4.45817290368841	4.84476940530072	4.9656815345878	4.8369819409561	4.94132907579923	4.56277687745044	5.1467619665594	4.52132578697558	5.18498939617922	5.04482808724457	5.43353922121213	5.33914307870863	5.26531971239507	4.88879698354829	5.81594941340656	4.78778283413037
ENSG00000116044	4.86534585268076	5.02296644783734	4.67966424724902	4.5315765211008	4.22459315376673	4.78521525573273	4.95081751834559	4.61555513063549	4.55613903020294	4.14179651677007	4.10888764843506	4.14360012777364	4.16053199888764	4.73709181451939	4.41774480493513	4.57303493545727	4.22624953504639	4.44676244138094	4.68645441623625	4.39170435446056	4.38927321057198	4.30371483906662	4.75466971678131	4.57980786470987	4.8351448005707	5.04157584290646	4.80422650863832	4.84953667402459	4.89503608695323	4.67127895598452
ENSG00000115758	6.06260051857447	5.79877055049169	5.48298171426205	5.96742752546397	5.61136802867552	5.85545269928329	5.47534160987381	5.88204246329997	6.02739909534781	5.75110454131968	5.60559306539178	5.50579303378593	5.9462523936551	5.84610924466749	5.64204327468262	6.52710790676936	6.55058454771734	6.744381349153	6.64375372618898	6.24301601869088	6.55037766150533	6.52652402788231	6.63416113157137	6.88560424659538	6.76981784584854	6.72265565159324	6.75633780537557	6.43329303267658	6.53632620948297	6.61358277302668
ENSG00000071054	6.38837063783438	6.23524528782555	6.13514112725367	6.02360982470215	6.1251549340496	6.06836299482272	6.39207935141161	6.36970016904151	6.05210297564897	6.46253560802303	6.35219736546257	6.11290026348521	6.02850238203534	6.16235638701983	6.2136408084727	6.26670750756614	6.22213343438012	6.19531586662052	6.23617075584435	6.20143333355618	6.17409976105	6.14619175007643	6.11974940534997	6.20979852421762	6.25381575408042	6.33171454873198	6.20740156632366	6.2055201824845	6.22288553724425	6.17542874813521
ENSG00000151779	5.11989145768491	5.16044582508714	5.27298244738117	5.23848794995534	5.49813580787098	5.06111923326305	5.40325664805485	4.6655313251484	5.15771695816398	4.86837726981719	5.53057108622992	5.00687003984736	5.09355084098494	4.85306788007884	5.06399197090412	4.6205473726521	4.55842412172767	4.74519618545408	5.00624187090286	4.99622700004645	4.69261832502587	4.819087040052	4.77324255727186	4.59884575921491	4.54830797865133	4.70434936195743	5.01672285324851	4.96566880218329	5.15107641446259	4.99986134361617
ENSG00000115760	6.0550790633855	6.03440313911249	6.21152532044354	6.05569615145357	6.08674512524151	6.27123668969563	5.54809994204503	6.16728305874512	6.09267351105126	6.04340459862487	6.02735240442641	6.19005267859466	5.66484054316331	5.97466921153179	5.90989089349415	5.41779137906346	5.06343060245415	5.60609486474265	5.52782566123295	5.62275475911544	5.2275086352914	5.49379100587554	5.56251524151812	5.35776627058241	5.31744987366183	5.35011245533075	5.87273787658781	5.36531324771851	5.86910954587759	5.37151886173108
ENSG00000074054	4.833407132296	4.97981543168074	5.04528258843758	5.54572822245183	5.06486735382142	5.01306701996895	5.33203677220879	4.92181974586281	5.1455925300359	5.22607949114995	5.3345454836391	4.87952550317217	5.08473942572662	5.19955600781654	5.21991712769495	4.62102440336699	4.92045788821368	5.24100308934247	5.04340031601067	4.74905681142865	4.8314179079411	4.7440963518094	4.8523282265177	4.85526751628531	5.107135644147	4.73090518615305	4.94606798857122	4.61141266756626	4.31165873761447	4.82944130460248
ENSG00000213639	7.35550002470502	7.20389654243039	7.2587191044009	7.43266882984743	7.4741555305417	7.29799946640308	6.99295094399814	7.37037970341599	6.69518735053063	7.03556668169642	7.24766891965451	7.0843211601976	7.00482000586491	6.89332199941291	6.89160171171359	6.77961971631955	6.80931869718373	6.90389260604365	7.12885563085479	6.93687192194785	7.01459967557098	6.83101536569189	6.87594802764202	7.13438583464116	7.04820917036093	7.15196713452225	7.11906557045384	7.06536134243934	6.55042132173841	7.24607751351332
ENSG00000061676	6.14927684832127	5.91663477885213	6.22187729113166	5.94361725403622	5.79794041803764	5.76850727860134	5.54328355855358	6.27687657222855	5.773313501236	5.77321071188784	6.29518697727031	6.0667406772263	5.87735969429279	6.12854257564661	6.00780427394515	6.54394450045054	6.15718757523245	6.23584777620532	6.21723492004769	6.34565473100883	6.53773444682072	6.06972195863133	6.50920666308298	6.48009118585172	6.51582747079694	5.81698576518639	6.34005676639551	6.40523830377359	6.1140400030721	6.2987994947462
ENSG00000163166	3.94437156689542	4.22088024690998	4.42562108602888	4.32217128602403	4.3217182819029	4.66432988786932	4.11364859168923	4.11516574428878	3.72316736165978	4.05943361399346	4.19757236768817	4.0297020765143	3.95122902395345	4.15235926764908	4.07892560607141	4.31859366473154	3.75830846782491	3.98865043554259	4.04898542427595	4.21809271070321	3.75086095149531	3.90214981643925	3.62650127205699	4.33798162240958	4.43920684048959	4.21012563402582	3.80695854180803	4.65364672854985	4.04553503762549	4.42397733396596
ENSG00000115902	3.64935750956642	4.24161016505477	3.23901115637637	3.91228386766632	3.73220399310934	4.07532867425296	4.63937893149496	3.99592051700902	4.54278054371234	3.63358172595433	3.37005346730194	3.95487460823272	3.68322043637343	3.37855469281493	3.8891137722718	4.13926390700777	4.56724239809276	3.50318728465091	3.90587855624785	3.89821598011903	4.38975581033335	3.9601841736935	4.02869581818659	3.96671061030771	4.47879694299793	3.88768844134407	3.92735619496486	4.16827705416171	5.01320554057086	4.30479223707559
ENSG00000138069	4.62069605156741	4.862265736828	4.45676815878641	4.57139068816492	4.57084518376066	4.38635443759445	3.79372642005236	4.48207673184193	4.73853070216541	4.4032055217005	4.58396182987321	3.97196370799972	4.57318334247662	4.84910152758504	4.60001014586884	4.19195712177069	3.94955016231516	4.01289908267799	4.15902263155074	4.10085399111265	4.14708230880087	4.14446763482169	3.95698948368934	3.96715078588932	4.09992743113325	4.43799953747557	3.6395075174589	3.84753213462649	3.81075058901194	3.85116257828216
ENSG00000138071	4.83494641470721	4.98337017218609	5.21731552657085	4.94324977514909	4.87383231963513	4.80957490454008	4.64149042079829	4.72009679345402	5.28091484677851	4.90034946821805	4.95101888698302	5.27300339597324	4.99077147320924	5.16840612359662	4.80125925754285	5.5191665099371	5.3286855452425	5.55805843538483	5.60024864826636	5.27981055915743	5.29784576256458	5.31543085315654	5.15305234068296	5.34878704139024	5.10397747924878	5.22867036557005	5.15010648267219	5.10980479488227	5.13273809746131	5.20230440023767
ENSG00000115365	3.89550763524996	3.46812766627688	3.81707307550538	3.98930430983565	4.36168283511517	3.84078443314548	4.56136289985329	3.76521729681343	4.67627513439239	3.60399328497967	4.11837353674285	4.30562719063355	4.06612335964191	4.26780706926057	3.84758189324572	4.29643661625461	4.06846638834447	3.62932098704489	3.62418184636868	3.61692185753883	3.76019996045177	4.25177540195855	4.0176601369226	4.02222514633879	3.49963928390349	3.58617763561141	3.50063475413702	3.84768207991782	4.32716937021702	3.40240194359595
ENSG00000197713	3.23738873919232	3.93198189583777	3.87682851386687	4.4946885104656	3.31664251723038	2.64999709086366	3.81782785059415	3.25586268464619	3.7393978169278	3.85546905116933	3.20497844565337	3.91521999700421	3.54822306189586	3.91208340864558	3.96922046288407	2.6945966678525	3.1186243736844	3.58896892380648	3.85652074458176	3.57554141787773	3.11173438283533	2.98941667642409	3.63999735852463	3.49122049128993	2.53815449919048	3.80026020574851	3.58768251035485	3.57302172192963	1.66782500539143	3.22939394113135
ENSG00000078018	6.83225601587962	6.71517961205095	6.75011837422189	6.82413297093813	7.0062877990708	7.05921620176764	6.35700354856033	7.04657830445736	7.44517997746871	7.2258009682496	7.25013254754283	7.259915768917	7.29938184046246	7.3639538040746	7.33856597820871	7.18857390251773	7.27337720056571	7.06096464743397	7.01173735794723	6.96646410506566	7.15461092000399	7.1514313170579	7.27262740581242	6.7026668656725	6.77748512171674	6.92217189385536	6.91333377349494	6.8849845874401	6.28789650077781	6.82704581895591
ENSG00000153827	6.12029070144808	5.87057718987181	6.18989651249635	6.15582942795972	6.03505479165312	5.97970247452821	5.57837535909346	5.70261005410238	6.13165829214811	6.1280663590068	5.85286694911469	5.89858881408587	6.02011184077672	5.78380483089405	6.19301706220853	6.16444970729227	6.07110441145536	5.99005260786705	6.06062005397107	5.97297909348241	6.35424793376701	6.01976003638976	6.13246697183184	5.93351937568483	6.23649242087771	6.1413701658841	6.15182352390554	6.10317020100524	5.69304175336345	6.11047277285341
ENSG00000055917	5.16617002343467	5.00134067536753	5.27306153296507	5.17024335321904	5.29662181892653	5.18052046482147	4.60425709366261	5.25561988852647	5.55852056249383	5.34045895111549	5.25062287720664	5.31465342846867	5.43501337241304	5.19227007245167	5.22750903149495	5.14356283521716	5.30889859065413	5.2203077796789	5.46861615737612	5.12222681263026	5.22341028837181	5.45077122055491	5.31832746321862	5.29545366882247	5.39475861724962	5.02011905797206	5.06598400649994	4.86691562443989	4.44532449860359	5.2260043647295
ENSG00000130508	4.08647295285804	4.61505795172828	4.1528300438185	4.16794924809131	4.03236044675726	4.29421178232099	2.29758866523271	3.64001808937969	3.96404328866219	4.24926959370375	3.98345247660553	4.39355587421848	4.28319270981063	4.47797403653618	4.33256817909625	3.42133942592363	3.60009827005662	3.33264861848007	2.92355474623839	3.92424848549635	3.66897049708359	3.97494263268599	3.79211148027035	3.37443024675053	2.79724948968831	2.80460503388384	2.92283221717484	3.67523494441307	4.2965017348259	3.49078724171729
ENSG00000143727	4.2259627088894	3.95521168953058	3.89463397692715	3.91474245577101	4.46338684583479	3.28680786096545	4.57564074384321	3.98715753506422	4.29575957590284	3.82297744676998	3.9914191607774	4.04105617634042	3.97591834492683	3.88878657329025	3.91046661538161	3.21437710082467	3.69464478308344	3.70264863084453	3.61486679257126	3.60623110169557	2.63981809813485	3.60150740004379	3.58838922257882	3.62235252996616	3.63840698930326	4.00700106077592	3.50117073567136	3.94318178215271	1.91517275694149	3.68901902370561
ENSG00000152518	4.77619020007606	4.75263411581115	4.14254154615758	4.16062049138289	4.50644168059865	4.78240116965413	4.34858272072152	4.08575489808651	3.94898451138323	4.47948775705435	4.43191568016922	3.88136815326595	4.36453620454223	3.88471462942759	4.42770872813594	4.30556847013568	3.74110279176804	4.05054757716307	4.08806911851305	4.61420577889129	4.40736495842945	4.52591478447924	4.48294087225277	4.71570049928725	4.58050393577977	4.20172594607814	4.51765754309629	4.24647451773012	3.89599831457686	4.62112072832516
ENSG00000079308	4.14174502310622	2.94929268192149	3.84360631296132	3.69713646701252	2.06665464152664	2.06665464152664	3.93217198978507	2.89894954394895	4.32830943047434	3.30933752699914	4.16461127483602	4.11201588587048	4.1052860947725	3.93405632740433	4.13135298625183	3.89811286771766	3.71692891033466	3.97009771339475	4.01857128772563	4.11065766206301	3.63793597327268	3.89770085652583	3.89844355699698	2.95495705978308	3.41961248757959	2.85565655852115	2.80959298413919	3.08087322996689	3.34401269397568	3.49869763351741
ENSG00000136717	3.01539457856833	3.37549593303513	3.33310467175072	3.73970105455859	3.89438016166041	3.08559568730097	3.82158318247081	3.49676557512142	2.33874042142751	3.46949660910997	2.98364366430312	3.24520347267111	2.77421374665857	3.24241549518796	3.39856035675441	3.67881212893883	3.24960062684413	3.25509622413609	3.35404091942984	3.88115700756381	4.10021855558518	3.52386121055994	3.74351122712308	3.91295545650442	3.99620879645459	3.81242357926217	3.75956372949206	4.19705191097539	4.336860565209	3.98310356521269
ENSG00000163161	2.85766049986795	3.48199120699892	2.89237249466186	4.05679991236871	3.45685866618163	3.64984241218634	4.43596347067727	3.58819034889713	2.84924534804726	3.65598975033587	3.14033377714306	3.3219262530281	3.74425135462809	4.17964454074415	3.67344640836704	3.40252890783232	3.40980387801317	3.70964150497764	3.41090489439392	3.56297181291632	3.9225682336588	3.69493416436933	3.00293252245062	3.77051217607419	3.4793653177199	3.23858638046974	3.84427763045003	3.67637117704147	3.5073236952494	3.57532853332179
ENSG00000115145	3.77921683232251	3.89612837306539	4.53785323136328	4.14414802886132	3.69228006072076	3.69904414240491	1.9578553188417	4.18813343401481	3.81310061255616	4.310062147739	3.69098104923926	3.89753086460809	3.7298477822961	3.21951181088795	3.96046085533088	3.10832059205319	2.99093106658636	3.58009950911384	3.22638024424373	3.31911978038526	1.84554680998433	3.10800254720057	3.54657297629885	3.56172228691347	2.92981367254548	3.18772869275732	3.27312231610791	3.47674590066378	1.11620809460677	3.81534981693792
ENSG00000153253	4.67415862194997	4.07547119503995	5.01608657784014	4.58267857873952	4.58218153117227	4.04863882854793	1.99531158241619	4.50141314979957	4.99653697657656	4.82025899645672	4.75176080909984	5.13944810886139	5.02153908501254	5.17643303349316	4.92779600417002	4.53372453457124	4.62882103323437	3.95637074551677	4.36237171831931	4.87503675180183	4.30032392481024	4.00648352827071	4.26375600720828	3.94617908549054	4.41862651592795	3.87529596565261	4.21297959308821	3.62867309418022	1.28455749730156	4.13613410125595
ENSG00000082258	4.19719948792006	4.67705721806917	4.14892936551572	4.38319336358309	4.16320838751309	4.38997571712028	2.35123030085337	4.6465987465748	5.01841592818622	4.71410791094435	4.12455787449073	4.70765345119507	4.09626359292606	4.36708158659134	4.06339125868988	4.62740325837495	5.01724635872174	4.77670650272445	5.01885742480352	5.03479629359844	4.5560275137016	5.14335365062529	4.82735712549887	4.57981936999127	5.12840566806362	4.688203488395	4.56169833601784	4.38075308246475	4.34417729584194	4.59985046477631
ENSG00000128656	4.09145077056957	3.97264779419753	4.37223050611864	4.06999757916365	4.186703902063	3.42324118387958	4.48262067152893	3.36224157485605	4.41676837343275	3.53289105387513	4.27477320503932	3.60712397327774	3.79817043263126	3.95522028153152	4.20212375280462	4.3590345621758	3.74028703439005	3.86996832962013	3.86458704489055	4.11506255091039	3.91145286399394	3.8528219543084	3.57482443535778	3.83268867999216	3.60983309576301	4.43917696703983	3.80437633960205	4.29934583995492	3.63123356902813	3.76541048722556
ENSG00000163535	3.52166857893499	3.83694752570405	3.24746279205263	2.41315723617237	2.41315723617237	2.41315723617237	2.41315723617237	3.53484165859003	3.59518067306904	3.72676114122943	4.24590820470443	3.3096162474363	3.5048858613735	3.24287034784436	3.72750526021006	3.76757375014294	3.68450739579589	3.34169427491758	3.47121812459286	3.17429373365439	2.42334283921225	3.67731487232479	3.50412151742302	2.82004070973951	3.42215439571173	2.6600599000847	3.34403459118103	3.09102948310493	2.57129497410818	3.01318340141824
ENSG00000011523	3.75674313294535	3.24498083993742	3.21068104835039	3.22203886952207	3.22175071676525	2.8798676424205	1.97452639418268	3.91817407611155	3.95081676525862	3.37597109647099	3.6160148062791	3.69642534188176	3.88540639678807	3.2882659553369	3.25679670560306	3.85761768273846	3.57454890400759	3.80732964738037	3.65691632404634	3.86111650792785	4.03520999547015	3.91903898474891	3.91981221960149	3.57509373920845	3.14722133782755	2.80061013007206	3.79651454145047	3.41545450959892	4.22248258066562	3.42029958369241
ENSG00000115419	5.13439944828534	4.02254686801593	4.95767055557794	4.12920723199404	4.71594364388157	4.13908910105261	3.71909571252627	4.16919798645067	4.54783772212404	4.66491519154324	4.58575937309323	4.48479737144199	4.34291447234154	4.62948456487492	4.49607766743085	4.18098163591773	3.95554277632417	4.25918443626119	4.30382629864017	4.65616397474145	4.61210574285547	4.28670794991898	4.27498547489858	4.72378957964826	4.04893156627932	4.50318165110022	4.33790226800488	4.4841026798143	2.24231902520732	4.32337581036294
ENSG00000115977	4.66444555588423	5.1529055973493	4.9002715974134	4.44989289602308	4.70713943291055	4.79282125393346	5.21944072290903	4.53834907914303	4.94312887952673	4.25746323904998	5.01313541051486	4.89429018534576	4.84028515176289	4.81842580897544	4.56279368511893	3.99672956237648	3.902300489235	4.11461295425198	4.01017768321683	4.27419429297755	4.09634691927668	4.26894762737881	4.075033136853	4.35293790188063	3.99125952329567	4.38029058268297	3.94009516119489	3.97647631433709	3.87366902720836	3.77327667721256
ENSG00000138443	5.49969933289258	5.06856726988695	5.31174572483735	5.82294623071523	5.85494973183516	5.28508220984876	4.3304988234266	5.52423106952544	5.56140227029385	5.55442660100438	5.9840469454925	6.03568307494845	5.48415263638837	5.5395601997067	5.67810966024389	5.09623683661038	5.49487536519171	5.53676404087764	5.42576649048821	5.45283975852007	5.50222650175397	5.46548078994419	5.43255833423938	4.96123919957087	5.00417977385981	5.08752854851419	5.08183776702572	4.97147037289815	5.25344920871202	5.31846231388303
ENSG00000065802	4.50737696836359	3.98594571578066	3.93236065159073	3.66183113676389	3.66141843106302	4.18967709418095	3.74263434257585	4.20261016337024	3.73390770352823	4.23902219590575	3.57556055954343	4.03637836478552	3.66595163642898	3.67780848964757	3.89237273715373	3.59217553668414	3.46746314351947	3.60912007563625	3.23030364146264	3.46155067345649	2.63900251075866	3.52661097203422	2.67774012379867	3.58645282523909	3.60574512348301	2.59492410794436	3.47168223619349	2.79676797417858	3.89362737376499	3.49267044582852
ENSG00000124831	4.17738213040066	3.87242074211787	4.13345320740482	4.28619071273446	4.0040131124958	4.72418476914169	3.92513617173205	3.92679397917371	3.98526792794232	3.96782449169519	3.73908248321374	3.79820968643724	3.88231567451727	4.1398139342202	3.96664666136827	3.92692233262797	4.3332285355143	4.07195356160071	3.80008926947122	4.32554499171066	4.1685039333804	3.85877251705055	3.93280695372516	3.84474249237034	4.36216625544518	4.32991327143549	3.76660229941457	4.22826217878009	4.99900099514433	4.31182090524574
ENSG00000134318	4.84769157341451	5.54885310463624	5.21229354172219	5.02339994117952	5.405799296303	4.77491643970266	4.36668096267366	5.21354551657113	5.09798783824794	4.89940536659148	5.35786707797724	5.25865911174664	5.39544562103168	5.16188328630486	5.03148810277838	5.54952754807125	5.48123430078845	5.42523041767703	5.35074167903474	5.43155446461676	4.84829895353961	5.044961096063	5.20794531075115	5.06875243838805	4.97166404332815	5.03737678864972	5.19963262011314	5.5026080751718	5.99174847922183	5.16294760674394
ENSG00000176887	6.07971597673554	6.17077346914124	5.38412572653243	5.9735162526029	6.09031783247438	6.0622610235312	5.50186258549585	5.75596495770991	6.17377932860209	6.50131941027521	6.50833888851556	6.23083110754424	6.11894588064631	6.36006388330224	6.11693232995608	5.6328953614644	5.62528706163033	5.69373255100526	5.64739882102496	5.78787242117378	5.73109403849594	5.63232432737664	5.65483335877055	5.52107599973706	5.39658874628583	5.47746640567788	5.3055362499907	5.19719084195629	5.44533236140304	5.30258692295726
ENSG00000048991	4.20883674917277	3.31114210955813	3.684519162115	3.84960600779727	3.84925129746537	4.30327653949207	2.16143733506489	3.64356019773367	4.01944452418252	3.35478110311365	3.65270614380312	3.73791404063236	4.21847745161401	3.42936786417628	3.03627603161086	3.55127303654344	3.71143645834653	4.06856363803259	3.96006533345727	4.10471028540248	4.05493611606695	3.94980651765418	4.25323646710223	3.94921010124115	3.50573452047293	3.91037831163827	3.88366168038298	4.04445710066985	4.27662481474261	4.36835360686936
ENSG00000118257	4.74387281463016	4.4992502552345	4.86916804550601	4.22191185005753	4.4443998351475	4.34880970188413	4.22461860966893	4.61552290042976	4.43667597584704	4.69256855584189	4.37051131238113	4.49411606905018	4.71470349214433	4.24267770606876	4.50388444007988	4.27508180357067	3.84691576810077	3.79172804179457	4.14079007185223	3.7045604941176	3.76955377531382	3.83155830169501	3.79508821495864	3.82360868201474	4.13761478646749	3.95180490820517	3.89473755558833	3.82667809845493	2.4790788012559	4.03957559292317
ENSG00000116117	3.80533321161518	3.91258362224091	3.8688873159655	4.73482078230764	4.34571499429468	3.88964756018452	2.13448216493942	3.66992688651027	3.92124739444201	3.7923084841079	3.85928209907974	3.86900253514042	4.39500968180912	3.97752055642335	4.17976686959437	4.1452844133331	3.99764017747177	4.33980863456615	4.45079534319434	4.47896730589062	4.36479182946555	4.28085035433634	4.50744954187722	3.86259718263269	3.81940424564113	3.82855034770046	3.89169349226066	4.34898929825771	5.39085011103487	3.87780431532828
ENSG00000178568	4.20144469876752	3.6645406249266	3.62855575834581	3.90280784176632	4.44088125760946	3.64562549347727	4.36930196900134	3.2407541402646	5.04249070692752	4.28120417872032	4.5832139930236	4.50906827667712	4.78719889825779	4.62675216134678	4.50720512530155	3.88117694140009	4.26153377178148	4.13394674963568	4.54283814156156	3.8844079852242	4.18835290898918	3.88078983566686	3.62442539050326	3.90080325836649	3.75590077695012	3.8074035072685	3.61949964729223	3.49143278170089	2.94534727277352	3.1354605221183
ENSG00000115677	6.91927413973706	6.61448977892752	6.89929543111515	6.64130195296872	6.70671126578212	6.42647789355581	6.54927775281982	6.84742102444862	6.50026025629152	6.42740909136875	6.72277609406567	6.57482478725688	6.6479114028164	6.72982715744417	6.56971662833839	7.15069236372425	7.06622878170974	7.20429771952175	7.23884840542374	7.14948802227354	6.9482896563475	7.25176830841848	7.08579948912478	7.14588758416802	7.30851807816165	7.28098564620417	7.20744634604784	7.29697375415611	7.54113125336804	7.29854700894491
ENSG00000213699	4.68742327729466	4.19022118808312	4.24782004312315	5.12919971110176	4.73003166358944	5.08043755109895	4.47544807098817	4.56157929765126	4.3896245400498	4.55824982849862	4.74003246212127	4.00910893620795	4.62911050568813	3.88294290853358	4.64446651352437	4.11405082794502	3.80667324688662	3.61686316976121	3.61120472020781	3.45169374382545	3.9669271976666	3.79518069756619	3.33544561867774	4.14340187078822	3.55409729577286	3.55861650752514	3.63125473278284	3.62506414467895	4.47523082250485	4.09759959171706
ENSG00000157851	5.11341264223204	4.10964813148554	4.52603322647187	4.9944647524972	4.93064280466245	4.72275080982859	5.57908676555237	4.47339315857196	5.25492531849811	5.05325976550306	5.0261866850671	5.21830554510494	5.35942252411749	4.93248356997207	4.80325286847984	5.1722000032854	5.00469815033061	5.17082890876717	5.07700706634692	4.99775035883574	5.1533434183034	4.65391174142291	4.99190939018589	4.4776650407106	4.4123462963072	4.98289204901347	4.78972869445199	5.02217767839884	4.60195676292529	4.94948498226948
ENSG00000119787	4.2046521067253	3.03152889904576	4.03905567351165	3.53657607028618	4.19477494881269	3.74310216333503	4.53893587547396	3.65964300183995	3.86374228672145	3.38879565503433	3.97415931882227	3.60669200140967	3.49976163010278	3.95957316627714	3.8878424577082	2.97673348061357	3.33060365398791	2.84610208206932	3.67797213500772	3.66950190268054	3.1047985474022	3.87288381040251	3.16198504848578	3.62975357911384	3.82890222123409	3.58359459204729	3.65428017326989	3.69740211769212	1.8094476375962	3.76117266920194
ENSG00000115808	4.41032260116734	4.20757063965302	3.8488254041429	3.86598595777662	4.0268544338902	4.52871867305875	3.95114453791702	4.09226872888388	3.62589715293522	4.22356483994803	4.36300389026605	4.39368313526919	3.96863252135849	4.42687225237532	3.8195038939081	4.44306385900306	3.98576772425949	4.54786283210496	4.49975813609457	3.84534910838427	4.91214563286263	4.5663828915671	4.5673949117164	4.07355981960857	4.74611022321572	4.36789572477242	3.97951439528451	4.42166602534976	5.0464877458396	4.38787482154113
ENSG00000136002	4.22096806071172	3.95643944310489	4.29786406018657	4.07099793316947	4.19938137213137	3.56197421682023	4.00216568996162	2.9234414043102	4.6384700213744	4.41400994720714	4.1538882111237	4.31977221507874	3.99198576856	4.34745374218937	3.97021852423607	4.12084948086927	4.22618228670969	3.79034455289318	3.85146502487314	3.90638785602324	4.17103407687264	3.96104308427427	3.68687962230862	3.5419189004122	3.8678637206376	3.94251081126307	3.06867954319634	3.54788714394471	3.41496370542921	4.10683161493636
ENSG00000116062	4.11312199065133	4.24540857603251	4.94808878586069	3.86490878127342	4.20898542149241	4.21715548875304	1.99841135869053	4.13554290699266	4.90783302263922	4.88999652392063	4.42498800210655	4.73788685904258	4.85365262151502	4.46190365524046	4.65446009809424	3.78937707261394	4.25669273070129	3.95571470595163	3.95014097934309	3.79301833204783	4.1336896183666	4.00595415770733	4.07636773210315	3.95176932854696	3.72148503676411	3.72723623103112	3.63633599352251	3.70489633137475	1.25824954570259	3.39826727387962
ENSG00000143970	4.86569031921989	4.65331716454518	4.67846108282074	3.79023063427588	4.09608008048802	4.10334244664455	4.61864501861596	3.89194103388298	3.92353624929278	4.40475854272903	4.00194581917245	4.52801267547059	4.07913896863027	4.37951690319639	4.43854862492751	4.03884614574565	3.53854340011613	3.94891207447973	3.82563097570906	3.81863063285591	3.81674584511551	3.60913476528727	3.81034175558905	4.10688248899124	3.50423659445812	4.00636758861377	3.52444508123615	4.11414933355463	4.35692331452838	3.75210868144823
ENSG00000114933	3.86523755467764	3.61340440875656	4.41064890683137	3.58748461329768	4.08793012236689	4.0951804160297	2.12621908530522	3.88413042347642	3.31024254197698	3.83183650153858	4.42326290556958	3.83412059091922	3.85556307875571	4.21772822444843	3.57621761401386	4.28195839617011	3.76522497968824	3.84458070154685	4.24625709889686	4.28576063471371	4.13560090309382	3.89788533179323	4.39544570538438	3.51880169986177	3.46746362768195	3.97621232943147	4.10844063613634	4.12263265119121	5.14412997709848	3.82083103147003
ENSG00000023228	4.7943728724429	5.23441837470461	5.17721571282652	5.14183879946676	4.56825249355647	5.03220474690547	4.17491110417506	5.39426102521993	5.54478765242424	4.88694187150561	4.83646451691369	5.0063104606567	4.80683898791408	4.96570483370324	5.08623777500518	5.09825567465933	5.28644073746961	5.31479992805102	5.20328387854715	5.12623227073731	5.35552484561035	5.21136527454315	5.33157827161159	5.34543518215255	5.38700505148855	4.91653427945946	4.79336363703984	5.29293631834037	5.36235083745385	5.13661850971057
ENSG00000114942	4.46371760876041	3.58458432173215	3.30890840976749	3.91135142122663	4.17308141317693	3.75655239545595	2.1255413428167	3.85018732679011	3.52605631694989	3.98716548759533	4.13040956216356	3.41119260076484	3.92773429083158	3.35923325943174	3.81207891166035	4.33786290975454	4.43487046685391	4.39916395444281	4.55526304605566	4.38596294329454	4.4674446201021	4.29118958810066	4.49255233153476	3.86820093898653	4.20161713510575	4.37166547446113	4.46934654321257	4.48333032441167	5.49023536832775	3.88282806777971
[truncated: 3,830 more rows]
